# Supplementary material for: RISCI - Repeat Induced Sequence Changes Identifier: a comprehensive, comparative genomics-based, in silico subtractive hybridization pipeline to identify repeat induced sequence changes in closely related genomes
Source: BMC Bioinformatics. 2010 Dec 26;11:609. doi: 10.1186/1471-2105-11-609 (PMC3024322; doi:10.1186/1471-2105-11-609)
Supplement: Additional file 2 — 3' flank transduction results. Target and source locus for the 3' transduced flanks in reference and comparative genomes for full length and truncated L1HS [file 1471-2105-11-609-S2.XLS]

## Sheet: L1HS_FULL_LENGTH
Additional file 2 - Full length L1HS - Target and source locus for the predicted 3' transduced flank in the main and comparative genomes. The first hit in the human genome represents the target (current) locus, other hits in the human and the comparative genomes (Chimp, Celera and HuRef) represent the source locus from where the flank has moved to the target locus. CHR- chromosome, ORIENT - orien…
Serial no.	GENOME	LOCUS	L1HS	CHR	CONTIG	ORIENT	QFC	QLC	SFC	SLC	Source -Genic/Intergenic (based on CDS)
	Reference Human vs Chimpanzee
1	human	target	L1HS_1_5c	1	NC_000001	Minus	1	64	84290591	84290528
	human	source	L1HS_1_5c	11	NC_000011	Plus	1	39	94815112	94815150	Intergenic
	Chimp	source	L1HS_1_5c	11	NC_006478	Plus	1	39	93975766	93975804	Intergenic
2	human	target	L1HS_1_15c	1	NC_000001	Minus	1	226	172826113	172825888
	human	source	L1HS_1_15c	3	NC_000003	Plus	25	202	139031128	139031305	Intergenic
	Chimp	source	L1HS_1_15c	3	NC_006490	Plus	25	202	142451615	142451792	Intergenic
3	human	target	L1HS_1_23c	1	NC_000001	Minus	1	408	208153761	208153354
	human	source	L1HS_1_23c	5	NC_000005	Plus	17	394	78750973	78751350	HOMER1, INTRON 5
	Chimp	source	L1HS_1_23c	5	NC_006472	Minus	17	394	36370522	36370145	HOMER1, INTRONS 5,6,5,6,3,5
4	human	target	L1HS_1_24c	1	NC_000001	Minus	1	67	216249192	216249126
	human	source	L1HS_1_24c	7	NC_000007	Plus	1	57	111396516	111396571	DOCK4, INTRON 8
	Chimp		L1HS_1_24c	NA
5	human	target	L1HS_2_6c	2	NC_000002	Minus	1	844	86735872	86735029
	human	source	L1HS_2_6c	X	NC_000023	Plus	6	837	82690087	82690918	Intergenic
	Chimp	source	L1HS_2_6c	X	NC_006491	Plus	18	431	82863566	82863978	Intergenic
	Chimp	source	L1HS_2_6c	X	NC_006491	Plus	483	833	82864145	82864495	Intergenic
6	human	target	L1HS_2_15	2	NC_000002	Plus	1	208	167559247	167559454
	human	source	L1HS_2_15	5	NC_000005	Minus	3	199	166326360	166326164	Intergenic
	Chimp	source	L1HS_2_15	5	NC_006472	Minus	14	199	169185711	169185526	Intergenic
7	human	target	L1HS_2_23c	2	NC_000002	Minus	1	65	214140200	214140136
	human	source	L1HS_2_23c	2	NC_000002	Plus	1	48	183470967	183471014	Intergenic
	Chimp	source	L1HS_2_23c	2B	NC_006470	Plus	4	48	188045207	188045251	Intergenic
8	human	target	L1HS_2_24c	2	NC_000002	Minus	1	451	232722150	232721700
	human	source?	L1HS_2_24c	5	NC_000005	Minus	1	429	70196244	70195816	LOC728555, INTRON 2
	human	source?	L1HS_2_24c	5	NC_000005	Minus	1	429	69321157	69320729	LOC100132218, INTRON2
	human	source?	L1HS_2_24c	5	NC_000005	Minus	1	429	22015369	22014941	CDH12, INTRON1
	Chimp	source?	L1HS_2_24c	5	NC_006472	Plus	1	429	94032586	94033014	CDH12
	Chimp	source?	L1HS_2_24c	5	NC_006472	Minus	1	429	45812612	45812186
9	human	target	L1HS_3_9c	3	NC_000003	Minus	1	180	104758071	104757892
	human	source	L1HS_3_9c	18	NC_000018	Plus	8	173	3016041	3016206	Intergenic
	Chimp	source	L1HS_3_9c	18	NC_006485	Minus	8	173	13705383	13705218	Intergenic
10	human	target	L1HS_4_5	4	NC_000004	Plus	1	474	23231508	23231981
	human	source	L1HS_4_5	2	NC_000002	Minus	45	443	23421139	23420738	Intergenic
	Chimp	source	L1HS_4_5	2A	NC_006469	Minus	45	443	23834607	23834210	Intergenic
11	human	target	L1HS_4_7	4	NC_000004	Plus	1	136	53105422	53105557
	human	source	L1HS_4_7	14	NC_000014	Plus	19	124	85765158	85765264	Intergenic
	Chimp	source	L1HS_4_7	14	NC_006481	Plus	19	124	86237383	86237489	Intergenic
12	human	target	L1HS_4_25c	4	NC_000004	Minus	1	1358	99732609	99731252
	human	source	L1HS_4_25c	5	NC_000005	Plus	11	1345	86801548	86802881	Intergenic
	Chimp	source	L1HS_4_25c	5	NC_006472	Minus	11	878	28201953	28201084	Intergenic
	Chimp	source	L1HS_4_25c	5	NC_006472	Minus	900	1345	28201083	28200638
13	human	target	L1HS_5_2c	5	NC_000005	Minus	1	75	15959624	15959550
	human	source	L1HS_5_2c	10	NC_000010	Minus	4	64	110438450	110438390	Intergenic
	Chimp	source	L1HS_5_2c	10	NC_006477	Minus	4	64	109267867	109267807	Intergenic
14	human	target	L1HS_5_18c	5	NC_000005	Minus	1	565	152246207	152245643
	human	source	L1HS_5_18c	8	NC_000008	Plus	10	548	26705852	26706390	ADRA1A, INTRONS 1,1,1,1
	Chimp	source	L1HS_5_18c	8	NC_006475	Plus	10	421	23257218	23257629	LOC472723
15	human	target	L1HS_7_14	7	NC_000007	Plus	1	465	111396515	111396979
	human	source	L1HS_7_14	18	NC_000018	Minus	33	458	61597484	61597062	CDH7, INTRON 1,1
	Chimp	source	L1HS_7_14	NA
16	human	target	L1HS_8_12c	8	NC_000008	Minus	1	970	137519499	137518530
	human	source	L1HS_8_12c	18	NC_000018	Minus	1	954	15328332	15327375	Intergenic
	Chimp	source	L1HS_8_12c	18	NC_006485	Plus	1	143	1475849	1475991	Intergenic
	Chimp	source	L1HS_8_12c	18	NC_006485	Plus	137	954	1475998	1476813	Intergenic
17	human	target	L1HS_9_8	9	NC_000009	Plus	1	168	112599231	112599398
	human	source	L1HS_9_8	11	NC_000011	Minus	11	148	108553424	108553292	Intergenic
	Chimp	source	L1HS_9_8	11	NC_006478	Minus	58	148	107907984	107907894	Intergenic
18	human	target	L1HS_10_6c	10	NC_000010	Minus	1	1652	100532688	100531037
	human	source	L1HS_10_6c	18	NC_000018	Plus	28	1635	18414961	18416569	Intergenic
	Chimp	source	L1HS_10_6c	18	NC_006485	Plus	28	1635	18370616	18372224	Intergenic
19	human	target	L1HS_12_9	12	NC_000012	Plus	1	308	73560949	73561256
	human	source	L1HS_12_9	14	NC_000014	Minus	66	308	32340406	32340164	AKAP6, INTRON 11
	Chimp	source	L1HS_12_9	14	NC_006481	Minus	66	308	31813197	31812955	AKAP6, INTRON 11
20	human	target	L1HS_14_2c	14	NC_000014	Minus	1	79	30223766	30223688
	human	source	L1HS_14_2c	7	NC_000007	Minus	5	64	51695213	51695154	Intergenic
	Chimp	source	L1HS_14_2c	7	NC_006474	Minus	5	64	52627702	52627643	Intergenic
21	human	target	L1HS_15_3	15	NC_000015	Plus	1	1213	85860156	85861368
	human	source	L1HS_15_3	8	NC_000008	Plus	2	1204	123560937	123562140	Intergenic
	Chimp	source	L1HS_15_3	8	NC_006475	Plus	2	1204	122016005	122017201	Intergenic
22	human	target	L1HS_16_5	16	NC_000016	Plus	1	146	52639538	52639683
	human	source	L1HS_16_5	12	NC_000012	Plus	15	92	15584183	15584260	PTPRO, INTRONS 12,12
	Chimp	source	L1HS_16_5	12	NC_006479	Plus	15	92	15986528	15986605	LOC465314
23	human	target	L1HS_18_4	18	NC_000018	Plus	1	393	37615059	37615451
	human	source	L1HS_18_4	2	NC_000002	Plus	1	123	84629112	84629234	FLJ37357, INTRON 1
	human	source	L1HS_18_4	4	NC_000004	Plus	137	382	155359103	155359348
	Chimp	source	L1HS_18_4	2A	NC_006469	Plus	1	123	86432753	86432875	LOC459354, INTRON 7
	Chimp	source	L1HS_18_4	4	NC_006471	Plus	137	382	158417443	158417688
24	human	target	L1HS_18_10	18	NC_000018	Plus	1	621	71693827	71694447
	human	source	L1HS_18_10	14	NC_000014	Plus	15	614	48060235	48060834	Intergenic
	Chimp	source	L1HS_18_10	14	NC_006481	Plus	15	144	47644786	47644915	Intergenic
25	human	target	L1HS_20_4	20	NC_000020	Plus	1	83	23360778	23360860
	human	source	L1HS_20_4	10	NC_000010	Plus	4	62	76187426	76187484	Intergenic
	Chimp	source	L1HS_20_4	10	NC_006477	Plus	4	62	73978985	73979043	Intergenic
26	human	target	L1HS_X_4c	X	NC_000023	Minus	1	879	26242455	26241577
	human	source	L1HS_X_4c	12	NC_000012	Plus	41	872	64367181	64368012	Intergenic
	Chimp	source	L1HS_X_4c	12	NC_006479	Minus	41	872	23767394	23766564	Intergenic
27	human	target	L1HS_X_9c	X	NC_000023	Minus	1	67	65317263	65317197
	human	source	L1HS_X_9c	7	NC_000007	Plus	1	46	111396512	111396557	DOCK4, INTRON8
	human	source	L1HS_X_9c	1	NC_000001	Minus	1	46	216249196	216249151	Intergenic
28	human	target	L1HS_Y_1	Y	NC_000024	Plus	1	884	3377642	3378525
	human	source	L1HS_Y_1	6	NC_000006	Minus	1	864	123634949	123634087	TRDN, INTRON 29
	Chimp	source	L1HS_Y_1	6	NC_006473	Minus	1	864	125389547	125388687	LOC744745
29	human	target	L1HS_Y_4	Y	NC_000020	Plus	1	52	10394761	10394812
	human	source	L1HS_Y_4	20	NC_000020	Minus	12	48	9776113	9776077	intergenic
	Chimp	source	L1HS_Y_4	20	NC_006487	Minus	12	45	9834129	9834096	intergenic
	Reference Human Vs Celera genome
1	human	target	L1HS_1_5c	1	NC_000001	Minus	1	64	84290591	84290528
	human	source	L1HS_1_5c	11	NC_000011	Plus	1	39	94815112	94815150	Intergenic
	Celera	source	L1HS_1_5c	11	AC_000054	Plus	1	39	92473490	92473528	Intergenic
2	human	target	L1HS_1_24c	1	NC_000001	Minus	1	67	216249192	216249126
	human	source	L1HS_1_24c	7	NC_000007	Plus	1	57	111396516	111396571	DOCK4, INTRON 8
	Celera	source	L1HS_1_24c	7	AC_000050	Plus	1	57	106421588	106421643	DOCK4, INTRON 8
3	human	target	L1HS_Y_1	Y	NC_000024	Plus	1	884	3377642	3378525
	human	source	L1HS_Y_1	6	NC_000006	Minus	1	864	123634949	123634087	TRDN, INTRON 29
	Celera	source	L1HS_Y_1	6	AC_000049	Minus	1	864	124337315	124336453	TRDN, INTRON 29
	Reference Human Vs HuRef genome
1	human	target	L1HS_1_5c	1	NC_000001	Minus	1	64	84290591	84290528
	human	source	L1HS_1_5c	11	NC_000011	Plus	1	39	94815112	94815150	Intergenic
	HuRef	source	L1HS_1_5c	11	AC_000143	Plus	1	36	91240626	91240661	Intergenic
2	human	target	L1HS_1_24c	1	NC_000001	Minus	1	67	216249192	216249126
	human	source	L1HS_1_24c	7	NC_000007	Plus	1	57	111396516	111396571	DOCK4, INTRON8
	HuRef	source	L1HS_1_24c	7	AC_000139	Plus	1	57	105977080	105977135	DOCK4, INTRON8
	Additional file 2- RISCI confirmation of 3' flank transduction by unambiguous identification of the source locus in main and comparative genomes.As expected, no hit for the current locus in the comparative genome and one to one chromosomal correspondence for the source locus in main and comparative genome is noticable. Also the source locus hit both in the main genome and in the comparative genom…

## Sheet: L1HS_TRUNCATED
Additional file 2 - L1HS_TRUNCATED - Target and source locus for the predicted 3' transduced flank in the main and comparative genomes- The first hit in the human genome represents the target (current) locus, other hits in the human and the comparative genomes (Chimp, Celera and HuRef) represent the source locus from where the flank has moved to the target locus. CHR- chromosome, ORIENT - orienta…
Serial no.	Genome	L1	CHR	CONTIG	ORIENT	QFC	QLC	SFC	SLC
Reference Human vs Chimpanzee
1	human	L1HS_2_94	2	NC_000002	Plus	1	1321	214356300	214357620
	human	L1HS_2_94	2	NC_000002	Minus	1	1298	212446947	212445650
	Chimp	L1HS_2_94	2B	NC_006470	Minus	1	1226	217619287	217618068
2	human	L1HS_3_27	3	NC_000003	Plus	1	1314	40057489	40058802
	human	L1HS_3_27	15	NC_000015	Minus	46	1299	62219617	62218364
	Chimp	L1HS_3_27	15	NC_006482	Minus	46	1299	61720090	61718837
3	human	L1HS_3_75	3	NC_000003	Plus	1	105	122603445	122603549
	human	L1HS_3_75	2	NC_000002	Minus	1	105	230929829	230929725
	Chimp	L1HS_3_75	2B	NC_006470	Minus	1	105	236562427	236562323
4	human	L1HS_3_77c	3	NC_000003	Minus	1	1786	127526341	127524556
	human	L1HS_3_77c	5	NC_000005	Minus	51	1361	58089216	58087906
	human	L1HS_3_77c	5	NC_000005	Minus	1346	1781	58087960	58087526
	Chimp	L1HS_3_77c	5	NC_006472	Plus	51	996	57050573	57051519
	Chimp	L1HS_3_77c	5	NC_006472	Plus	1062	1781	57051518	57052230
5	human	L1HS_3_78	3	NC_000003	Plus	1	89	131455459	131455547
	human	L1HS_3_78	2	NC_000002	Minus	13	85	88200165	88200093
	Chimp	L1HS_3_78	2A	NC_006469	Minus	13	85	89165144	89165072
6	human	L1HS_3_80	3	NC_000003	Plus	1	199	131835600	131835798
	human	L1HS_3_80	4	NC_000004	Plus	5	137	175968516	175968648
7	human	L1HS_3_97c	3	NC_000003	Minus	1	249	151693619	151693371
	human	L1HS_3_97c	18	NC_000018	Minus	13	232	59046938	59046719
	Chimp	L1HS_3_97c	18	NC_006485	Minus	13	232	59735645	59735426
8	human	L1HS_4_15	4	NC_000004	Plus	1	73	26538414	26538486
	human	L1HS_4_15	7	NC_000007	Minus	6	64	111808492	111808435
	Chimp	L1HS_4_15	7	NC_006474	Minus	6	64	112486303	112486246
9	human	L1HS_4_63	4	NC_000004	Plus	1	594	86537751	86538344
	human	L1HS_4_63	17	NC_000017	Plus	1	578	66338999	66339577
	Chimp	L1HS_4_63	17	NC_006484	Plus	1	578	70213804	70214383
10	human	L1HS_4_83	4	NC_000004	Plus	1	1687	108497267	108498953
	human	L1HS_4_83	3	NC_000003	Plus	1	1673	61359453	61361120
	Chimp	L1HS_4_83	3	NC_006490	Plus	1	1673	62821915	62823585
11	human	L1HS_4_92	4	NC_000004	Plus	1	126	121306617	121306742
	human	L1HS_4_92	10	NC_000010	Plus	1	107	80152669	80152775
	Chimp	L1HS_4_92	10	NC_006477	Plus	1	107	78021150	78021256
12	human	L1HS_4_131	4	NC_000004	Plus	1	193	169607355	169607547
	human	L1HS_4_131	12	NC_000012	Plus	45	180	102024201	102024336
	Chimp	L1HS_4_131	12	NC_006479	Plus	46	180	104232280	104232414
13	human	L1HS_5_30	5	NC_000005	Plus	1	426	37496559	37496984
	human	L1HS_5_30	2	NC_000002	Plus	31	315	223651121	223651405
	Chimp	L1HS_5_30	2B	NC_006470	Plus	31	408	229083645	229084022
14	human	L1HS_5_68	5	NC_000005	Plus	1	235	110502703	110502937
	human	L1HS_5_68	1	NC_000001	Minus	27	222	160104080	160103885
	Chimp	L1HS_5_68	1	NC_006468	Minus	27	222	141074991	141074796
15	human	L1HS_5_74	5	NC_000005	Plus	1	117	121608591	121608707
	human	L1HS_5_74	2	NC_000002	Minus	1	102	133177337	133177236
	Chimp	L1HS_5_74	2B	NC_006470	Minus	1	102	136806963	136806862
16	human	L1HS_5_76	5	NC_000005	Plus	1	112	124935184	124935295
	human	L1HS_5_76	16	NC_000016	Minus	1	85	19857348	19857264
	Chimp	L1HS_5_76	16	NC_006483	Minus	1	85	20061980	20061896
17	human	L1HS_5_79c	5	NC_000005	Minus	1	149	133920968	133920820
	human	L1HS_5_79c	1	NC_000001	Minus	1	87	185479398	185479312
	Chimp	L1HS_5_79c	1	NC_006468	Minus	1	87	166987545	166987459
18	human	L1HS_6_55c	6	NC_000006	Minus	1	52	98135317	98135266
	human	L1HS_6_55c	4	NC_000004	Minus	1	38	142741626	142741589
	Chimp	L1HS_6_55c	4	NC_006471	Minus	1	38	145379944	145379907
19	human	L1HS_6_83	6	NC_000006	Plus	1	845	134016058	134016902
	human	L1HS_6_83	18	NC_000018	Plus	17	832	24051196	24052011
	Chimp	L1HS_6_83	18	NC_006485	Plus	17	832	24113794	24114609
20	human	L1HS_6_84	6	NC_000006	Plus	1	125	136754387	136754511
	human	L1HS_6_84	12	NC_000012	Minus	10	92	103303166	103303084
	Chimp	L1HS_6_84	12	NC_006479	Minus	10	92	105516515	105516433
21	human	L1HS_6_87	6	NC_000006	Plus	1	1845	139185570	139187414
	human	L1HS_6_87	3	NC_000003	Plus	1	1821	133801925	133803746
	Chimp	L1HS_6_87	3	NC_006490	Plus	1	1821	137149176	137150998
22	human	L1HS_6_92	6	NC_000006	Plus	1	333	146133714	146134046
	human	L1HS_6_92	5	NC_000005	Plus	39	327	78329157	78329445
	Chimp	L1HS_6_92	5	NC_006472	Minus	39	327	36811112	36810824
23	human	L1HS_7_32	20	NC_000020	Minus	1	498	9128889	9128392
	human	L1HS_7_32	7	NC_000007	Plus	1	498	70850394	70850891
	Chimp	L1HS_7_32	20	NC_006487	Minus	1	448	9176631	9176192
24	human	L1HS_7_63	7	NC_000007	Plus	1	167	130227619	130227785
	human	L1HS_7_63	7	NC_000007	Plus	28	136	37472386	37472494
	Chimp	L1HS_7_63	7	NC_006474	Plus	28	136	37934230	37934338
25	human	L1HS_8_31c	8	NC_000008	Minus	1	1265	80246486	80245222
	human	L1HS_8_31c	9	NC_000009	Minus	1	1246	72702655	72701414
	Chimp	L1HS_8_31c	9	NC_006476	Minus	1	1246	69646984	69645739
26	human	L1HS_10_25	10	NC_000010	Plus	1	67	78021517	78021583
	human	L1HS_10_25	17	NC_000017	Minus	14	60	46788984	46788938
	Chimp	L1HS_10_25	17	NC_006484	Minus	14	60	50362950	50362904
27	human	L1HS_11_35c	11	NC_000011	Minus	1	1424	49771282	49769859
	human	L1HS_11_35c	3	NC_000003	Minus	7	1183	78928484	78927308
	human	L1HS_11_35c	5	NC_000005	Plus	1189	1416	119512113	119512340
	Chimp	L1HS_11_35c	3	NC_006490	Minus	7	1180	80857460	80856285
	Chimp	L1HS_11_35c	5	NC_006472	Plus	1189	1419	121577127	121577357
28	human	L1HS_11_43	11	NC_000011	Plus	1	180	72438391	72438570
	human	L1HS_11_43	6	NC_000006	Plus	5	177	135910889	135911061
29	human	L1HS_11_7c	11	NC_000011	Minus	1	58	7211179	7211122
	human	L1HS_11_7c	4	NC_000004	Plus	2	45	163476412	163476455
	Chimp	L1HS_11_7c	4	NC_006471	Plus	2	45	166616243	166616286
30	human	L1HS_14_21c	14	NC_000014	Minus	1	277	45383346	45383070
	human	L1HS_14_21c	18	NC_000018	Minus	26	266	36344899	36344659
	Chimp	L1HS_14_21c	18	NC_006485	Minus	26	266	36570462	36570222
31	human	L1HS_14_8c	14	NC_000014	Minus	1	1599	27941196	27939598
	human	L1HS_14_8c	18	NC_000018	Minus	223	1583	60188276	60186916
	human	L1HS_14_8c	8	NC_000008	Plus	25	216	108453587	108453778
	Chimp	L1HS_14_8c	18	NC_006485	Minus	223	1583	60927618	60926258
	Chimp	L1HS_14_8c	8	NC_006475	Plus	24	216	106510031	106510223
32	human	L1HS_15_1c	15	NC_000015	Minus	1	251	18282212	18281962
	human	L1HS_15_1c	14	NC_000014	Minus	74	248	18116119	18115946
33	human	L1HS_15_24	15	NC_000015	Plus	1	1007	79444088	79445094
	human	L1HS_15_24	1	NC_000001	Plus	47	1004	33453854	33454811
	Chimp	L1HS_15_24	1	NC_006468	Plus	47	994	33696616	33697564
34	human	L1HS_15_3c	15	NC_000015	Minus	1	248	19537295	19537048
	human	L1HS_15_3c	4	NC_000004	Plus	5	241	160741998	160742234
	Chimp	L1HS_15_3c	4	NC_006471	Plus	5	241	163898070	163898306
35	human	L1HS_15_4	15	NC_000015	Plus	1	220	21935007	21935226
	human	L1HS_15_4	4	NC_000004	Plus	1	220	113041436	113041655
	Chimp	L1HS_15_4	4	NC_006471	Plus	7	220	115361775	115361988
36	human	L1HS_17_8	17	NC_000017	Plus	1	270	62751513	62751782
	human	L1HS_17_8	9	NC_000009	Minus	4	244	77454343	77454103
	Chimp	L1HS_17_8	9	NC_006476	Minus	4	244	74505449	74505209
37	human	L1HS_18_12c	18	NC_000018	Minus	1	140	20157510	20157371
	human	L1HS_18_12c	X	NC_000023	Plus	7	140	117870864	117870997
	Chimp	L1HS_18_12c	X	NC_006491	Plus	7	140	118341041	118341174
38	human	L1HS_18_2c	18	NC_000018	Minus	1	27	826733	826707
	human	L1HS_18_2c	4	NC_000004	Plus	12	27	3867224	3867239
	Chimp	L1HS_18_2c	4	NC_006471	Plus	12	27	4023435	4023450
39	human	L1HS_19_2	19	NC_000019	Plus	1	105	15686243	15686347
	human	L1HS_19_2	4	NC_000004	Minus	1	71	177435765	177435695
	Chimp	L1HS_19_2	4	NC_006471	Minus	1	71	180759002	180758932
40	human	L1HS_20_20c	20	NC_000020	Minus	1	69	51213377	51213309
	human	L1HS_20_20c	3	NC_000003	Plus	1	52	179339093	179339144
	Chimp	L1HS_20_20c	3	NC_006490	Plus	1	52	183528355	183528406
41	human	L1HS_21_2c	21	NC_000021	Minus	1	157	16838575	16838419
	human	L1HS_21_2c	9	NC_000009	Minus	14	146	29082674	29082542
	Chimp	L1HS_21_2c	9	NC_006476	Minus	14	146	29668984	29668852
42	human	L1HS_X_14c	X	NC_000023	Minus	1	2158	43050390	43048233
	human	L1HS_X_14c	12	NC_000012	Plus	13	1620	50398238	50399845
	human	L1HS_X_14c	12	NC_000012	Plus	1610	2142	50400144	50400676
	Chimp	L1HS_X_14c	12	NC_006479	Minus	13	2132	37927873	37925756
43	human	L1HS_X_16	X	NC_000023	Plus	1	142	43333472	43333613
	human	L1HS_X_16	11	NC_000011	Minus	17	131	113715989	113715875
	Chimp	L1HS_X_16	11	NC_006478	Minus	17	131	113141920	113141806
44	human	L1HS_X_24c	X	NC_000023	Minus	1	649	56207909	56207261
	human	L1HS_X_24c	12	NC_000012	Plus	5	635	89460548	89461178
	Chimp	L1HS_X_24c	12	NC_006479	Plus	171	635	91412457	91412921
45	human	L1HS_X_98	X	NC_000023	Plus	1	313	123943500	123943812
	human	L1HS_X_98	12	NC_000012	Plus	8	301	15160725	15161018
	Chimp	L1HS_X_98	12	NC_006479	Plus	8	301	15562092	15562384
Reference Human Vs Celera
1	human	L1HS_4_92	4	NC_000004	Plus	1	126	121306617	121306742
	human	L1HS_4_92	10	NC_000010	Plus	1	107	80152669	80152775
	Celera	L1HS_4_92	10	AC_000053	Plus	1	107	73769327	73769433
2	human	L1HS_5_74	5	NC_000005	Plus	1	117	121608591	121608707
	human	L1HS_5_74	2	NC_000002	Minus	1	102	133177337	133177236
	Celera	L1HS_5_74	2	AC_000045	Minus	1	102	127176109	127176008
3	human	L1HS_7_32	7	NC_000007	Plus	1	498	70850394	70850891
	human	L1HS_7_32	20	NC_000020	Minus	1	498	9128889	9128392
	Celera	L1HS_7_32	20	AC_000063	Minus	1	498	9250892	9250395
4	human	L1HS_10_25	10	NC_000010	Plus	1	67	78021517	78021583
	human	L1HS_10_25	17	NC_000017	Minus	14	60	46788984	46788938
	Celera	L1HS_10_25	17	AC_000060	Minus	14	60	45895179	45895133
5	human	L1HS_18_12c	18	NC_000018	Minus	1	140	20157510	20157371
	human	L1HS_18_12c	X	NC_000023	Plus	7	140	117870864	117870997
	Celera	L1HS_18_12c	X	AC_000066	Plus	7	140	118441700	118441833
6	human	L1HS_X_113	X	NC_000023	Plus	1	96	143237559	143237654
	human	L1HS_X_113	12	NC_000012	Plus	1	96	38481327	38481422
	Celera	L1HS_X_113	12	AC_000055	Plus	1	96	38998522	38998617
Reference human Vs HuRef
1	human	L1HS_4_83	4	NC_000004	Plus	1	1687	108497267	108498953
	human	L1HS_4_83	3	NC_000003	Plus	1	1673	61359453	61361120
	HuRef	L1HS_4_83	3	AC_000135	Plus	1	1673	61482939	61484611
2	human	L1HS_4_92	4	NC_000004	Plus	1	126	121306617	121306742
	human	L1HS_4_92	10	NC_000010	Plus	1	107	80152669	80152775
	HuRef	L1HS_4_92	10	AC_000142	Plus	1	107	74477779	74477885
3	human	L1HS_5_74	5	NC_000005	Plus	1	117	121608591	121608707
	human	L1HS_5_74	2	NC_000002	Minus	1	102	133177337	133177236
	HuRef	L1HS_5_74	2	AC_000134	Minus	1	102	125454301	125454200
4	human	L1HS_6_12c	6	NC_000006	Minus	1	105	32784657	32784553
	human	L1HS_6_12c	7	NC_000007	Minus	41	94	39680939	39680886
	HuRef	L1HS_6_12c	7	AC_000139	Minus	41	94	39598463	39598410
5	human	L1HS_7_32	7	NC_000007	Plus	1	498	70850394	70850891
	human	L1HS_7_32	20	NC_000020	Minus	1	498	9128889	9128392
	HuRef	L1HS_7_32	20	AC_000152	Minus	1	498	9132824	9132327
