# Supplementary material for: RISCI - Repeat Induced Sequence Changes Identifier: a comprehensive, comparative genomics-based, in silico subtractive hybridization pipeline to identify repeat induced sequence changes in closely related genomes
Source: BMC Bioinformatics. 2010 Dec 26;11:609. doi: 10.1186/1471-2105-11-609 (PMC3024322; doi:10.1186/1471-2105-11-609)
Supplement: Additional file 3 — 5' flank transduction results. Target and source locus for the 5' transduced flanks in reference and comparative genomes for full L1HS [file 1471-2105-11-609-S3.XLS]

## Sheet: Sheet1
Additional file 3 - L1HS FULL LEGTH - Target (Current) and source locus for the 5' transduced flank in the main and comparative genomes.
GENOME	LOCUS	L1HS	CHR	CONTIG	ORIENT	QFC	QLC	SFC	SLC
Human Vs Chimpanzee
human	CHR7_11	target	7	NC_000007	Plus	1	115	97080789	97080903
human	CHR7_11	source	10	NC_000010	Minus	1	115	1926203	1926089
Chimp	CHR7_11	source	10	NC_006477	Minus	1	114	2011044	2010931
human	CHR11_10c	target	11	NC_000011	Minus	1	217	90345336	90345120
human	CHR11_10c	source	4	NC_000004	Plus	1	205	152549863	152550067
Chimp	CHR11_10c	surce	4	NC_006471	Plus	37	205	155535721	155535889
human	CHR15_1c	target	15	NC_000015	Minus	1	128	53011717	53011590
human	CHR15_1c	source	1	NC_000001	Minus	3	128	86923508	86923383
Chimp	CHR15_1c	source	1	NC_006468	Minus	3	128	88128544	88128419
human	CHRX_19c	target	X	NC_000023	Minus	1	218	118459703	118459486
human	CHRX_19c	source	6	NC_000006	Minus	3	218	114153265	114153050
Chimp	CHRX_19c	source	6	NC_006473	Minus	3	218	115645942	115645727
Human Vs Celera
human	CHR15_1c	target	15	NC_000015	Minus	1	128	53011717	53011590
human	CHR15_1c	source	1	NC_000001	Minus	3	128	86923508	86923383
Celera	CHR15_1c	source	1	AC_000044	Minus	3	128	85394292	85394167
Human Vs HuRef
human	CHR15_1c	target	15	NC_000015	Minus	1	128	53011717	53011590
human	CHR15_1c	source	1	NC_000001	Minus	3	128	86923508	86923383
HuRef	CHR15_1c	source	1	AC_000133	Minus	3	128	85261532	85261407
Additional file 3 - RISCI confirmation of 5' flank transduction by unambiguous identification of the source locus in main and comparative genomes.As expected, no hit for the current locus in the comparative genome and one to one chromosomal correspondence for the source locus in main and comparative genome is noticable. Since no additional poly A sequence is involved (as in 3' flank transduction)…
