# Supplementary material for: RISCI - Repeat Induced Sequence Changes Identifier: a comprehensive, comparative genomics-based, in silico subtractive hybridization pipeline to identify repeat induced sequence changes in closely related genomes
Source: BMC Bioinformatics. 2010 Dec 26;11:609. doi: 10.1186/1471-2105-11-609 (PMC3024322; doi:10.1186/1471-2105-11-609)
Supplement: Additional file 13 — RISCI validation by comparison with earlier studies. Comparison of RISCI results with Mills et al data [file 1471-2105-11-609-S13.XLS]

## Sheet: AluYa5
Additional file 13 - Comparison with Mills et al data - All loci annotated as AluYa5.* were picked up from Mills et al data and Hg 17 coordinates upgraded to Hg18 assembly. RISCI L1HS loci within +- 50 bases of the converted coordinates are listed alongside. The TSDs predicted by Mills et al and the ones identified by RISCI in human chimpanzee comparisons were matched. Of the 1752 AluYa5.* loci i…
Mills et al AluYa5 data								Hg18 coordinates (lift over UCSC)	Corresponding RISCI loci
Alu	chr	size	Hg17 start (Mills et al)	hg17 end (Mills et al)	TSD (+/-)	5'TSD (Mills et al)	3'TSD (Mills et al)	Hg18 coordinates (lift over UCSC)	RISCI locus	5' TSD (RISCI)	3' TSD (RISCI)	Seq at Chimp ortholog (RISCI)	Panto2 ortholog (RISCI)	TSD (identical, matching)
AluYa5	chr2	319	35728235	35728553	Y	AAAAATGTATTTATT	AAAAATGTATTTATT	chr2:35670088-35670406	AluYa5_2_49	AAAAAAGAAGAATAAAAATGTATTTATT	AAAAAAAAAAAAAAAAAATGTATTTATT	AAAAAAGAAGAATAAAAATGTATTTATT	chr2A:36397519-36397546
AluYa5	chr2	309	159962402	159962710	Y	AAAAATTACCCAGAAG	AAAAATTACCCAGAAG	chr2:159845141-159845449	AluYa5_2_238	AAAAATTACCCAGAAG	AAAAATTACCCAGAAG	AAAAATTACCCAGAAG	chr2B:163950599-163950614	IDENTICAL
AluYa5	chr5	300	13948077	13948376	Y	AAAAGAAGAC	AAAAGAAGAC	chr5:13948077-13948376	AluYa5_5_18	AAAAGAAAAGAAGAC	AAAAAAAAAGAAGAC	AAAAGAAAAGAAGAC	chr5:14152390-14152404
AluYa5	chr6	304	56684546	56684849	Y	AAAAATAGGAGGAGGT	AAAAATAGGAGGAGGT	chr6:56684546-56684849	AluYa5_6_84	AAAAATAGGAGGAGGT	AAAAATAGGAGGAGGT	AAAAATAGGAGGAGGT	chr6:57989150-57989165	IDENTICAL
AluYa5	chr2	308	183141306	183141613	Y	AAAAATATTTTAACTA	AAAAATATTTTAACTA	chr2:183024045-183024352	AluYa5_2_275	AAAAATATTTTAACTA	AAAAATATTTTAACTA	AAAAATATTTTAACTA	chr2B:187588409-187588424	IDENTICAL
AluYa5	chr3	304	55249736	55250039	Y	AAGAAATCCGACTC	AAGAAATCCGACTC	chr3:55249736-55250039	AluYa5_3_67	AAGAAATCCGACTC	AAGAAATCCGACTC	AAGAAATCCGACTC	chr3:56544054-56544067	IDENTICAL
AluYa5	chr5	296	18069987	18070282	Y	AAAAAAAGATTCC	AAAAAAAGATTCC	chr5:18069987-18070282	AluYa5_5_21	AAAAGATTCC	AAAAGATTCC	AAAAGATTCC	chr5:18381995-18382004	MATCHING
AluYa5	chr6	303	129492461	129492763	Y	AAAATAACATATTTTGG	AAAATAACATATTTTAG	chr6:129492461-129492763	AluYa5_6_191	AAAATAACATATTTT	AAAATAACATATTTT	AAAATAACATATTTT	chr6:131373427-131373441	MATCHING
AluYa5	chr7	305	136308859	136309163	Y	AAAATCTAACTTCTG	AAAATCTAACTTCTG	chr7:136502144-136502448	AluYa5_7_209	AAAATCTAACTTCTG	AAAATCTAACTTCTG	AAAATCTAACTTCTG	chr7:137741121-137741135	IDENTICAL
AluYa5	chr9	301	122279725	122280025	Y	AAAGAAAAAGCTA	AAAGAAAAAGCTA	chr9:124239992-124240292	AluYa5_9_167	AAAGAAAAAGCTA	AAAGAAAAAGCTA	AAAGAAAAAGCTA	chr9:122088367-122088379	IDENTICAL
AluYa5	chr10	298	31341958	31342255	Y	AAAAATCCCCAACTG	AAAAATCCCCAACTG	chr10:31341958-31342255	AluYa5_10_34	AAAAATCCCCAAC	AAAAATCCCCAAC	AAAAATCCCCAAC	chr10:31735238-31735250	MATCHING
AluYa5	chr11	302	122660822	122661123	Y	GAAATGAAGATGA	GAAATGAAGATGA	chr11:122660822-122661123	AluYa5_11_167	GAAATGAAGATGA	GAAATGAAGATGA	GAAATGAAGATGA	chr11:122242020-122242032	IDENTICAL
AluYa5	chr12	300	2359160	2359459	Y	AAAGACAT	AAAGACAT	chr12:2359160-2359459	AluYa5_12_3	AAAGACAT	AAAGACAT	AAAGACAT	chr12:2472412-2472419	IDENTICAL
AluYa5	chr12	306	100270177	100270482	Y	ATAAAAAGTAATATA	ATAAAAAGTAATATA	chr12:100291840-100292145	AluYa5_12_166	AAAGTAATATA	AAAGTAATATA	AAAGTAATATA	chr12:102477022-102477032	MATCHING
AluYa5	chr13	300	54535591	54535890	Y	AAAAAAATTACCTATA	AAAAAAATTACCTATA	chr13:54535591-54535890	AluYa5_13_69	AAAAAAATTACCTATA	AAAAAAATTACCTATA	AAAAAAATTACCTATA	chr13:54941305-54941320	IDENTICAL
AluYa5	chr14	300	62436007	62436306	Y	AAAAAAAATTGA	AAAAAAAATTGA	chr14:62436007-62436306	AluYa5_14_59	AAAAAAAATTGA	AAAAAAAATTGA	AAAAAAAATTGA	chr14:62331525-62331536	IDENTICAL
AluYa5	chr19	303	37524153	37524455	Y	GAGGCAGTATTTTTTTT	GAGGCAGTATATTTTTT	chr19:37524153-37524455	AluYa5_19_45c	AAAAAATATACTGCCTC	AAAAAAAATACTGCCTC	AAAAAATATACTGCCTC	chr19:37743197-37743213	IDENTICAL
AluYa5	chr22	262	41749406	41749667	Y	GGAG	GGAG	chr22:41754852-41755113	AluYa5_22_29c	INDEL	INDEL	REFER_INDEL_FOLDER	chr22:42116661-42116683
AluYa5	chr1	300	218782376	218782675	Y	AAAAATGTTAAGCTGATG	AAAAATGTTAAGCTGATG	chr1:220460604-220460903	AluYa5_1_311	AAAAATGTTAAGCTGATG	AAAAATGTTAAGCTGATG	AAAAATGTTAAGTTGATG	chr1:202887665-202887682	IDENTICAL
AluYa5	chr2	297	193551492	193551788	Y	AAAAAATCAGAAAACAG	AAAAAATCAGAAAACAG	chr2:193434231-193434527	AluYa5_2_297	AAAAAATCAGAAAACAG	AAAAAATCAGAAAACAG	AAAAAATCAGAAAACAG	chr2B:198173173-198173189	IDENTICAL
AluYa5	chr3	298	114695888	114696185	Y	AAGAAATATTCACAATTG	AAGAAATATTCACAATTG	chr3:114695888-114696185	AluYa5_3_136	AAGAAATATTCACAATTG	AAGAAATATTCACAATTG	AAGAAATATTCACAATTG	chr3:117711408-117711425	IDENTICAL
AluYa5	chr3	300	162238426	162238725	Y	AAAAATGTATGACAGTGG	AAAAATGTATGACAGAGG	chr3:162238418-162238717	AluYa5_3_215	AAAAATGTATGACA	AAAAATGTATGACA	AAAAATGTATGACA	chr3:166119105-166119118	MATCHING
AluYa5	chr4	303	18976131	18976433	Y	AAGAAATACAATCACCT	AAGAAATACAATCACCT	chr4:18908960-18909262	AluYa5_4_15	AAGAAATACAATCACCT	AAGAAATACAATCACCT	AAGAAATACAATCACCT	chr4:19277855-19277871	IDENTICAL
AluYa5	chr4	296	150827981	150828276	Y	AAGAAAATTGATG	AAGAAAATTGATG	chr4:150689826-150690121	AluYa5_4_210	AAGAAAATTGATG	AAGAAAATTGATG	AAGAAAATTGATG	chr4:153643942-153643954	IDENTICAL
AluYa5	chr4	298	172971355	172971652	Y	AAAATACTGAAGCTAG	AAAATACTGAAGCTAG	chr4:172833200-172833497	AluYa5_4_236	AAAATACTGAAGCTAG	AAAATACTGAAGCTAG	AAAATACTGAAGCTAG	chr4:176129786-176129801	IDENTICAL
AluYa5	chr5	304	70000626	70000929	Y	AAAAGATTTAGTTA	AAAAGATTTAGTTA	chr5:70000626-70000929	AluYa5_5_90	NA	NA	NA	chrNA:NA-NA
AluYa5	chr7	297	44239340	44239636	Y	AAAAAAATAGCAAGGGAGGC	AAAAAAATAGCAAGGGAAGC	chr7:44432625-44432921	AluYa5_7_61	AAAAAAATAGCAAGGGA	AAAAAAATAGCAAGGGA	AAAAAAATAGCAAGGGA	chr7:45215002-45215018	MATCHING
AluYa5	chr8	304	72858744	72859047	Y	AAAAATGACCATATG	AAAAATGACCATATG	chr8:72858744-72859047	AluYa5_8_83	AAAAATGACCATATG	AAAAATGACCATATG	AAAAATGACCATATG	chr8:70152805-70152819	IDENTICAL
AluYa5	chr13	236	30560741	30560976	Y	AAGAAAGGGGA	AAGAAAGGGGA	chr13:30560741-30560976	AluYa5_13_29	AAGAAAGGGGA	AAGAAAGGGGA	AAGAAAGGGGA	chr13:30820056-30820066	IDENTICAL
AluYa5	chr17	308	55768553	55768860	Y	AAAAAGAAATGAATT	AAAAAGAAATGAATT	chr17:55768553-55768860	AluYa5_17_79	AAAAAGAAATGAATT	AAAAAGAAATGAATT	AAAAAGAAATGAATT	chr17:59554711-59554725	IDENTICAL
AluYa5	chr20	298	59959683	59959980	Y	AAAAAACCACTCAC	AAAAAACCACTCAC	chr20:59959683-59959980	AluYa5_20_81	AAAAAACCACTCAC	AAAAAACCACTCAC	AAAAAACCACTCAC	chr20:59741373-59741386	IDENTICAL
AluYa5	chrX	297	35195721	35196017	Y	AAAAACACTATTTA	AAAAACACTATTTA	chrX:35345985-35346281	AluYa5_X_36	AAAAACACTATTTA	AAAAACACTATTTA	AAAAACACTATTTA	chrX:35716305-35716318	IDENTICAL
AluYa5	chrX	306	42528334	42528639	Y	AAGAACATGGAAGCT	AAGAACATGGAAGCT	chrX:42657024-42657329	AluYa5_X_42	AAGAACATGGAAGCT	AAGAACATGGAAGCT	AAGAACATGGAAGCT	chrX:43190618-43190632	IDENTICAL
AluYa5	chr1	298	32540060	32540357	Y	AAAATTCTAGAAAAT	AAAATTCTAGAAAAT	chr1:32643554-32643851	AluYa5_1_32	AAAATTCTAGAAAAT	AAAATTCTAGAAAAT	AAAATTCTAGAAAAT	chr1:32830613-32830627	IDENTICAL
AluYa5	chr1	292	66101797	66102088	Y	GCTAATTTTTTTT	GCTAATTTTTTTT	chr1:66162364-66162655	AluYa5_1_76c	AAAAAAAA	AAAAAAAA	AAAAAAAA	chr1:67083276-67083283	MATCHING
AluYa5	chr1	305	174529729	174530033	Y	AAAATGTTAATGGCC	AAAATGTTAATGGCC	chr1:176064695-176064999	AluYa5_1_242	AAAATGTTAATGGCC	AAAATGTTAATGGCC	AAAATGTTAATGGCC	chr1:157416596-157416610	IDENTICAL
AluYa5	chr2	314	95781597	95781910	Y	CTAAGATTCTT	CTAAGATTCTT	chr2:95723450-95723763	AluYa5_2_149c	AAGAATCTTAG	AAGAATCTTAG	AAGAATCTTAG	chr2A:96607171-96607181	IDENTICAL
AluYa5	chr2	304	147727627	147727930	Y	AAATGCACATA	AAATGCACATA	chr2:147610365-147610668	AluYa5_2_220	AAATGCACATA	AAATGCACATA	AAATGCACATA	chr2B:151516905-151516915	IDENTICAL
AluYa5	chr2	301	183661329	183661629	Y	AAAAAGATATC	AAAAAGATATC	chr2:183544068-183544368	AluYa5_2_276	AAAAAGATATC	AAAAAGATATC	AAAAAGATATC	chr2B:188115541-188115551	IDENTICAL
AluYa5	chr3	297	113032051	113032347	Y	AAAAAAAAAAAAAAAGG	AAAAAAAAAAAAAAAGG	chr3:113032051-113032347	AluYa5_3_134	AAAAAAAAAAAAAAA	AAAAAAAAAAAAAAA	AAAAAAAAAAAAAAA	chr3:116026848-116026862	MATCHING
AluYa5	chr3	298	181630695	181630992	Y	AAGAAATGTT	AAGAAATGTT	chr3:181630687-181630984	AluYa5_3_250	AAGAAATGTT	AAGAAATGTT	AAGAAATGTT	chr3:185843911-185843920	IDENTICAL
AluYa5	chr4	295	3255462	3255756	Y	AAATATTAATA	AAATATTAATA	chr4:3188257-3188551	AluYa5_4_6	AAATATTAATA	AAATATTAATA	AAATATTAATA	chr4:3340216-3340226	IDENTICAL
AluYa5	chr4	299	55247369	55247667	Y	AAATACACATTTCC	AAATACACATTTCC	chr4:55101198-55101496	AluYa5_4_56	AAATACACATTTCC	AAATACACATTTCC	AAATACACATTTCC	chr4:76059917-76059930	IDENTICAL
AluYa5	chr4	298	114583804	114584101	Y	AAAAAATAGCCTC	AAAAAATAGCCTC	chr4:114445649-114445946	AluYa5_4_147	AAAAAATAGCCTC	AAAAAATAGCCTC	AAAAAATAGCCTC	chr4:116830990-116831002	IDENTICAL
AluYa5	chr4	304	178244462	178244765	Y	AAAGAACAGGATTA	AAAGAACAGGATTA	chr4:178106307-178106610	AluYa5_4_248	AAAGAACAGGAT	AAAGAACAGGAT	AAAGAACAGGAT	chr4:181464716-181464727	MATCHING
AluYa5	chr4	306	181108369	181108674	Y	TGTGTAGCATTTC	TGTGTAGCATTTC	chr4:180970214-180970519	AluYa5_4_251c	GAAATGCTACACA	GAAATGCTACACA	GAAATGCTACACA	chr4:184410175-184410187	IDENTICAL
AluYa5	chr5	301	96042894	96043194	Y	AAAAATACTACCAGGATG	AAAAATACTACCAGGATG	chr5:96042894-96043194	AluYa5_5_129	AAAAATACTACCAGGATG	AAAAATACTACCAGGATG	AAAAATACTACCAGGATG	chr5:97603702-97603719	IDENTICAL
AluYa5	chr5	309	102051028	102051336	Y	AAGAATGTTGA	AAGAATGTTGA	chr5:102051028-102051336	AluYa5_5_134	AAGAATGTTGA	AAGAATGTTGA	AAGAATGTTGA	chr5:103754504-103754514	IDENTICAL
AluYa5	chr5	300	124815965	124816264	Y	AAAAAGAAATTCC	AAAAAGAAATTCC	chr5:124815965-124816264	AluYa5_5_168	AAAAAGAAATTCC	AAAAAGAAATTCC	AAAAAGAAATTCC	chr5:126978623-126978635	IDENTICAL
AluYa5	chr6	296	57931055	57931350	Y	TTATCACACACGTTT	TTATCACACACGTTT	chr6:57931055-57931350	AluYa5_6_86c	AAACGTGTGTGATAA	AAACGTGTGTGATAA	AAACGTGTGTGATAA	chr6:59826923-59826937	IDENTICAL
AluYa5	chr6	264	135627831	135628094	Y	AAGACATGCCCAGGAG	AAGACATGCCCAGGAG	chr6:135627831-135628094	AluYa5_6_204	AAGACATGCCCAGGAG	AAGACATGCCCAGGAG	AAGACATGCCTAGGAG	chr6:137603373-137603388	IDENTICAL
AluYa5	chr7	298	22103308	22103605	Y	AAAAACCACAATGAAA	AAAAACCACAATGAAA	chr7:22296593-22296890	AluYa5_7_29	AAAAACCACAATGAAA	AAAAACCACAATGAAA	AAAAACCACAATGAAA	chr7:22591143-22591158	IDENTICAL
AluYa5	chr7	305	104901794	104902098	Y	AAAAGTCAACTAGT	AAAAGTCAACTAGT	chr7:105095079-105095383	AluYa5_7_160	AAAAGTCAACTAGT	AAAAGTCAACTAGT	AAAAGTCAACTAGT	chr7:105609352-105609365	IDENTICAL
AluYa5	chr9	289	68324124	68324412	Y	AAAAAGGAGGCATC	AAAAAGGAGGCATC	chr9:70284390-70284678	AluYa5_9_93	AAAAAGGAGGCATC	AAAAAGGAGGCATC	AAAAAGGAGGCATC	chr9:67241835-67241848	IDENTICAL
AluYa5	chr10	300	52894359	52894658	Y	AAGATAAGATCAGG	AAGATAAGATCAGG	chr10:52894359-52894658	AluYa5_10_60	AAGATAAGATCAGG	AAGATAAGATCAGG	AAGATAAGATCAGG	chr10:50265690-50265703	IDENTICAL
AluYa5	chr10	312	107667549	107667860	Y	CCATTAATCACTTCTT	CCATTAATCACTTCTT	chr10:107667549-107667860	AluYa5_10_138c	AAGAAGTGATTAATGG	AAGAAGTGATTAATGG	AAGAAGTGATTAATGG	chr10:106384481-106384496	IDENTICAL
AluYa5	chr11	295	29978647	29978941	Y	AAAAAATCCTTACATG	AAAAAATCCTTACATG	chr11:29978647-29978941	AluYa5_11_36	AAAAAATCCTTACATG	AAAAAATCCTTACATG	AAAAAATCCTTACATG	chr11:30174625-30174640	IDENTICAL
AluYa5	chr12	303	7323754	7324056	Y	ACAAATTGTTATTTTTTT	ACAAATTGTTATTTTTTT	chr12:7323754-7324056	AluYa5_12_5c	TAAAAAAATAACAATTTGT	AAAAAAAATAACAATTTGT	AAAAAAAATAACAATTTGT	chr12:7588646-7588664
AluYa5	chr12	298	17675717	17676014	Y	AAAAAGATGGTAATC	AAAAAGATGGTAATC	chr12:17675717-17676014	AluYa5_12_18	AAAAAGATGGTAATC	AAAAAGATGGTAATC	AAAAAGATGGTAATC	chr12:18114334-18114348	IDENTICAL
AluYa5	chr12	298	41080241	41080538	Y	AAGAAATACTTGTGG	AAGAAATACTTGTTG	chr12:41080241-41080538	AluYa5_12_54	AAGAAATACTTGT	AAGAAATACTTGT	AAGAAATACTTGT	chr12:47449030-47449042	MATCHING
AluYa5	chr12	308	86534788	86535095	Y	AGAAATCAACTTGACTGGC	AGAAATCAACTTGACTGAC	chr12:86556451-86556758	AluYa5_12_141	AGAAATCAACTTGACTG	AGAAATCAACTTGACTG	AGAAATCAACTTGACTG	chr12:88492708-88492724	MATCHING
AluYa5	chr13	298	33246718	33247015	Y	AATAATAACAGCAG	AATAATAACAGCAG	chr13:33246718-33247015	AluYa5_13_35	AATAAAAATAATAACAGCAG	AATAATAATAATAACAGCAG	AATAAAAATAATAACAGCAG	chr13:33564440-33564459
AluYa5	chr13	299	51188533	51188831	Y	AAAAATCAACAAGTG	AAAAATCAACAAGTG	chr13:51188533-51188831	AluYa5_13_64	AAAAATCAACAAGTG	AAAAATCAACAAGTG	AAAAATCAACAAGTG	chr13:51638651-51638665	IDENTICAL
AluYa5	chr15	300	45790501	45790800	Y	AAAAATGTATAGGCGTG	AAAAATGTATAGGCGTG	chr15:45790501-45790800	AluYa5_15_49	AAAAATGTATAGGCGTG	AAAAATGTATAGGCGTG	AAAAACGTATAGGCGTG	chr15:44938603-44938619	IDENTICAL
AluYa5	chr18	299	6229043	6229341	Y	AAAAATGTGATAAGGT	AAAAATGTGATAAGGT	chr18:6229043-6229341	AluYa5_18_4	AAAAATGTGATAAGGT	AAAAATGTGATAAGGT	AAAAATGTGATAAGGT	chr18:10410906-10410921	IDENTICAL
AluYa5	chr18	291	49220151	49220441	Y	GTATTTTTCTTTTTT	GTATTTTTCTTTTAT	chr18:49220151-49220441	AluYa5_18_63c	AAAAGAAAAATAC	AAAAGAAAAATAC	AAAAGAAAAATAC	chr18:49737503-49737515	MATCHING
AluYa5	chr1	308	11985967	11986274	Y	AAGAAGTGACATAGAG	AAGAAGTGACATAGAG	chr1:11974288-11974595	AluYa5_1_14	AAGAAGTGACATAGAG	AAGAAGTGACATAGAG	AAGAAGTGACACAGAG	chr1:12188007-12188022	IDENTICAL
AluYa5	chr2	303	101722714	101723016	Y	AAGAAAAAAGCA	AAGAAAAAAGCA	chr2:101630628-101630930	AluYa5_2_156	AAGAAAAAAGCA	AAGAAAAAAGCA	AAGAAAAAAGCA	chr2A:102702521-102702532	IDENTICAL
AluYa5	chr3	303	55854271	55854573	Y	AGGCAAAAATGG	AGGCAAAAATGG	chr3:55854271-55854573	AluYa5_3_68	INDEL	INDEL	REFER_INDEL_FOLDER	chr3:57166755-57166792
AluYa5	chr3	301	56290206	56290506	Y	AAAAGTATAGAGGACA	AAAAGTATAGAGGACA	chr3:56290206-56290506	AluYa5_3_71	AAAAGTATAGAGGACA	AAAAGTATAGAGGACA	AAAAGTATAGAGGACA	chr3:57610532-57610547	IDENTICAL
AluYa5	chr3	305	81990177	81990481	Y	AAAAACTGGTAAACC	AAAAACTGGTAAACC	chr3:81990177-81990481	AluYa5_3_101	AAAAACTGGTAAACC	AAAAACTGGTAAACC	AAAAACTGGTAAACC	chr3:84032785-84032799	IDENTICAL
AluYa5	chr3	299	123329670	123329968	Y	AAAGAAACAAGATGGC	AAAGAAACAAGATGGC	chr3:123329670-123329968	AluYa5_3_145	AAAGAAACAAGATGGC	AAAGAAACAAGATGGC	AAAGAAACAAGATGGC	chr3:126448226-126448241	IDENTICAL
AluYa5	chr3	304	192987929	192988232	Y	AAAAATAATGATGAACA	AAAAATAATGATGAACA	chr3:192987921-192988224	AluYa5_3_273	AAAAATAATGATGAACA	AAAAATAATGATGAACA	AAAAATAATGATGAACA	chr3:197430769-197430785	IDENTICAL
AluYa5	chr4	304	116913479	116913782	Y	AAAAAATAAGAGTTTC	AAAAAATAAGAGTTTC	chr4:116775324-116775627	AluYa5_4_156	AAAAAATAAGAGTTTC	AAAAAATAAGAGTTTC	AAAAAATAAGAGTTTC	chr4:119190962-119190977	IDENTICAL
AluYa5	chr5	300	9464757	9465056	Y	AAAAATTAATCTTG	AAAAATTAATCTTG	chr5:9464757-9465056	AluYa5_5_15	AAAATAAAAATTAATCTTG	AAAAAAAAAATTAATCTTG	AAAATAAAAATTAATCTTG	chr5:9570391-9570409
AluYa5	chr5	301	20478777	20479077	Y	AAAAGTATATCTT	AAAAGTATATCTT	chr5:20478777-20479077	AluYa5_5_24	AAAAGTATATCTT	AAAAGTATATCTT	AAAAGTATATCTT	chr5:95568317-95568329	IDENTICAL
AluYa5	chr5	302	27558033	27558334	Y	AAAAAATAGAGAAATTTT	AAAAAATAGAGAAATTTT	chr5:27558033-27558334	AluYa5_5_40	AAAAAATAGAGAAATTTT	AAAAAATAGAGAAATTTT	AAAAAATAGAGAAATTTT	chr5:88406498-88406515	IDENTICAL
AluYa5	chr6	301	54553453	54553753	Y	GTTTTTCCAAT	GTTTTTCCAAT	chr6:54553453-54553753	AluYa5_6_75c	AAATATTGGAAAAAC	AAAGATTGGAAAAAC	AAAGATTGGAAAAAC	chr6:55817809-55817823
AluYa5	chr6	303	126631802	126632104	Y	AAAAATATGACTGGGTT	AAAAATATGACTGGGTT	chr6:126631802-126632104	AluYa5_6_185	AAAAATATGACTGGGTT	AAAAATATGACTGGGTT	AAAAATATGACTGGGTT	chr6:128460609-128460625	IDENTICAL
AluYa5	chr6	299	152664711	152665009	Y	TAAAAATAAAAATGCA	TAAAAATAAAAATGCA	chr6:152614290-152614588	AluYa5_6_230	TAAAAATAAAAATGCA	TAAAAATAAAAATGCA	TAAAAATAAAAATGCA	chr6:155033644-155033659	IDENTICAL
AluYa5	chr7	306	81595789	81596094	Y	AAAAAACAAGCTAAG	AAAAAACAAGCTAAG	chr7:81789074-81789379	AluYa5_7_109	AAAAAACAAGCTAAG	AAAAAACAAGCTAAG	AAAAAACAAGCTAAG	chr7:81779660-81779674	IDENTICAL
AluYa5	chr7	299	110517681	110517979	Y	AAAAAGAGACATGAT	AAAAAGAGACATGAT	chr7:110710966-110711264	AluYa5_7_170	AAAAAGAGACATGAT	AAAAAGAGACATGAT	AAAAAGAGACATGAT	chr7:111366665-111366679	IDENTICAL
AluYa5	chr9	295	36212123	36212417	Y	AAAAACATTTC	AAAAACATTTC	chr9:36212123-36212417	AluYa5_9_57	AAAAACATTTC	AAAAACATTTC	AAAAACATTTC	chr9:36971958-36971968	IDENTICAL
AluYa5	chr10	297	22102781	22103077	Y	AAAGATGTATAAAG	AAAGATGTATAAAG	chr10:22102781-22103077	AluYa5_10_24	AAAGATGTATAAAG	AAAGATGTATAAAG	AAAGATGTATAAAG	chr10:22320162-22320175	IDENTICAL
AluYa5	chr10	300	86638326	86638625	Y	AAGAAATCTA	AAGAAATCTA	chr10:86638326-86638625	AluYa5_10_108	AAGAAATCTA	AAGAAATCTA	AAGAAATCTA	chr10:85013886-85013895	IDENTICAL
AluYa5	chr11	302	14304883	14305184	Y	AAGAATATGATTTTG	AAGAATATGATTTTG	chr11:14304883-14305184	AluYa5_11_13	AAGAATATGATTTTG	AAGAATATGATTTTG	AAGAATAGGATTTTG	chr11:14270159-14270173	IDENTICAL
AluYa5	chr11	240	19291984	19292223	Y	TCAGAAACATTTTC	TCAGAAACATTTTC	chr11:19291984-19292223	AluYa5_11_24c	GAAAATGTTTCTGA	GAAAATGTTTCTGA	GAAAATGTTTCTGA	chr11:19267059-19267072	IDENTICAL
AluYa5	chr11	297	74210056	74210352	Y	AAAAGAATACAAGTGCGGGCC	AAAAGAATACAAGTGCGGGTC	chr11:74210056-74210352	AluYa5_11_92	GAATACAAGTG	GAATACAAGTG	GAATACAAGTG	chr11:73190564-73190574
AluYa5	chr12	301	41324654	41324954	Y	AAAAACAACAACCAA	AAAAACAACAACCAA	chr12:41324654-41324954	AluYa5_12_55	AAAAACAACAACCAA	AAAAACAACAACCAA	AAAAACAACAACCAA	chr12:47199375-47199389	IDENTICAL
AluYa5	chr12	298	43651006	43651303	Y	AAAAATAATGTAAGG	AAAAATAATGTAAGG	chr12:43651006-43651303	AluYa5_12_61	AAAAATAATGTAAGG	AAAAATAATGTAAGG	AAAAATAATGTAAGG	chr12:44853414-44853428	IDENTICAL
AluYa5	chr12	297	82544740	82545036	Y	AAAAAAAACAAATTT	AAAAAAAACAAATTT	chr12:82566403-82566699	AluYa5_12_130	AAAAAAAA	AAAAAAAA	AAAAAAAA	chr12:84360815-84360822
AluYa5	chr12	301	93108219	93108519	Y	AAAAATAGAAAAGAC	AAAAATAGAAAAGAC	chr12:93129882-93130182	AluYa5_12_150	AAAAATAGAAAAGAC	AAAAATAGAAAAGAC	AAAAATAGAAAAGAC	chr12:95176081-95176095	IDENTICAL
AluYa5	chr13	300	37868145	37868444	Y	AAAAAAATTATTCCC	AAAAAAATTATTCCC	chr13:37868145-37868444	AluYa5_13_41	AAAAAAATTATTCCC	AAAAAAATTATTCCC	AAAAAAATTATTCCC	chr13:38223747-38223761	IDENTICAL
AluYa5	chr13	150	47317920	47318069	Y	AAAAAA	AAAAAA	chr13:47317920-47318069	AluYa5_13_56	AAAAAAGGCCACAGGG	AAAAAAAGCCACAGGG	AAAAAAGGCCACAGGG	chr13:47722657-47722672
AluYa5	chr13	297	93766677	93766973	Y	AGAATG	AGAATG	chr13:93766677-93766973	AluYa5_13_134	AGAATG	AGAATG	AGAATG	chr13:95020843-95020848	IDENTICAL
AluYa5	chr17	290	51505371	51505660	Y	TATTATTTTCTT	TATTATTTTCTT	chr17:51505371-51505660	AluYa5_17_67c	AAGAAAATAATA	AAGAAAATAATA	AAGAAAATAATA	chr17:55198207-55198218	IDENTICAL
AluYa5	chr18	296	49991258	49991553	Y	CAACTTTCTATTTTTT	CAACTTTCTATTTTTT	chr18:49991258-49991553	AluYa5_18_66c	TAAAAAATAGAAAGTTG	AAAAAAATAGAAAGTTG	AAAAAAATAGAAAGTTG	chr18:50546232-50546248
AluYa5	chr18	299	69129827	69130125	Y	AAAGATGTCAAGAATA	AAAGATGTCAAGAATA	chr18:69129827-69130125	AluYa5_18_103	AAAGATGTCAAGAATA	AAAGATGTCAAGAATA	AAAGATGTCAAGAATA	chr18:70148182-70148197	IDENTICAL
AluYa5	chrX	299	147762720	147763018	Y	AAAAATATGAAAGTAA	AAAAATATGAAAGTAA	chrX:147864866-147865164
AluYa5	chr1	299	11486148	11486446	Y	AAGAAGTTAATAAT	AAGAAGTTAATAAT	chr1:11474469-11474767	AluYa5_1_13	AAGAAGTTAATAAT	AAGAAGTTAATAAT	AAGAAGTTAATAAT	chr1:11689780-11689793	IDENTICAL
AluYa5	chr2	273	77247358	77247630	Y	AAAG	AAAG	chr2:77189211-77189483	AluYa5_2_120c	AAAGAATGTTTGT	AAAGAATGTTTGT	AAAGAATGTTTGT	chr2A:78775316-78775328
AluYa5	chr2	281	88445365	88445645	Y	CTCTGCTCACTTCTTTTT	CTCTGCTCACTTCTTTAT	chr2:88387218-88387498	AluYa5_2_145c	AAAGAAGTGAGCAGAG	AAAGAAGTGAGCAGAG	AAAGAAGTGAGCAGAG	chr2A:89355669-89355684	MATCHING
AluYa5	chr2	304	177457473	177457776	Y	AAAGAATATGTC	AAAGAATATGTC	chr2:177340212-177340515	AluYa5_2_269	AAAGAATATGTC	AAAGAATATGTC	AAAGAATATGTC	chr2B:181780930-181780941	IDENTICAL
AluYa5	chr3	312	63826327	63826638	Y	AGAAAGTAATTGTC	AGAAAGTAATTGTC	chr3:63826327-63826638	AluYa5_3_79	AGAAAGTAATTGTC	AGAAAGTAATTGTC	AGAAAGTAATTGTC	chr3:65308271-65308284	IDENTICAL
AluYa5	chr3	298	155855476	155855773	Y	AAAAATTACTCAAG	AAAAATTACTCAAG	chr3:155855468-155855765	AluYa5_3_199	AAAAATTACTCAAG	AAAAATTACTCAAG	AAAAATTACTCAAG	chr3:159638345-159638358	IDENTICAL
AluYa5	chr3	301	174645461	174645761	Y	AAAAAAAAACAAGGACTTG	AAAAAAAAACAAGGACTTG	chr3:174645453-174645753	AluYa5_3_237	AAAAAAAAACAAGGACTTG	AAAAAAAAACAAGGACTTG	AAAAAAAAACAAGGACTTG	chr3:178696217-178696235	IDENTICAL
AluYa5	chr4	297	163590006	163590302	Y	AGAAATCTT	AGAAATCTT	chr4:163451851-163452147	AluYa5_4_223	AGAAATCTT	AGAAATCTT	AGAAATCTT	chr4:166591746-166591754	IDENTICAL
AluYa5	chr4	284	172844082	172844365	Y	AAAAGTTATTTTT	AAAAGTTATTTTT	chr4:172705927-172706210	AluYa5_4_235c	AAAAATAACTTTT	AAAAATAACTTTT	AAAAATAACTTTT	chr4:176002390-176002402	IDENTICAL
AluYa5	chr5	300	78139374	78139673	Y	AAAAAACA	AAAAAACA	chr5:78139374-78139673	AluYa5_5_105	AAAAAACA	AAAAAACA	AAAAAACA	chr5:37004666-37004673	IDENTICAL
AluYa5	chr5	293	107786193	107786485	Y	AAAAAATGGGAT	AAAAAATGGGAT	chr5:107786193-107786485	AluYa5_5_143	AAAAAATGGGAT	AAAAAATGGGAT	AAAAAATGGGAT	chr5:109600383-109600394	IDENTICAL
AluYa5	chr5	305	165128291	165128595	Y	AAAAAATAACATCAC	AAAAAATAACATCAC	chr5:165128291-165128595	AluYa5_5_217	AAAAAATAACATCAC	AAAAAATAACATCAC	AAAAAATAACATCAC	chr5:167975859-167975873	IDENTICAL
AluYa5	chr7	299	38246268	38246566	Y	AAGAATCAAAGATCAT	AAGAATCAAAGATCAT	chr7:38439553-38439851	AluYa5_7_53	AAGAATCAAAGATCAT	AAGAATCAAAGATCAT	AAGAATCAAAGATCAT	chr7:38924076-38924091	IDENTICAL
AluYa5	chr7	282	127338908	127339189	Y	AAAAATGAGAATTTGGG	AAAAATGCGAATTTGGG	chr7:127532193-127532474	AluYa5_7_197	AAAAATGAGAATTTGGG	AAAAATGCGAATTTGGG	AAAAATGCGAATTTGGG	chr7:128544649-128544665
AluYa5	chr8	298	41040983	41041280	Y	AAAAAGTCAAATAGC	AAAAAGTCAAATAGC	chr8:41040983-41041280	AluYa5_8_47	AAAAAGTCAAATAGC	AAAAAGTCAAATAGC	AAAAAGTCAAATAGC	chr8:37801446-37801460	IDENTICAL
AluYa5	chr9	291	1799265	1799555	Y	AAAAAAATT	AAAAAAATT	chr9:1799265-1799555	AluYa5_9_4	AAAAA	AAAAA	AAAAA	chr9:1831858-1831862	MATCHING
AluYa5	chr10	265	64018274	64018538	Y	ACCTGTTCAACTTTT	ACCTGTTCAACTTTT	chr10:64018274-64018538	AluYa5_10_78c	AAAAGTTGAACAGGT	AAAAGTTGAACAGGT	AAAAGTTGAACAGGT	chr10:61486808-61486822	IDENTICAL
AluYa5	chr11	301	56270046	56270346	Y	AAAATACAATCCTATG	AAAATACAATCCTATG	chr11:56270046-56270346	AluYa5_11_71	NA	NA	NA	chrNA:NA-NA
AluYa5	chr11	298	77758655	77758952	Y	AAAAGAAAATAC	AAAAGAAAATAC	chr11:77758655-77758952	AluYa5_11_99	AAAAGAAAATAC	AAAAGAAAATAC	AAAAGAAAATAC	chr11:76821940-76821951	IDENTICAL
AluYa5	chr12	292	24100886	24101177	Y	AAAAATTCA	AAAAATTCA	chr12:24100886-24101177	AluYa5_12_30	AAAAATTCA	AAAAATTCA	AAAAATTCA	chr12:64962004-64962012	IDENTICAL
AluYa5	chr12	300	39946082	39946381	Y	AAAATGAGATATTAA	AAAATGAGATATTAA	chr12:39946082-39946381	AluYa5_12_53	AAAATGAGATATTAA	AAAATGAGATATTAA	AAAATGAGATATTAA	chr12:48594222-48594236	IDENTICAL
AluYa5	chr12	300	72675908	72676207	Y	AAAGATAAAAGAATCG	AAAGATAAAAGAATCG	chr12:72675908-72676207	AluYa5_12_103	AAAATAAAGATAAAAGAATCG	AAAAAAAAGATAAAAGAATCG	AAAATAAAGATAAAAGAATCG	chr12:74428690-74428710
AluYa5	chr12	295	87331167	87331461	Y	AAGAATATAACA	AAGAATATAACA	chr12:87352830-87353124	AluYa5_12_143	AAGAATATAACA	AAGAATATAACA	AAGAATATAACA	chr12:89286470-89286481	IDENTICAL
AluYa5	chr13	297	71854712	71855008	Y	AAAAAAAGGGTTT	AAAAAAAGGGTTT	chr13:71854712-71855008	AluYa5_13_99	TT	AA	TA	chr13:72585719-72585718
AluYa5	chr14	300	78416038	78416337	Y	AAGAATTG	AAGAATTG	chr14:78416038-78416337	AluYa5_14_82	AAGAATTG	AAGAATTG	AAGAATTG	chr14:78708397-78708404	IDENTICAL
AluYa5	chr14	298	86625640	86625937	Y	AAAAAACTAATGGTCGGCC	AAAAAACTAATGGTCAGCC	chr14:86625640-86625937	AluYa5_14_92	AAAAAACTAATGGTC	AAAAAACTAATGGTC	AAAAAACTAATGGTC	chr14:87138056-87138070	MATCHING
AluYa5	chr15	304	49150238	49150541	Y	AAGAATTAATTTTCT	AAGAATTAATTTTCT	chr15:49150238-49150541	AluYa5_15_53	AAGAATTAATTTTCT	AAGAATTAATTTTCT	AAGAATTAATTTTCT	chr15:48375327-48375341	IDENTICAL
AluYa5	chr15	311	54082486	54082796	Y	TTTT	TTTT	chr15:54082486-54082796	AluYa5_15_57c	INDEL	INDEL	REFER_INDEL_FOLDER	chr15:53427566-53427578
AluYa5	chr18	298	36759806	36760103	Y	AAAAAATTAGTTAT	AAAAAATTAGTTAT	chr18:36759806-36760103	AluYa5_18_46	AAAAAATTAGTT	AAAAAATTAGTT	AAAAAATTAGTT	chr18:36989188-36989199	MATCHING
AluYa5	chr20	295	2512797	2513091	Y	GAAAAGATATAATGA	GAAAAGATATAATGA	chr20:2512797-2513091	AluYa5_20_3	GAAAAGATATAATGA	GAAAAGATATAATGA	GAAAAGATATAATGA	chr20:2486338-2486352	IDENTICAL
AluYa5	chr20	296	14477070	14477365	Y	AAAATACATTATCT	AAAATACATTATCT	chr20:14477070-14477365	AluYa5_20_19	AAAATACATTATCT	AAAATACATTATCT	AAAATACATTATCT	chr20:14653815-14653828	IDENTICAL
AluYa5	chr21	303	41324748	41325050	Y	AGAAAATACCTAGA	AGAAAATACCTAGA	chr21:41324748-41325050	AluYa5_21_25	AGAAAATACCTAGA	AGAAAATACCTAGA	AGAAAATGCCTAGA	chr21:40734324-40734337	IDENTICAL
AluYa5	chrX	279	114493476	114493754	Y	AAAACTGTGCCTG	AAAACTGTGCCTG	chrX:114576752-114577030	AluYa5_X_102	AAAACTGTGCCTG	AAAACTGTGCCTG	AAAACTGTGCCTG	chrX:115042448-115042460	IDENTICAL
AluYa5	chrY	282	23424347	23424628	Y	AAAAAAAGATCATCCA	AAAAAAAGATCATCCA	chrY:23495610-23495891	AluYa5_Y_48	AAAAAAA	AAAAAAA	AAAAAAA	chrY:11037571-11037577
AluYa5	chrY	303	26799846	26800148	Y	GGAGTTCTT	GGAGTTCTT	chrY:26871109-26871411	AluYa5_Y_65c	AAGAACTCCCGCAAATTA	AAGAACTCCTGCAAATTA	AAGAACTCCTGCAAATTA	chr1:182505073-182505090
AluYa5	chr1	298	78169822	78170119	Y	AGAACATAACAAATGAG	AGAACATAACAAATGAG	chr1:78230389-78230686	AluYa5_1_101	AGAACATAACAAATGAG	AGAACATAACAAATGAG	AGAACATAACAAATGAG	chr1:79326721-79326737	IDENTICAL
AluYa5	chr1	296	152300683	152300978	Y	GGCCAATAATTTCTTT	GCCCAATAATTTCTTT	chr1:153754234-153754529	AluYa5_1_200c	AAAGAAATTATTGG	AAAGAAATTATTGG	AAAGAAATTATTGG	chr1:134687676-134687689	MATCHING
AluYa5	chr1	296	152456731	152457026	Y	AAAATCTCAAAATA	AAAAGCTCAAAATA	chr1:153910282-153910577	AluYa5_1_202	AAAATCTCAAAATA	AAAAGCTCAAAATA	AAAAGCTCAAAATA	chr1:134841726-134841739
AluYa5	chr1	299	199042066	199042364	Y	AAAAGAACAG	AAAAGAACAG	chr1:200577032-200577330	AluYa5_1_281	AAAAGAACAG	AAAAGAACAG	AAAAGAACAG	chr1:182381050-182381059	IDENTICAL
AluYa5	chr1	296	214305906	214306201	Y	AAAGAATTTTC	AAAGAATTTTC	chr1:215984134-215984429	AluYa5_1_307	AAAGAATTTTC	AAAGAATTTTC	AAAGAATTTTC	chr1:198341102-198341112	IDENTICAL
AluYa5	chr2	300	36002157	36002456	Y	AGAAATAAAGAGAAA	AGAAATAAAGAGAAA	chr2:35944010-35944309	AluYa5_2_50	AGAAATAAAGAGAAA	AGAAATAAAGAGAAA	AGAAATAAAGAGAAA	chr2A:36675036-36675050	IDENTICAL
AluYa5	chr2	300	77888423	77888722	Y	AAGAGTCCAAAATTCCT	AAGAGTCCAAAATTCCT	chr2:77830276-77830575	AluYa5_2_122	AAGAGTCCAAAATTCCT	AAGAGTCCAAAATTCCT	AAGAGTCCAAAATTCCT	chr2A:79431374-79431390	IDENTICAL
AluYa5	chr2	282	79041026	79041307	Y	AGGAAAGATATCTTCTTTTT	AGGAAAGATATCTTCTAATT	chr2:78982879-78983160	AluYa5_2_125c	AGAAGATATCTTTCCT	AGAAGATATCTTTCCT	AGAAGATATCTTTCCT	chr2A:80637712-80637727	MATCHING
AluYa5	chr2	293	83458072	83458364	Y	AATA	AATA	chr2:83399925-83400217	AluYa5_2_133	AATA	AATA	AATA	chr2A:85205944-85205947	IDENTICAL
AluYa5	chr2	282	148676745	148677026	Y	AAAAGTTTTGGAGC	AAAAGTTTTGGAGC	chr2:148559483-148559764	AluYa5_2_221	AAAAGTTTTGGAGC	AAAAGTTTTGGAGC	AAAAGTTTTGGAGC	chr2B:152475747-152475760	IDENTICAL
AluYa5	chr2	267	200421852	200422118	Y	AAAAATCCCCT	AAAAATCCCCT	chr2:200304591-200304857	AluYa5_2_312	AAAAATCCCCT	AAAAATCCCCT	AAAAATCCCCT	chr2B:205144698-205144708	IDENTICAL
AluYa5	chr2	282	213400194	213400475	Y	AAAATAGCAAGGCCCGG	AAAATAGCAAGGCCCAG	chr2:213282933-213283214	AluYa5_2_332	AAAATAGCAAGGCCC	AAAATAGCAAGGCCC	AAAATAGCAAGGCCC	chr2B:218477370-218477384	MATCHING
AluYa5	chr3	300	12314500	12314799	Y	AAAAAGAAATG	AAAAAGAAATG	chr3:12314500-12314799	AluYa5_3_15	AAAAATAAAAAGAAATG	AAAAAAAAAAAGAAATG	AAAAATAAAAAGAAATG	chr3:12620298-12620314
AluYa5	chr3	294	14588831	14589124	Y	AGACACAAGCTAG	AGACACAAGCTAG	chr3:14588831-14589124	AluYa5_3_19	AGACACAAG	AGACACAAG	AGACACAAG	chr3:14926825-14926833	MATCHING
AluYa5	chr3	282	139008487	139008768	Y	CCAGAGCAGCATTCTTTT	CCAGAGCAGCATTCTTAT	chr3:139008479-139008760	AluYa5_3_177c	AAGAATGCTGCTCTGG	AAGAATGCTGCTCTGG	AAGAATGCTGCCCTGG	chr3:142427722-142427737	MATCHING
AluYa5	chr3	293	148771720	148772012	Y	AAAAATTTATA	AAAAATTTATA	chr3:148771712-148772004	AluYa5_3_187	TAAAAATTTATA	AAAAAATTTATA	AAAAAATTTATA	chr3:152394178-152394189
AluYa5	chr3	295	160429001	160429295	Y	AAAAAGTGATGGCCTG	AAAAAGTGATGGCCTG	chr3:160428993-160429287	AluYa5_3_211	AAAAAGTGATGG	AAAAAGTGATGG	AAAAAGTGATGG	chr3:164286018-164286029	MATCHING
AluYa5	chr3	298	172750690	172750987	Y	AAAAATAAATGAAA	AAAAATAAATGAAA	chr3:172750682-172750979	AluYa5_3_231	AAAAATAAATGAAA	AAAAATAAATGAAA	AAAAATAAATGAAA	chr3:176771962-176771975	IDENTICAL
AluYa5	chr4	284	7078701	7078984	Y	GAGGATGGTAGCATTTTT	GAGGATGGTAGCATTATT	chr4:7011530-7011813	AluYa5_4_10c	AATGCTACCATCCTC	AATGCTACCATCCTC	AATGCTACCATCCTC	chr4:7149022-7149036	MATCHING
AluYa5	chr4	300	61734889	61735188	Y	AAGAAAAAAGAGAG	AAGAAAAAAGAGAG	chr4:61588718-61589017	AluYa5_4_66	AAGAAAAAAGAGAG	AAGAAAAAAGAGAG	AAGAAAAAAGAGAG	chr4:69388778-69388791	IDENTICAL
AluYa5	chr4	282	108756330	108756611	Y	AAATCAAGCTC	AAATCAAGCTC	chr4:108618175-108618456	AluYa5_4_135	AAATCAAGCTC	AAATCAAGCTC	AAATCAAGCTC	chr4:110883344-110883354	IDENTICAL
AluYa5	chr5	282	7464908	7465189	Y	AAAAGAGAAGCACGG	AAAAGAGAAGCACGG	chr5:7464908-7465189	AluYa5_5_9	AAAAGAGAAGCACGG	AAAAGAGAAGCACGG	AAAAGAGAAGCACGG	chr5:7541967-7541981	IDENTICAL
AluYa5	chr5	302	26146941	26147242	Y	AAAACAATACATTACTG	AAAACAATACATTACTG	chr5:26146941-26147242	AluYa5_5_36	AAAACAATACATTACTG	AAAACAATACATTACTG	AAAACAATACATTACTG	chr5:89834749-89834765	IDENTICAL
AluYa5	chr5	299	89735147	89735445	Y	AAAAATCACAATTTTT	AAAAATCACAATTTTT	chr5:89735147-89735445	AluYa5_5_120	AAAAATCACAATTTTT	AAAAATCACAATTTTT	AAAAATCACAATTTTT	chr5:25220980-25220995	IDENTICAL
AluYa5	chr5	298	138187249	138187546	Y	AAAATTATGTAACTTG	AAAATTATGTAACTTG	chr5:138187249-138187546	AluYa5_5_183	AAAATTATGTAACTTG	AAAATTATGTAACTTG	AAAATTATGTAACTTG	chr5:140559448-140559463	IDENTICAL
AluYa5	chr5	296	170217838	170218133	Y	AAAAGGAAAAAAAG	AAAAGGAAAAAAAG	chr5:170217838-170218133	AluYa5_5_230	AAAAGGAAAAAAAG	AAAAGGAAAAAAAG	AAAAGGAAAAAAAG	chr5:173116829-173116842	IDENTICAL
AluYa5	chr6	299	106229808	106230106	Y	AAAAAGAAATATAAATCATG	AAAAAGAAATATAAATCATG	chr6:106229808-106230106	AluYa5_6_151	AAAAAGAAATATAAATCATG	AAAAAGAAATATAAATCATG	AAAAAGAAATATAAATCATG	chr6:107449666-107449685	IDENTICAL
AluYa5	chr6	282	131277856	131278137	Y	AGAATATCAAGTATTGTTAAATCACC	AGAATATCAAGTATTGTTAAATCACC	chr6:131277856-131278137	AluYa5_6_194	AGAATATCAAGTATTGTTAAATCACC	AGAATATCAAGTATTGTTAAATCACC	AGAATAGCAAGTATTGTTAAATCACC	chr6:133200914-133200939	IDENTICAL
AluYa5	chr6	295	133567306	133567600	Y	AAAAAATGA	AAAAAATGA	chr6:133567306-133567600	AluYa5_6_198	AAAAAATGA	AAAAAATGA	AAAAAATGA	chr6:135489956-135489964	IDENTICAL
AluYa5	chr7	305	12785145	12785449	Y	AGAAACAAGATATAACT	AGAAACAAGATATAACT	chr7:12978430-12978734	AluYa5_7_15	AGAAACAAGATATAACT	AGAAACAAGATATAACT	AGAAACAAGATATAACT	chr7:13051837-13051853	IDENTICAL
AluYa5	chr7	295	86361943	86362237	Y	AAAAATTAAGGTC	AAAAATTAAGGTC	chr7:86555228-86555522	AluYa5_7_121	AAAAATTAAGGTC	AAAAATTAAGGTC	AAAAATTAAGGTC	chr7:86675878-86675890	IDENTICAL
AluYa5	chr7	268	94242154	94242421	Y	GTCTCTTTT	GTCTCTTTT	chr7:94435439-94435706	AluYa5_7_136c	AAAAGAGAC	AAAAGAGAC	AAAAGAGAC	chr7:94635413-94635421	IDENTICAL
AluYa5	chr7	298	101937379	101937676	Y	AAAGAAAAATATGCC	AAAGAAAAATATACC	chr7:102130664-102130961	AluYa5_7_150	AAAGAAAAATAT	AAAGAAAAATAT	AAAGAAAAATAT	chr7:76520859-76520870	MATCHING
AluYa5	chr8	282	2733896	2734177	Y	AAAAAAAGTTGATTTTG	AAAAAAAGTTGATTTTG	chr8:2733896-2734177	AluYa5_8_1	AAAAAAAGTTGATTTTG	AAAAAAAGTTGATTTTG	AAAAAAAGTTGATTTTG	chr8:2811941-2811957	IDENTICAL
AluYa5	chr8	282	30953401	30953682	Y	CTCCAAATCACTTTT	CTCCAAATCACTTTT	chr8:30953401-30953682	AluYa5_8_33c	AAAAGTGATTTGGAG	AAAAGTGATTTGGAG	AAAAGTGATTTGGAG	chr8:27596482-27596496	IDENTICAL
AluYa5	chr8	297	90590345	90590641	Y	AAGAAGAAAAAATA	AAGAAGAAAAAATA	chr8:90590345-90590641	AluYa5_8_103	AAGAAGAAAAAATA	AAGAAGAAAAAATA	AAGAAGAAAAAATA	chr8:88295214-88295227	IDENTICAL
AluYa5	chr8	298	111683129	111683426	Y	AAAAATAGACATTTA	AAAAATAGACATTTA	chr8:111683129-111683426	AluYa5_8_131	AAAAATAGACATTTA	AAAAATAGACATTTA	AAAAATAGACATTTA	chr8:109820798-109820812	IDENTICAL
AluYa5	chr8	282	129640588	129640869	Y	CAGAACCCGGAAGTCTTTTTTT	CAGAACCCGGAAGTCTTGTGTT	chr8:129640588-129640869	AluYa5_8_151c	AAGACTTCCGGGTTCTG	AAGACTTCCGGGTTCTG	AAGACTTCCGGGTTCTG	chr8:128168923-128168939	MATCHING
AluYa5	chr9	296	25182285	25182580	Y	AAAAAGTACAAATAT	AAAAAGTACAAATAT	chr9:25182285-25182580	AluYa5_9_39	AAAAAGTACAAATAT	AAAAAGTACAAATAT	AAAAAGTACAAATAT	chr9:25751754-25751768	IDENTICAL
AluYa5	chr9	297	42710999	42711295	Y	ACACAAATT	ACACAAATT	chr9:43364506-43364802	AluYa5_9_75	NA	NA	NA	chrNA:NA-NA
AluYa5	chr9	297	42831675	42831971	Y	ACACAAATT	ACACAAATT	chr9_random:797894-798190
AluYa5	chr9	299	119440737	119441035	Y	GCTCTAAATTT	GCTCTAAATTT	chr9:121401004-121401302	AluYa5_9_164	GCTCTAAATTT	GCTCTAAATTT	GCTCTAAATTT	chr9:119178760-119178770	IDENTICAL
AluYa5	chr9	301	119611388	119611688	Y	AAGAAAATTGC	AAGAAAATTGC	chr9:121571655-121571955	AluYa5_9_165	AAGAAAATTGC	AAGAAAATTGC	AAGAAAATTGC	chr9:119352230-119352240	IDENTICAL
AluYa5	chr10	282	118523529	118523810	Y	GGCAAGGGCTTTTTT	GGCAAGGGCTTTTTT	chr10:118523529-118523810	AluYa5_10_151c	AAAAAAGCCCTTGCC	AAAAAAGCCCTTGCC	AAAAAAGCCCTTGCC	chr10:117496542-117496556	IDENTICAL
AluYa5	chr10	295	128096464	128096758	Y	AAAAATGATTACT	AAAAATGATTACT	chr10:128096464-128096758	AluYa5_10_159	AAAAATGATTACT	AAAAATGATTACT	AAAAATGATTACT	chr10:127403610-127403622	IDENTICAL
AluYa5	chr11	299	81984528	81984826	Y	AAGAAATTATTT	AAGAAATTATTT	chr11:81984528-81984826	AluYa5_11_107	AAAATAAGAAATTATTT	AAAAAAAGAAATTATTT	AAAATAAGAAATTATTT	chr11:81166288-81166304
AluYa5	chr11	238	86103816	86104053	Y	AGAAGTACAATGG	AGAAGTACAATGG	chr11:86103816-86104053	AluYa5_11_117	AGAAGTACAATGG	AGAAGTACAATGG	AGAAGTACAATGG	chr11:85350947-85350959	IDENTICAL
AluYa5	chr12	282	14481974	14482255	Y	AAGAATATTTACTG	AAGAATATTTACTG	chr12:14481974-14482255	AluYa5_12_11	AAGAATATTTACTG	AAGAATATTTACTG	AAGAATATTTACTG	chr12:14873718-14873731	IDENTICAL
AluYa5	chr12	299	42089375	42089673	Y	AAAAACAAGAAAATTAG	AAAAACAAGAAAATTAG	chr12:42089375-42089673	AluYa5_12_57	AAAAACAAGAAAATT	AAAAACAAGAAAATT	AAAAACAAGAAAATT	chr12:46418483-46418497	MATCHING
AluYa5	chr12	295	68625741	68626035	Y	AAAAAAATTATAG	AAAAAAATTATAG	chr12:68625741-68626035	AluYa5_12_96	AAAAAAATTATAG	AAAAAAATTATAG	AAAAAAATTATAG	chr12:70277317-70277329	IDENTICAL
AluYa5	chr12	207	76126784	76126990	Y	AAAAAGCTAAATGT	AAAAAGCTAAATGT	chr12:76148447-76148653	AluYa5_12_109	AAAAAGCTAAATGT	AAAAAGCTAAATGT	AAAAAGCTAAATGT	chr12:77762409-77762422	IDENTICAL
AluYa5	chr12	281	109318606	109318886	Y	GCATTACATCATTTCTTTTTTTT	GCATTACATCATTTCTTACTTTT	chr12:109340269-109340549	AluYa5_12_174c	AAGAAATGATGTAATGC	AAGAAATGATGTAATGC	AAGAAATGATGTAATGC	chr12:111695592-111695608
AluYa5	chr13	301	53422111	53422411	Y	TATTTTCATATGAATTTT	TATTTTCATATGAATTTT	chr13:53422111-53422411	AluYa5_13_65c	AAAATTCATATGAAAATA	AAAATTCATATGAAAATA	AAAATTCACATGAAAATA	chr13:53826824-53826841	IDENTICAL
AluYa5	chr13	291	85953186	85953476	Y	AAAAAAGC	AAAAAAGC	chr13:85953186-85953476	AluYa5_13_122	AAAAAAGC	AAAAAAGC	AAAAAAGC	chr13:87002708-87002715	IDENTICAL
AluYa5	chr13	301	102729636	102729936	Y	AGAAAACCT	AGAAAACCT	chr13:102729636-102729936	AluYa5_13_147	AGAAAACCT	AGAAAACCT	AGAAAACCT	chr13:104195054-104195062	IDENTICAL
AluYa5	chr14	294	27816772	27817065	Y	AAAAAAAATTAGAA	AAAAAAAATTAGAA	chr14:27816772-27817065	AluYa5_14_22	AAAAAAAATTAGAA	AAAAAAAATTAGAA	AAAAAAAATTAGAA	chr14:27216386-27216399	IDENTICAL
AluYa5	chr14	297	98837787	98838083	Y	AAAAAATGCTTGAATA	AAAAAATGCTTGAATA	chr14:98837787-98838083	AluYa5_14_111	AAAAAATGCTTGAATA	AAAAAATGCTTGAATA	AAAAAATGCTTGAATA	chr14:99673521-99673536	IDENTICAL
AluYa5	chr15	301	25143982	25144282	Y	GCAAAAATGG	GCAAAAATGG	chr15:25143982-25144282	AluYa5_15_14	AAAAAATGCAAAAATGG	AAAAAAAGCAAAAATGG	AAAAAATGCAAAAATGG	chr15:24845720-24845736
AluYa5	chr15	282	63332740	63333021	Y	TTCATTCTCTTTTT	TTCATTCTCTTTTT	chr15:63332740-63333021	AluYa5_15_69c	AGAGAATGAA	AGAGAATGAA	AGAGAATGAA	chr15:62887037-62887046	MATCHING
AluYa5	chr15	295	83806966	83807260	Y	GAAATAAAAATTTT	GAAATAAAAATTTT	chr15:83806966-83807260	AluYa5_15_93	GAAATAAAAATTTT	GAAATAAAAATTTT	GAAATAAAAATTTT	chr15:83100944-83100957	IDENTICAL
AluYa5	chr16	299	3833853	3834151	Y	AAAGACTTTC	AAAGACTTTC	chr16:3833853-3834151	AluYa5_16_6	AAAGACTTTC	AAAGACTTTC	AAAGACTTTC	chr16:3960009-3960018	IDENTICAL
AluYa5	chr17	298	415898	416195	Y	AAGAAATAACC	AAGAAATAACC	chr17:415898-416195	AluYa5_17_1	AAGAAATAACC	AAGAAATAACC	AAGAAATAACC	chr17:494309-494319	IDENTICAL
AluYa5	chr19	282	21590492	21590773	Y	TAAAACCCTTTTCTTTTT	TAAAACCCTTTTCTTTAT	chr19:21590492-21590773	AluYa5_19_29c	AAAGAAAAGGGTTTTA	AAAGAAAAGGGTTTTA	AAAGAAAAGGGTTTTA	chr19:21975717-21975732	MATCHING
AluYa5	chr19	282	40434596	40434877	Y	CCTTGTTCTT	CCTTGTTCTT	chr19:40434596-40434877	AluYa5_19_51c	AAGAACAAGGG	AAGAACAAGGT	AAGAACAAGGG	chr19:40751992-40752002
AluYa5	chr20	282	32071248	32071529	Y	AGGAAGCTTG	AGGAAGCTTG	chr20:32071248-32071529	AluYa5_20_40	AGGAAGCTTG	AGGAAGCTTG	AGGAAGCTTG	chr20:31044072-31044081	IDENTICAL
AluYa5	chr21	298	19622406	19622703	Y	AAGAATATTGGGATT	AAGAATATTGGGATT	chr21:19622406-19622703	AluYa5_21_5	AAGAATATTGGGATT	AAGAATATTGGGATT	AAGAATATTGGGATT	chr21:19416269-19416283	IDENTICAL
AluYa5	chrY	282	19042100	19042381	Y	AAAGAAAGTGTGTG	AAAGAAAGTGTGTG	chrY:19113363-19113644	AluYa5_Y_42	AAAGAAAGTGTGTG	AAAGAAAGTGTGTG	AAAGAAAGTGTGTG	chrY:12399089-12399102	IDENTICAL
AluYa5	chrY	282	19378045	19378326	Y	CACACACTTTCTTT	CACACACTTTCTTT	chrY:19449308-19449589	AluYa5_Y_43c	AAAGAAAGTGTGTG	AAAGAAAGTGTGTG	AAAGAAAGTGTGTG	chrY:12399089-12399102	IDENTICAL
AluYa5	chr1	282	115280960	115281241	Y	CCTAACAAAAGTTTTTTT	CCTAACAAAAGTTTTATT	chr1:115370441-115370722	AluYa5_1_169c	AAAACTTTTGTTAGG	AAAACTTTTGTTAGG	AAAACTTTTGTTAGG	chr1:122622785-122622799	MATCHING
AluYa5	chr1	266	152705789	152706054	Y	AAAGACAGTCCT	AAAGACAGTCCT	chr1:154159340-154159605	AluYa5_1_203	AAAGACAGTCCT	AAAGACAGTCCT	AAAGACAGTCCT	chr1:135098594-135098605	IDENTICAL
AluYa5	chr1	273	187541650	187541922	Y	TGAAGTTTTTT	TGAAGTTTTTT	chr1:189076616-189076888	AluYa5_1_263c	AAAAAACTTCA	AAAAAACTTCA	AAAAAACTTCA	chr1:170618746-170618756	IDENTICAL
AluYa5	chr1	297	192617005	192617301	Y	AGAAAATTGG	AGAAAATTGG	chr1:194151971-194152267	AluYa5_1_269	AGAAAATTGG	AGAAAATTGG	AGAAAATTGG	chr1:175851415-175851424	IDENTICAL
AluYa5	chr1	299	199033396	199033694	Y	AAAAAACATTATTTA	AAAAAACATTATTTA	chr1:200568362-200568660	AluYa5_1_280	AAAAAACATTATTTA	AAAAAACATTATTTA	AAAAAACATTATTTA	chr1:182372715-182372729	IDENTICAL
AluYa5	chr2	282	10008519	10008800	Y	AGAAAATGGTGGAGCCGG	AGAAAATGGTGGAGCCAG	chr2:9975372-9975653	AluYa5_2_12	AGAAAATGGTGGAGCC	AGAAAATGGTGGAGCC	AGAAAATGGTGGAGCC	chr2A:10113034-10113049	MATCHING
AluYa5	chr2	299	52294628	52294926	Y	AAGATACAGACAAACG	AAGATACAGACAAACG	chr2:52236481-52236779	AluYa5_2_81	AAGATACAGACAAACG	AAGATACAGACAAACG	AAGATACAGACAAACG	chr2A:53385945-53385960	IDENTICAL
AluYa5	chr2	282	103538591	103538872	Y	AGAGTAACATTTCT	AGAGTAACATTTCT	chr2:103446505-103446786	AluYa5_2_159c	AGAAATGTTACTCT	AGAAATGTTACTCT	AGAAATGTTACTCT	chr2A:104562002-104562015	IDENTICAL
AluYa5	chr2	282	129178495	129178776	Y	GGGAGCTAATT	GGGAGCTAATT	chr2:129178735-129179016	AluYa5_2_195c	AATTAGCTCCC	AATTAGCTCCC	AATTAGCTCCC	chr2B:129615600-129615610	IDENTICAL
AluYa5	chr2	282	134294024	134294305	Y	CTCGTCTCTTTTTCT	CTCGTCTCTTTTTCT	chr2:134176762-134177043	AluYa5_2_204c	AGAAAAAGAGACGAG	AGAAAAAGAGACGAG	AGAAAAAGAGACGAG	chr2B:137830204-137830218	IDENTICAL
AluYa5	chr2	282	148879421	148879702	Y	AAAAAAGTGATTTCT	AAAAAAGTGATTTCT	chr2:148762159-148762440	AluYa5_2_222	AAAAAAGTGATTTCT	AAAAAAGTGATTTCT	AAAAAAGTGATTTCT	chr2B:152684590-152684604	IDENTICAL
AluYa5	chr2	198	177332656	177332853	Y	AAAAACTCCATCCTA	AAAAACTCCATCCAA	chr2:177215395-177215592	AluYa5_2_268	AAAAACTCCATCC	AAAAACTCCATCC	AAAAACTCCATCC	chr2B:181653473-181653485	MATCHING
AluYa5	chr3	275	1753786	1754060	Y	CTGTTGTTCACTTCTTTTTTTT	CTGTTGTTCACTTCTTTGTGTT	chr3:1753786-1754060	AluYa5_3_3c	AAAGAAGTGAACAACAG	AAAGAAGTGAACAACAG	AAAGAAGTGAACAACAG	chr3:1795232-1795248	MATCHING
AluYa5	chr3	282	18730851	18731132	Y	CTGTCACCTTCTTTTTT	CTGTCACCTTCTTATTT	chr3:18730851-18731132	AluYa5_3_25c	AAGAAGGTGACAG	AAGAAGGTGACAG	AAGAAGGTGACAG	chr3:19138116-19138128	MATCHING
AluYa5	chr3	283	33951410	33951692	Y	CCTATTCTGGACATCTTTTTT	CCTATTCTGGACATCTTATCT	chr3:33951410-33951692	AluYa5_3_38c	ATGTCCAGAATAGG	ATGTCCAGAATAGG	ATGTCCAGAATAGG	chr3:34740863-34740876
AluYa5	chr3	296	109045571	109045866	Y	AAAAAAAAA	AAAAAAAAA	chr3:109045571-109045866	AluYa5_3_127	AAAAAAAAA	AAAAAAAAA	AAAAAAAAA	chr3:111991083-111991091	IDENTICAL
AluYa5	chr3	282	139219895	139220176	Y	CCCTCAAGGCCTTTTTT	CCCTCAAGGCCTTTTAT	chr3:139219887-139220168	AluYa5_3_178c	AAAAGGCCTTGAGGG	AAAAGGCCTTGAGGG	AAAAGGCCTTGAGGG	chr3:142639735-142639749	MATCHING
AluYa5	chr3	296	146217428	146217723	Y	AAAAACAGAAACCA	AAAAACAGAAACCA	chr3:146217420-146217715	AluYa5_3_183	AAAAACAGAAACCA	AAAAACAGAAACCA	AAAAACAGAAACCA	chr3:149783755-149783768	IDENTICAL
AluYa5	chr3	283	151069810	151070092	Y	AAAAAGTTCACATATT	AAAAAGTTCACATATT	chr3:151069802-151070084	AluYa5_3_192	AAAAAGTTCACATATT	AAAAAGTTCACATATT	AAAAAGTTCACATATT	chr3:154737612-154737627	IDENTICAL
AluYa5	chr3	296	163155045	163155340	Y	TCAAAAAATGTGTAAA	TCAAAAAATGTGTAAA	chr3:163155037-163155332	AluYa5_3_218	TCAAAAAATGTGTAAA	TCAAAAAATGTGTAAA	TCAAAAAATGTGTAAA	chr3:167043403-167043418	IDENTICAL
AluYa5	chr4	282	81381643	81381924	Y	AAAA	AAAA	chr4:81243488-81243769	AluYa5_4_84	INDEL	INDEL	REFER_INDEL_FOLDER	chr4:50322137-50322491
AluYa5	chr4	282	123472641	123472922	Y	TCAAGTAGTATATTCT	TCAAGTAGTATATTCT	chr4:123334486-123334767	AluYa5_4_170c	AGAATATACTACTTGA	AGAATATACTACTTGA	AGAATATACTACTTGA	chr4:125594583-125594598	IDENTICAL
AluYa5	chr4	293	125517771	125518063	Y	AAAAAAAGATCATC	AAAAAAAGATCATC	chr4:125379616-125379908	AluYa5_4_175	AAAAAAAGATCATC	AAAAAAAGATCATC	AAAAAAAGATCATC	chr4:127667509-127667522	IDENTICAL
AluYa5	chr4	249	129389190	129389438	Y	AAAAAAAAAA	AAAAAAAAAA	chr4:129251035-129251283	AluYa5_4_179	AAAAAAAAAA	AAAAAAAAAA	AAAAAAAAAA	chr4:131603649-131603658	IDENTICAL
AluYa5	chr4	282	140588933	140589214	Y	ATAAAAACATTTTTGG	AAAAAAACATTTTTGG	chr4:140450778-140451059	AluYa5_4_195	INDEL	INDEL	REFER_INDEL_FOLDER	chr4:143049370-143049404
AluYa5	chr5	299	7752229	7752527	Y	CAGTAAGCATTTTTT	CAGTAAGCATTTTTT	chr5:7752229-7752527	AluYa5_5_11c	AAAAAATGCTTACTG	AAAAAATGCTTACTG	AAAAAATGCTTACTG	chr5:7832134-7832148	IDENTICAL
AluYa5	chr5	282	40193124	40193405	Y	CCAATTATACTCTTTT	CCAATTATACTCTTTT	chr5:40193124-40193405	AluYa5_5_51c	AAAAGAGTATAATTGG	AAAAGAGTATAATTGG	AAAAGAGTATAATTGG	chr5:75460890-75460905	IDENTICAL
AluYa5	chr5	260	41904324	41904583	Y	AAACAATAAGGGC	AAACAATAAGGGC	chr5:41904324-41904583	AluYa5_5_53	AAACAATAA	AAACAATAA	AAACAATAA	chr5:73713383-73713391	MATCHING
AluYa5	chr5	282	53212700	53212981	Y	AAAACCAGCTCCC	AAAACCAGCTCCC	chr5:53212700-53212981	AluYa5_5_67	AAAACCAGCTCCC	AAAACCAGCTCCC	AAAACCAGCTCCC	chr5:62072003-62072015	IDENTICAL
AluYa5	chr5	282	55383232	55383513	Y	ATGAACTTATTTCTTTT	ATGAACTTATTTCTTAT	chr5:55383232-55383513	AluYa5_5_69c	AAGAAATAAGTTCAT	AAGAAATAAGTTCAT	AAGAAATAAGTTCAT	chr5:59839662-59839676	MATCHING
AluYa5	chr5	282	66964004	66964285	Y	TAGGCCAACTTTTTTTT	TAGGCCAACATTTTTTT	chr5:66964004-66964285	AluYa5_5_81c	AAAAAAATGTTGGCCTA	AAAAAAAAGTTGGCCTA	AAAAAAATGTTGGCCTA	chr5:47995459-47995475	IDENTICAL
AluYa5	chr5	282	78205093	78205374	Y	TAAAACTGTAATTTTT	TAAAACTGTAATTTTT	chr5:78205093-78205374	AluYa5_5_106c	TAAAAATTACAGTTTTA	AAAAAATTACAGTTTTA	AAAAAATTACAGTTTTA	chr5:36937985-36938001
AluYa5	chr6	259	41199677	41199935	Y	AAGAAATCAGTGGTA	AAGAAATCAGTGGTA	chr6:41199677-41199935	AluYa5_6_60	AAGAAATCAGTGGTA	AAGAAATCAGTGGTA	AAGAAATCAGTGGTA	chr6:42054479-42054493	IDENTICAL
AluYa5	chr6	296	65241871	65242166	Y	GAAAAGAAAA	GAAAAGAAAA	chr6:65241871-65242166	AluYa5_6_90	GAAAAGAAAA	GAAAAGAAAA	GAAAAGAAAA	chr6:64975645-64975654	IDENTICAL
AluYa5	chr6	294	156599315	156599608	Y	AAAGATTTGA	AAAGATTTGA	chr6:156548894-156549187	AluYa5_6_236	INDEL	INDEL	REFER_INDEL_FOLDER	chr6:159058088-159058105
AluYa5	chr6	281	157928278	157928558	Y	CTCCATCTATCTTTTT	CTCCATCTATCTTTTT	chr6:157877857-157878137	AluYa5_6_240c	AAAAAGATAGATGGAG	AAAAAGATAGATGGAG	AAAAAGATAGATGGAG	chr6:160438944-160438959	IDENTICAL
AluYa5	chr7	296	35125438	35125733	Y	AAAAACAAATCACGG	AAAAACAAATCACTG	chr7:35318723-35319018	AluYa5_7_50	AAAAACAAATCAC	AAAAACAAATCAC	AAAAACAAATCAC	chr7:35732335-35732347	MATCHING
AluYa5	chr8	282	17559077	17559358	Y	AAGAAGCTGA	AAGAAGCTGA	chr8:17559077-17559358	AluYa5_8_19	AAGAAGCTGA	AAGAAGCTGA	AAGAAGCTGA	chr8:13853724-13853733	IDENTICAL
AluYa5	chr8	282	69725287	69725568	Y	CCCACCCTAGTCTTTTTTTTT	CCCACCCTAGTCTTTTATTAT	chr8:69725287-69725568	AluYa5_8_77c	AAAAGACTAGGGTGGG	AAAAGACTAGGGTGGG	AAAACACTAGGGTGGG	chr8:66949456-66949471	MATCHING
AluYa5	chr8	293	83969074	83969366	Y	AAAAAAATGGCC	AAAAAAATGCCC	chr8:83969074-83969366	AluYa5_8_95	INDEL	INDEL	REFER_INDEL_FOLDER	chr8:81534671-81534677
AluYa5	chr8	296	111382745	111383040	Y	AAAAAGCAGAAAGAG	AAAAAGCAGAAAGAG	chr8:111382745-111383040	AluYa5_8_130	AAAAAGCAGAAAGAG	AAAAAGCAGAAAGAG	AAAAAGCTGAAAGAG	chr8:109507515-109507529	IDENTICAL
AluYa5	chr9	298	35431397	35431694	Y	AAAGTAGAG	AAAGTAGAG	chr9:35431397-35431694
AluYa5	chr9	283	35793119	35793401	Y	CTGAACATATTT	CTGAACATATTT	chr9:35793119-35793401	AluYa5_9_56c	AAATATGTTCAG	AAATATGTTCAG	AAATATGTTCAG	chr9:36508958-36508969	IDENTICAL
AluYa5	chr9	282	82266617	82266898	Y	TGGAAAACCCTTTTTT	TGGAAAACCCTTTTTT	chr9:84226883-84227164	AluYa5_9_114c	AAAAAAGGGTTTTCCA	AAAAAAGGGTTTTCCA	AAAAAAGGGTTTTCCA	chr9:81369542-81369557	IDENTICAL
AluYa5	chr9	285	110308313	110308597	Y	AAAAAAGAACTGGCGGC	AAAAAAGAACTGGCTGC	chr9:112268579-112268863	AluYa5_9_155	AAAAAAGAACTGGC	AAAAAAGAACTGGC	AAAAAAGAACTGGC	chr9:109902844-109902857	MATCHING
AluYa5	chr10	282	24482911	24483192	Y	CAAAAAATATTTTTTT	CAAAAAATAATTTTTT	chr10:24482911-24483192	AluYa5_10_25c	AAAAAATTATTTTTTG	AAAAAAATATTTTTTG	AAAAAATTATTTTTTG	chr10:24756210-24756225	IDENTICAL
AluYa5	chr10	252	32210867	32211118	Y	TAGATGTTTTT	TAGATGTTTTT	chr10:32210867-32211118	AluYa5_10_35c	AAAAACATCTA	AAAAACATCTA	AAAAACATCTA	chr10:32611465-32611475	IDENTICAL
AluYa5	chr10	269	116837518	116837786	Y	TGTGAGTCTTTTT	TGTGAGTCTTTTT	chr10:116837518-116837786	AluYa5_10_148c	AAAAAGACTCACA	AAAAAGACTCACA	AAAAAGGCTCACA	chr10:115801513-115801525	IDENTICAL
AluYa5	chr12	282	37435829	37436110	Y	AAAAAGAACAGGTAAC	AAAAAGAACAGGTAAC	chr12:37435829-37436110	AluYa5_12_48	AAAAAGAACAGGTAAC	AAAAAGAACAGGTAAC	AAAAAGAACAGGTAAC	chr12:51153394-51153409	IDENTICAL
AluYa5	chr12	293	37444395	37444687	Y	AAGAAAAAGTCATAG	AAGAAAAAGTCATAG	chr12:37444395-37444687	AluYa5_12_49	AAGAAAAAGTCATAG	AAGAAAAAGTCATAG	AAGAAAAATTCATAG	chr12:51145121-51145135	IDENTICAL
AluYa5	chr12	297	64255874	64256170	Y	AAAAAATTTC	AAAAAATTTC	chr12:64255874-64256170	AluYa5_12_91	AAAAAAT	AAAAAAT	AAAAAAT	chr12:23879946-23879952	MATCHING
AluYa5	chr12	282	65163925	65164206	Y	CCATTATCCTAACTTCT	CCATTATCCTAACTTCT	chr12:65163925-65164206	AluYa5_12_95c	AGAAGTTAGGATAATGG	AGAAGTTAGGATAATGG	AGAAGTTAGGATAATGG	chr12:22943168-22943184	IDENTICAL
AluYa5	chr12	290	72186090	72186379	Y	AAAGAAAGAGTTGGC	AAAGAAAGAGTTGAC	chr12:72186090-72186379	AluYa5_12_102	AAAGAAAGAGTTG	AAAGAAAGAGTTG	AAAGAAAGAGTTG	chr12:73924481-73924493	MATCHING
AluYa5	chr12	282	74011629	74011910	Y	CTAAATTTAACTTTT	CTAAATTTAACTTTT	chr12:74011629-74011910	AluYa5_12_106c	AAAAGTTAAATTTAG	AAAAGTTAAATTTAG	AAAAGTTAAATTTAG	chr12:75815120-75815134	IDENTICAL
AluYa5	chr12	290	80534953	80535242	Y	TGTTTTGTCATAAATTTTCTTT	TGTTTTGTCATAAATTTTCTTT	chr12:80556616-80556905	AluYa5_12_121c	AAAGAAAATTTATGACAAAACA	AAAGAAAATTTATGACAAAACA	AAAGAAAATGTATGACAAAACA	chr12:82303488-82303509	IDENTICAL
AluYa5	chr12	282	88616752	88617033	Y	AAAAGTATTGACAG	AAAAGTATTGACAG	chr12:88638415-88638696	AluYa5_12_145	AAAAGTATTGACAG	AAAAGTATTGACAG	AAAAGTATTGACAG	chr12:90569386-90569399	IDENTICAL
AluYa5	chr13	244	31813763	31814006	Y	AAAAGTTGGTTTCCG	AAAAGTTGGTTTCCG	chr13:31813763-31814006	AluYa5_13_33	AAAAGTTGGTTTCCG	AAAAGTTGGTTTCCG	AAAAGTTGGTGTCCG	chr13:32108629-32108643	IDENTICAL
AluYa5	chr13	282	86934702	86934983	Y	AAAAGCCTTCACATT	AAAAGCCTTCACATT	chr13:86934702-86934983	AluYa5_13_125	AAAAGCCTTCACATT	AAAAGCCTTCACATT	AAAAGCCTTCACATT	chr13:87998453-87998467	IDENTICAL
AluYa5	chr14	283	58615068	58615350	Y	AAATAATACTTTTAG	AAATAATACTTTTAG	chr14:58615068-58615350	AluYa5_14_56	AAATAATACTT	AAATAATACTT	AAATAATACTT	chr14:58448203-58448213	MATCHING
AluYa5	chr14	283	73374273	73374555	Y	AAAGATAAGTTCAATCG	AAAGATAAGTTCAATCG	chr14:73374273-73374555	AluYa5_14_75	AAAGATAAGTTCAATCG	AAAGATAAGTTCAATCG	AAAGATAAGTTCAATCG	chr14:73540945-73540961	IDENTICAL
AluYa5	chr15	282	64810550	64810831	Y	AAAAGTTCCTTGGTGAGGC	AAAAGTTCCTTGGTGAGTC	chr15:64810550-64810831	AluYa5_15_71	AAAAGTTCCTTGGTGAG	AAAAGTTCCTTGGTGAG	AAAAGTTCCTTGGTGAG	chr15:64409361-64409377	MATCHING
AluYa5	chr15	282	67592131	67592412	Y	AAGAAGTGAGGGC	AAGAAGTGAGGGC	chr15:67592131-67592412	AluYa5_15_75	AAGAAGTGAGGGC	AAGAAGTGAGGGC	AAGAAGTGAGGGC	chr15:67268671-67268683	IDENTICAL
AluYa5	chr16	282	62362981	62363262	Y	AAAGCAATGGGTTAGG	AAAGCAATGGGTTAAG	chr16:62362981-62363262	AluYa5_16_82	AAAGCAATGGGTTA	AAAGCAATGGGTTA	AAAGCAATGGGTTA	chr16:63393264-63393277	MATCHING
AluYa5	chr17	294	41579684	41579977	Y	AAGAAGTTGA	AAGAAGTTGA	chr17:41579684-41579977	AluYa5_17_56	AAGAAG	AAGAAG	AAGAAG	chr17:11342579-11342584	MATCHING
AluYa5	chr17	282	51621549	51621830	Y	TGCCCTGACTTTTTTT	TGCCCTGACTTTTTGT	chr17:51621549-51621830	AluYa5_17_68c	AAAAAGTCAGGGCA	AAAAAGTCAGGGCA	AAAAAGTCAGGGCA	chr17:55316861-55316874	MATCHING
AluYa5	chr17	290	55499125	55499414	Y	AAGAGAACAAGTC	AAGAGAACAAGTC	chr17:55499125-55499414	AluYa5_17_78	AAGAGAACAAGTC	AAGAGAACAAGTC	AAGAGAACAAGTC	chr17:59274032-59274044	IDENTICAL
AluYa5	chr17	284	57380949	57381232	Y	AAGAATAAGTGAGTCAC	AAGAATAAGTGAGTCAC	chr17:57380949-57381232	AluYa5_17_82	AAGAATAAGTGAGTCAC	AAGAATAAGTGAGTCAC	AAGAATAAGTGAGTCAC	chr17:61212193-61212209	IDENTICAL
AluYa5	chr17	282	64721971	64722252	Y	AAAAATGATTCAGTTC	AAAAATGATTCAGTTC	chr17:64721971-64722252	AluYa5_17_91	AAAAATGATTCAGTTC	AAAAATGATTCAGTTC	AAAAATAATTCAGTTC	chr17:68567981-68567996	IDENTICAL
AluYa5	chr17	297	67212642	67212938	Y	AAGATACA	AAGATACA	chr17:67212642-67212938	AluYa5_17_94	AAGATACA	AAGATACA	AAGATACA	chr17:71117427-71117434	IDENTICAL
AluYa5	chr18	301	29147864	29148164	Y	AAAAGAAATTGTG	AAAAGAAATTGTG	chr18:29147864-29148164	AluYa5_18_32	AAAAGAAATTGTG	AAAAGAAATTGTG	AAAAGAAATTGTG	chr18:29244796-29244808	IDENTICAL
AluYa5	chr18	282	53822146	53822427	Y	CAAACATTATTATT	CAAACATTATTATT	chr18:53822146-53822427	AluYa5_18_69c	AATAATAATGTTTG	AATAATAATGTTTG	AATAATAATATTTG	chr18:54459693-54459706	IDENTICAL
AluYa5	chr19	282	8420438	8420719	Y	CTAAGAGTCTCTTTT	CTAAGAGTCTCTTTT	chr19:8420438-8420719	AluYa5_19_7c	AAAAGAGACTCTTAG	AAAAGAGACTCTTAG	AAAAGAGACTCTTAG	chr19:8688177-8688191	IDENTICAL
AluYa5	chr19	297	48014240	48014536	Y	AGAAATACAGGAGG	AGAAATACAGGAGG	chr19:48014240-48014536	AluYa5_19_62	AGAAATACAGGA	AGAAATACAGGA	AGAAATACAGGA	chr19:48504121-48504132	MATCHING
AluYa5	chr21	278	23093345	23093622	Y	TTTTATTT	TTTTATTT	chr21:23093345-23093622	AluYa5_21_6c	INDEL	INDEL	REFER_INDEL_FOLDER	chr21:22843182-22843337
AluYa5	chr22	282	34060171	34060452	Y	AAAAGAGCGGACCCT	AAAAGAGCGGACCCT	chr22:34065617-34065898	AluYa5_22_18	AAAAGAGCGGACCCT	AAAAGAGCGGACCCT	AAAAGAGCGGACCCT	chr22:34273800-34273814	IDENTICAL
AluYa5	chrX	285	46493783	46494067	Y	AGAAATCATCACATGTAGGC	AGAAATCATCACATGTAGGC	chrX:46622473-46622757	AluYa5_X_43	AGAAATCATCACATGTAGGC	AGAAATCATCACATGTAGGC	AGAAATCATCACATGTAGGC	chrX:47205782-47205801	IDENTICAL
AluYa5	chrY	282	16281241	16281522	Y	CTAAAAATTCATTTTTT	CTAAAAATTCACTTTTT	chrY:16352504-16352785	AluYa5_Y_36c	AAAAAGTGAATTTTTAG	AAAAAATGAATTTTTAG	AAAAAGTGAATTTTTAG	chrY:19640263-19640279	IDENTICAL
AluYa5	chr1	281	11072599	11072879	Y	GACCCTGTTTC	GACCCTGTTTC	chr1:11060920-11061200	AluYa5_1_12c	INDEL	INDEL	REFER_INDEL_FOLDER	chr1:11258653-11258659
AluYa5	chr1	282	47128062	47128343	Y	CCCTTGGTGGCTTCTT	CCCTTGGTGGCTTCTT	chr1:47188629-47188910	AluYa5_1_47c	AAGAAGCCACCAAGGG	AAGAAGCCACCAAGGG	AAGATGCCACCAAGGG	chr1:47747437-47747452	IDENTICAL
AluYa5	chr1	245	74432816	74433060	Y	AAAAATGCCTAACTTT	AAAAATGCCTAACTTT	chr1:74493383-74493627	AluYa5_1_91	AAAAATGCCTAACTTT	AAAAATGCCTAACTTT	AAAAATGCCTAACTTT	chr1:75554243-75554258	IDENTICAL
AluYa5	chr1	282	88066670	88066951	Y	AAGAATACTTTTTTTTT	AAGAATACTTATTTTTT	chr1:88127237-88127518	AluYa5_1_116c	AAAAAATAAGTATTCTT	AAAAAAAAAGTATTCTT	AAAAAATAAGTATTCTT	chr1:89354208-89354224	IDENTICAL
AluYa5	chr1	292	103356691	103356982	Y	AAGAAAGAAATTGA	AAGAAAGAAATTGA	chr1:103417258-103417549	AluYa5_1_141	AAGAAAGAAATTGA	AAGAAAGAAATTGA	AAGAAAGAAATTGA	chr1:104842140-104842153	IDENTICAL
AluYa5	chr1	282	146210561	146210842	Y	AACAAGCGCAAGG	AACAAGCGCAAAG	chr1:147664112-147664393	AluYa5_1_185	AACAAGCGCAA	AACAAGCGCAA	AACAAGCGCAA	chr1:128829509-128829519	MATCHING
AluYa5	chr1	300	162562225	162562524	Y	AACAGTAAAACTC	AACAGTAAAACTC	chr1:164097191-164097490	AluYa5_1_222	AACAGTAAAACTC	AACAGTAAAACTC	AACAGTAAAACTC	chr1:145195723-145195735	IDENTICAL
AluYa5	chr1	300	169945140	169945439	Y	AAAACATAAACCC	AAAACATAAACCC	chr1:171480106-171480405	AluYa5_1_236	AAAACATAAACCC	AAAACATAAACCC	AAAACATAAACCC	chr1:152739256-152739268	IDENTICAL
AluYa5	chr1	281	194229367	194229647	Y	ATTCTTAT	ATTCTTAT	chr1:195764333-195764613	AluYa5_1_271	AAAACATTCTTAT	AAAAAATTCTTAT	AAAACATTCTTAT	chr1:177455108-177455120
AluYa5	chr1	282	230692855	230693136	Y	AAAAGAAGTTCCTTGG	AAAAGAAGTTCCTTTG	chr1:232452743-232453024	AluYa5_1_333	AAAAGAAGTTCCTT	AAAAGAAGTTCCTT	AAAAGAAGTTCCTT	chr1:214933740-214933753	MATCHING
AluYa5	chr2	282	11843174	11843455	Y	TCCAAGGCCATTTT	TCCAAGGCCATTTT	chr2:11810027-11810308	AluYa5_2_16c	AAAATGGCCTTGGA	AAAATGGCCTTGGA	AAAATGGCCTTGGA	chr2A:11984798-11984811	IDENTICAL
AluYa5	chr2	282	20588308	20588589	Y	AAAATGCCATGTG	AAAATGCCATGTG	chr2:20530161-20530442	AluYa5_2_28	AAAATGCCATGTG	AAAATGCCATGTG	AAAATGCCATGTG	chr2A:20862477-20862489	IDENTICAL
AluYa5	chr2	285	46821816	46822100	Y	TCAGCTGCCTTTTTTTTT	TCAGCTGCCTTTTTTTTT	chr2:46763669-46763953	AluYa5_2_70c	TAAAAAAAAAGGCAGCTGA	AAAAAAAAAAGGCAGCTGA	AAAAAAAAAAGGCAGCTGA	chr2A:47794090-47794108
AluYa5	chr2	243	130234172	130234414	Y	AAACAGCAGTGGT	AAACAGCAGTGGT	chr2:130234412-130234654	AluYa5_2_200	AAACAGCAGTGGT	AAACAGCAGTGGT	AAACAGCAGTGGT	chr2B:130691258-130691270	IDENTICAL
AluYa5	chr2	283	142012549	142012831	Y	AAAAATTTACCTCTTTC	AAAAATTTACCTCTTTC	chr2:141895287-141895569	AluYa5_2_216	AAAAATTTACCTCTTTC	AAAAATTTACCTCTTTC	AAAAATTTACCTCTTTC	chr2B:145719067-145719083	IDENTICAL
AluYa5	chr2	282	161158591	161158872	Y	CAAAACACACTTCTTTTTTTT	CAAAACACACTTCTTGTCTTT	chr2:161041330-161041611	AluYa5_2_245c	AAGAAGTGTGTTTTG	AAGAAGTGTGTTTTG	AAGAAGTGTGTTTTG	chr2B:165169094-165169108
AluYa5	chr2	282	172502465	172502746	Y	AAAGAAAAAGAG	AAAGAAAAAGAG	chr2:172385204-172385485	AluYa5_2_259	AAAGAAAAAGAG	AAAGAAAAAGAG	AAAGAAAAAGAG	chr2B:176751068-176751079	IDENTICAL
AluYa5	chr2	166	180015938	180016103	Y	AAAATAGCCCTTTAA	AAAATAGCCCTTTAA	chr2:179898677-179898842
AluYa5	chr2	283	182618877	182619159	Y	GAATTAATCACAACTTC	GAATTAATCACAACTTC	chr2:182501616-182501898	AluYa5_2_273c	GAAGTTGTGATTAATTC	GAAGTTGTGATTAATTC	GAAGTTGTGATTAATTC	chr2B:187046753-187046769	IDENTICAL
AluYa5	chr2	282	189270506	189270787	Y	AATGGAGATCAA	AATGGAGATCAA	chr2:189153245-189153526	AluYa5_2_285	AATGGAGATCAA	AATGGAGATCAA	AATGGAGATCAA	chr2B:193839923-193839934	IDENTICAL
AluYa5	chr2	285	218371666	218371950	Y	AAAAATCAGCACCA	AAAAATCAGCACCA	chr2:218254405-218254689	AluYa5_2_340	AAAAATCAGCACCA	AAAAATCAGCACCA	AAAAATCAGCACCA	chr2B:223579636-223579649	IDENTICAL
AluYa5	chr3	283	11287925	11288207	Y	TGCAGTAATCCTTTCT	TGCAGTAATCCTTTCT	chr3:11287925-11288207	AluYa5_3_12c	AGAAAGGATTACTGCA	AGAAAGGATTACTGCA	AGAAAGGATTACTGCA	chr3:11583869-11583884	IDENTICAL
AluYa5	chr3	277	19052039	19052315	Y	GTGAACTCACTTTT	GTGAACTCACTTTT	chr3:19052039-19052315	AluYa5_3_26c	AAAAGTGAGTTCAC	AAAAGTGAGTTCAC	AAAAATGAGTTCAC	chr3:19462258-19462271	IDENTICAL
AluYa5	chr3	282	75131759	75132040	Y	CTCTT	CTCTT	chr3:75131759-75132040	AluYa5_3_95c	AAGAG	AAGAG	AAGAG	chr3:76957153-76957157	IDENTICAL
AluYa5	chr3	292	124719439	124719730	Y	AAAAATATTTG	AAAAATATTTG	chr3:124719439-124719730	AluYa5_3_147	AAAAATATTTG	AAAAATATTTG	AAAAATATTTG	chr3:127880971-127880981	IDENTICAL
AluYa5	chr3	283	128246226	128246508	Y	AGATTAAGCTATTTTC	AGATTAAGCTATTTTC	chr3:128246218-128246500	AluYa5_3_155c	GAAAATAGCTTAATCT	GAAAATAGCTTAATCT	GAAAATAGCTTAATCT	chr3:131431911-131431926	IDENTICAL
AluYa5	chr3	282	136374593	136374874	Y	CTGAAATAGTTTCTTT	CTGAAATAGTTTCTTT	chr3:136374585-136374866	AluYa5_3_172c	AAAGAAACTATTTCAG	AAAGAAACTATTTCAG	AAAGAAACTATTTCAG	chr3:139774223-139774238	IDENTICAL
AluYa5	chr3	284	147414625	147414908	Y	TCTTCCTTTTTTTTT	TCTTCCTTTTTTTTT	chr3:147414617-147414900	AluYa5_3_185c	TAAAAAAAAAGGAAG	AAAAAAAAAAGGAAG	AAAAAGAAAAGGAAG	chr3:151000261-151000275
AluYa5	chr3	281	158908689	158908969	Y	AAAAGCATACAGAG	AAAAGCATACAGAG	chr3:158908681-158908961	AluYa5_3_207	AAAAGCATACAGAG	AAAAGCATACAGAG	AAAAGCATACAGAG	chr3:162722568-162722581	IDENTICAL
AluYa5	chr3	282	186890178	186890459	Y	AAGAAAGACCCTCCCG	AAGAAAGACCCTCCCG	chr3:186890170-186890451	AluYa5_3_259	AAGAAAGACCCTCCCG	AAGAAAGACCCTCCCG	AAGAAAGACCCTCCCG	chr3:191241081-191241096	IDENTICAL
AluYa5	chr4	293	44178804	44179096	Y	AGAAAAAATATAAA	AGAAAAAATATAAA	chr4:44032633-44032925	AluYa5_4_48	AGAAAAAATA	AGAAAAAATA	AGAAAAAATA	chr4:44773897-44773906	MATCHING
AluYa5	chr4	282	46968519	46968800	Y	AAAGTATAATTTCTT	AAAGTATAATTTCTT	chr4:46822348-46822629	AluYa5_4_51c	AAGAAATTATACTTT	AAGAAATTATACTTT	AAGAAATTATACTTT	chr4:85558276-85558290	IDENTICAL
AluYa5	chr4	270	55729668	55729937	Y	AAAGACTACAAGAACT	AAAGACTACAAGAACT	chr4:55583497-55583766	AluYa5_4_58	AAAGACTACAAGAACT	AAAGACTACAAGAACT	AAAGACTACAAGAACT	chr4:75565451-75565466	IDENTICAL
AluYa5	chr4	295	91739413	91739707	Y	GGCTATTTTT	GGCTATTTTT	chr4:91601258-91601552	AluYa5_4_104c	TAAAAATAGCC	AAAAAATAGCC	AAAAAATAGCC	chr4:93436271-93436281
AluYa5	chr4	282	98490587	98490868	Y	AGGAACTTAATTCTTTTTTTT	AGGAACTTAATTCTTGTTTAT	chr4:98352432-98352713	AluYa5_4_113c	AAGAATTAAGTT	AAGAATTAAGTT	AAGAGTTAAGTT	chr4:100377191-100377202
AluYa5	chr4	290	116575494	116575783	Y	AAGAAATAAGTTG	AAGAAATAAGTTG	chr4:116437339-116437628	AluYa5_4_155	AAGAAATAAGTTG	AAGAAATAAGTTG	AAGAAATAAGTTG	chr4:118864901-118864913	IDENTICAL
AluYa5	chr4	282	121940261	121940542	Y	AGAAAGTGCTCAGGAG	AGAAAGTGCTCAGGAG	chr4:121802106-121802387	AluYa5_4_166	AGAAAGTGCTCAGGAG	AGAAAGTGCTCAGGAG	AGAAAGTGCTCAGGAG	chr4:124030036-124030051	IDENTICAL
AluYa5	chr4	294	127072678	127072971	Y	AAAAAATCACTTG	AAAAAATCACTTG	chr4:126934523-126934816	AluYa5_4_178	AAAAAATCACTTG	AAAAAATCACTTG	AAAAAATCACTTG	chr4:129255905-129255917	IDENTICAL
AluYa5	chr4	282	135506732	135507013	Y	AAAAAGAAAATGCA	AAAAAGAAAATGCA	chr4:135368577-135368858	AluYa5_4_185	AAAAAGAAAATGCA	AAAAAGAAAATGCA	AAAAAGAAAATGCA	chr4:137836132-137836145	IDENTICAL
AluYa5	chr4	268	141503469	141503736	Y	AAGAAATTATC	AAGAAATTATC	chr4:141365314-141365581	AluYa5_4_199	AAGAAATTATC	AAGAAATTATC	AAGAAATTATC	chr4:143985577-143985587	IDENTICAL
AluYa5	chr4	282	146805999	146806280	Y	CTATTCTCATTTAATTCT	CTATTCTCATTTAATTCT	chr4:146667844-146668125	AluYa5_4_204c	AGAATTAAATGAGAATAG	AGAATTAAATGAGAATAG	AGAATTAAATGAGAATAG	chr4:149575352-149575369	IDENTICAL
AluYa5	chr4	282	176614534	176614815	Y	CACAAATGATATTTTT	CACAAATGATATTTTT	chr4:176476379-176476660	AluYa5_4_242c	AAAAATATCATTTGTG	AAAAATATCATTTGTG	AAAAATATCATTTGTG	chr4:179802475-179802490	IDENTICAL
AluYa5	chr5	285	7165104	7165388	Y	CCAGTCAAATGGTTTCT	CCAGTCAAATGGTTTCT	chr5:7165104-7165388	AluYa5_5_8c	AGAAACCATTTGACTGG	AGAAACCATTTGACTGG	AGAAACCATTTGACTGG	chr5:7268025-7268041	IDENTICAL
AluYa5	chr5	302	21687367	21687668	Y	TTTTTTTT	TTTTTTTT	chr5:21687367-21687668	AluYa5_5_27c	AAAAAAAA	AAAAAAAA	AAAAAAAA	chr5:94372941-94372948	IDENTICAL
AluYa5	chr5	285	33071182	33071466	Y	CCCAGCCTAATGTTT	CCCAGCCTAATGTTT	chr5:33071182-33071466	AluYa5_5_45c	AAACATTAGGCTGGG	AAACATTAGGCTGGG	AAACATTAGGCTGGG	chr5:82712089-82712103	IDENTICAL
AluYa5	chr5	283	82606888	82607170	Y	AGGTTAGGTTTT	AGGTTAGGTTTT	chr5:82606888-82607170	AluYa5_5_114c	AAAACCTAACCT	AAAACCTAACCT	AAAACCTAACCT	chr5:32377683-32377694	IDENTICAL
AluYa5	chr5	282	138588704	138588985	Y	AAGAGTCATCACC	AAGAGTCATCACC	chr5:138588704-138588985	AluYa5_5_184	INDEL	INDEL	REFER_INDEL_FOLDER	chr5:140958450-140959066
AluYa5	chr5	283	154626649	154626931	Y	CCAAGATGTCTTTTTTT	CCAAGATGTCTTTTTTT	chr5:154626649-154626931	AluYa5_5_202c	AAAAAAAGACATCTTGG	AAAAAAAGACATCTTGG	AAAAAAAGACATCTTGG	chr5:157264910-157264926	IDENTICAL
AluYa5	chr6	282	7801847	7802128	Y	TCAAGAGCATTTTT	TCAAGAGCATTTTT	chr6:7801847-7802128	AluYa5_6_9c	AAAAATGCTCTTGA	AAAAATGCTCTTGA	AAAAATGCTCTTGA	chr6:7985186-7985199	IDENTICAL
AluYa5	chr6	282	12011440	12011721	Y	AAAAGTCTTTAGAGTG	AAAAGTCTTTAGAGTG	chr6:12011440-12011721	AluYa5_6_19	AAAAGTCTTTAGAGTG	AAAAGTCTTTAGAGTG	AAAAGTCTTTAGAGTG	chr6:12102091-12102106	IDENTICAL
AluYa5	chr6	290	36269523	36269812	Y	AAAAGTATC	AAAAGTATC	chr6:36269523-36269812	AluYa5_6_58	AAAAGTATC	AAAAGTATC	AAAAGTATC	chr6:36973497-36973505	IDENTICAL
AluYa5	chr6	282	52356138	52356419	Y	AAACCAGGAATTC	AAACCAGGAATTC	chr6:52356138-52356419	AluYa5_6_71	AAACCAGGAATTC	AAACCAGGAATTC	AAACCAGGAATTC	chr6:53572419-53572431	IDENTICAL
AluYa5	chr6	300	54972322	54972621	Y	AAGAAAACACAAGTT	AAGAAAACACAAGTT	chr6:54972322-54972621	AluYa5_6_78	AAACACAAGTT	AAACACAAGTT	AAACACAAGTT	chr6:56239324-56239334	MATCHING
AluYa5	chr6	282	77893310	77893591	Y	AAAAAAAAAAAAAACC	AAAAAAAAAAAAAACC	chr6:77893310-77893591	AluYa5_6_108	AAAAAAAAAAAAAACC	AAAAAAAAAAAAAACC	AAAAAAAAAAAAAACC	chr6:78062359-78062374	IDENTICAL
AluYa5	chr6	282	89480899	89481180	Y	TAAAAGTACTTTTT	TAAAAGTACTTTTT	chr6:89480899-89481180	AluYa5_6_128c	AAAAAGTACTTTTA	AAAAAGTACTTTTA	AAAAAGTACTTTTA	chr6:89963325-89963338	IDENTICAL
AluYa5	chr6	282	94057927	94058208	Y	AAAAAATACTTTTCTGG	AAAAAATACTTTTCTGG	chr6:94057927-94058208	AluYa5_6_133	AAAAAATACTTTTCTGG	AAAAAATACTTTTCTGG	AAAAAATACTTTTCTGG	chr6:94638653-94638669	IDENTICAL
AluYa5	chr6	282	112390373	112390654	Y	CTATTGTTGTCATCTTTTT	CTATTGTTGTCATCTTTAT	chr6:112390373-112390654	AluYa5_6_165c	AAAGATGACAACAATAG	AAAGATGACAACAATAG	AAAGATGACAACAATAG	chr6:113898233-113898249	MATCHING
AluYa5	chr6	282	126912778	126913059	Y	AGAAAATGTACCTCCTT	AGAAAATGTACCTCCTT	chr6:126912778-126913059	AluYa5_6_187	AGAAAATGTACCTCCTT	AGAAAATGTACCTCCTT	AGAAAATGTACCTCCTT	chr6:128748696-128748712	IDENTICAL
AluYa5	chr6	282	130867480	130867761	Y	CAATCTGATTTTTT	CAATCTGATTTTTT	chr6:130867480-130867761	AluYa5_6_193c	AAAAAATCAGATTG	AAAAAATCAGATTG	AAAAAATCAGATTG	chr6:132779583-132779596	IDENTICAL
AluYa5	chr6	284	163664353	163664636	Y	TGCATCATTCTTTT	TGCATCATTCTTTT	chr6:163613932-163614215	AluYa5_6_242c	AAAAGAATGATGCA	AAAAGAATGATGCA	AAAAGAATGATGCA	chr6:166298768-166298781	IDENTICAL
AluYa5	chr7	282	7040311	7040592	Y	AAAGGGAAG	AAAGGGAAG	chr7:7233596-7233877	AluYa5_7_8	INDEL	INDEL	REFER_INDEL_FOLDER	chr7:7221335-7221369
AluYa5	chr7	282	13632035	13632316	Y	AAAATTATCTATATTCGG	AAAATTATCTATATTCTG	chr7:13825320-13825601	AluYa5_7_18	AAAATTATCTATATTC	AAAATTATCTATATTC	AAAATTATCTATATTC	chr7:13913685-13913700	MATCHING
AluYa5	chr7	282	55092787	55093068	Y	TGGAGGGTTTTT	TGGAGGGTTTTT	chr7:55286072-55286353	AluYa5_7_77c	AAAAACCCTCCA	AAAAACCCTCCA	AAAAACCCTCCA	chr7:56245140-56245151	IDENTICAL
AluYa5	chr7	282	80647507	80647788	Y	AGAATAATGGGCTCCA	AGAATAATGGGCTCCA	chr7:80840792-80841073	AluYa5_7_107	AGAATAATGGGCTCCA	AGAATAATGGGCTCCA	AGAATAATGGGCTCCA	chr7:80806662-80806677	IDENTICAL
AluYa5	chr7	283	85799452	85799734	Y	AAAACCACAATG	AAAACCACAATG	chr7:85992737-85993019	AluYa5_7_118	AAAACCACAATG	AAAACCACAATG	AAAACCACAATG	chr7:86101028-86101039	IDENTICAL
AluYa5	chr7	267	86260131	86260397	Y	AGAAAACCCC	AGAAAACCCC	chr7:86453416-86453682	AluYa5_7_120	AGAAAACCCC	AGAAAACCCC	AGAAAACCCC	chr7:86573417-86573426	IDENTICAL
AluYa5	chr7	282	96457884	96458165	Y	CCATGTCTTTTT	CCATGTCTTTTT	chr7:96651169-96651450	AluYa5_7_143c	AAAAGAAAAAGACATGG	AAAAAAAAAAGACATGG	AAAAGAAAAAGACATGG	chr7:96874985-96875001
AluYa5	chr7	281	103468904	103469184	Y	AAAAGCCTTCCTCA	AAAAGCCTTCCTCA	chr7:103662189-103662469	AluYa5_7_154	AAAAGCCTTCCTCA	AAAAGCCTTCCTCA	AAAAGCCTTCCTCA	chr7:104130622-104130635	IDENTICAL
AluYa5	chr7	282	115947120	115947401	Y	AAGGAAAAGAGG	AAGGAAAAGAAG	chr7:116140405-116140686	AluYa5_7_178	AAGGAAAAGA	AAGGAAAAGA	AAGGAAAAGA	chr7:116917325-116917334	MATCHING
AluYa5	chr7	284	116435984	116436267	Y	CTCGAAGCTATCTT	CTCGAAGCTATCTT	chr7:116629269-116629552	AluYa5_7_180c	AAGATAGCTTCGAG	AAGATAGCTTCGAG	AAGATAGCTTCGAG	chr7:117412999-117413012	IDENTICAL
AluYa5	chr7	282	132852388	132852669	Y	AAAAGTTGGTAGTTGCGG	AAAAGTTGGTAGTTGCAG	chr7:133045673-133045954	AluYa5_7_205	AAAAGTTGGTAGTTGC	AAAAGTTGGTAGTTGC	AAAAGTTGGTAGTTGC	chr7:134197432-134197447	MATCHING
AluYa5	chr7	282	136912553	136912834	Y	CTCAGTGGGTTTT	CTCAGTGGGTTTT	chr7:137105838-137106119	AluYa5_7_212c	AAAACCCACTGAG	AAAACCCACTGAG	AAAACCCACTGAG	chr7:138353931-138353943	IDENTICAL
AluYa5	chr7	248	145538619	145538866	Y	AAAAAACAAAGA	AAAAAACAAAGA	chr7:145731904-145732151	AluYa5_7_224	AAAAAACAAAGA	AAAAAACAAAGA	AAAAAACAAAGA	chr7:146987392-146987403	IDENTICAL
AluYa5	chr7	282	146282850	146283131	Y	AAAAAGTGGTGGG	AAAAAGTGGTGGG	chr7:146476135-146476416	AluYa5_7_225	AAAAAGTGGTGGG	AAAAAGTGGTGGG	AAAAAGTGGTGGG	chr7:147735185-147735197	IDENTICAL
AluYa5	chr8	285	5422629	5422913	Y	AAAAAGTTTGCAATTAG	AAAAAGTTTGCAATTAG	chr8:5422629-5422913	AluYa5_8_6	AAAAAGTTTGCAATTAG	AAAAAGTTTGCAATTAG	AAAAAGTTAGCAATTAG	chr8:5589221-5589237	IDENTICAL
AluYa5	chr8	226	15778499	15778724	Y	AAAAGAGA	AAAAGAGA	chr8:15778499-15778724	AluYa5_8_15	AAAAGAGA	AAAAGAGA	AAAAGAGA	chr8:11973807-11973814	IDENTICAL
AluYa5	chr8	282	17016719	17017000	Y	AAACCCCAGAGGA	AAACCCCAGAGGA	chr8:17016719-17017000	AluYa5_8_18	AAACCCCAGAGGA	AAACCCCAGAGGA	AAACCCCAGAGGA	chr8:13282389-13282401	IDENTICAL
AluYa5	chr8	282	25353510	25353791	Y	AAAAGCATGTTTT	AAAAGCATGTTCT	chr8:25353510-25353791	AluYa5_8_25c	AACATGCTTTT	AACATGCTTTT	AACATGCTTTT	chr8:21892454-21892464	MATCHING
AluYa5	chr8	282	31685522	31685803	Y	AACATAATTGTTTTT	AACATAATTGTTTTT	chr8:31685522-31685803	AluYa5_8_37c	AAAAACAATTATGTT	AAAAACAATTATGTT	AAAAACAATTATGTT	chr8:28352569-28352583	IDENTICAL
AluYa5	chr8	281	56563773	56564053	Y	AAAAAGACCAATGGTGGCCGG	AAAAAGACCAATGGTTGCTGG	chr8:56563773-56564053	AluYa5_8_62	AAAAAGACCAATGGT	AAAAAGACCAATGGT	AAAAAGACCAATGGT	chr8:53619802-53619816
AluYa5	chr8	285	119516240	119516524	Y	AAAGTGTGCTTCTG	AAAGTGTGCTTCTG	chr8:119516240-119516524	AluYa5_8_142	AAAGTGTGCTTCTG	AAAGTGTGCTTCTG	AAAGTGTGCTTCTG	chr8:117859045-117859058	IDENTICAL
AluYa5	chr9	282	20340313	20340594	Y	AAGAAAAACAGGC	AAGAAAAACAGGC	chr9:20340313-20340594	AluYa5_9_29	AAGAAAAACAGGC	AAGAAAAACAGGC	AAGAAAAACAGGC	chr9:20831019-20831031	IDENTICAL
AluYa5	chr9	285	40585095	40585379	Y	CCAAGTTAATTGCTTTT	CCAAGTTAATTGCTTTT	chr9:40845812-40846096	AluYa5_9_66c	NA	NA	NA	chrNA:NA-NA
AluYa5	chr9	282	118294259	118294540	Y	AAGATCCATATCTTG	AAGATCCATATCTTG	chr9:120254526-120254807	AluYa5_9_159	AAGATCCATATCTTG	AAGATCCATATCTTG	AAGATCCATATCTTG	chr9:118007354-118007368	IDENTICAL
AluYa5	chr10	281	35758992	35759272	Y	AAAAAAAAAGTGATGAGATG	AAAAAAAAAGTGATGAGATG	chr10:35758992-35759272	AluYa5_10_41	AAAAAAAAAGTGATGAGATG	AAAAAAAAAGTGATGAGATG	AAAAAAAAAGTGATGAGATG	chr10:36220138-36220157	IDENTICAL
AluYa5	chr10	296	54643574	54643869	Y	CTCTCTT	CTCTCTT	chr10:54643574-54643869	AluYa5_10_65c	AGAGAGTAAAAATT	AGAGAGTAAAAATT	AGAGAGTAAAAATT	chr10:52029078-52029091
AluYa5	chr10	283	98527148	98527430	Y	AACACAATGGGC	AACACAATGGAC	chr10:98527148-98527430	AluYa5_10_125	AAAAATAACACAATGG	AAAAAAAACACAATGG	AAAAATAACACAATGG	chr10:97054894-97054909
AluYa5	chr11	298	6228454	6228751	Y	AACATATAG	AACATATAG	chr11:6228454-6228751	AluYa5_11_3	AAAAAACAACATATAG	AAAAAAAAACATATAG	AAAAAACAACATATAG	chr11:6096894-6096909
AluYa5	chr11	283	10447882	10448164	Y	AAAAGTCTTC	AAAAGTCCTC	chr11:10447882-10448164	AluYa5_11_6	AAAAGTC	AAAAGTC	AAAAGTC	chr11:10411329-10411335	MATCHING
AluYa5	chr11	282	19511848	19512129	Y	CCTCTGGGAACTATCTTTT	CCTCTGGGAACTATCTTAT	chr11:19511848-19512129	AluYa5_11_25c	INDEL	INDEL	REFER_INDEL_FOLDER	chr11:19500562-19500593
AluYa5	chr11	286	39750126	39750411	Y	AAATTACAAGGATTCTT	AAATTACAAGGATTCTT	chr11:39750126-39750411	AluYa5_11_51c	AAGAATCCTTGTAATTT	AAGAATCCTTGTAATTT	AAGAATCCTTGTAATTT	chr11:40134191-40134207	IDENTICAL
AluYa5	chr11	257	57991863	57992119	Y	AAAAAAGTTTTGATCC	AAAAAAGTTTTGAGCC	chr11:57991863-57992119	AluYa5_11_73	NA	NA	NA	chrNA:NA-NA
AluYa5	chr11	282	83894785	83895066	Y	CTCAGTTCTT	CTCAGTTCTT	chr11:83894785-83895066	AluYa5_11_111c	AAGAACTGAG	AAGAACTGAG	AAGAACTGAG	chr11:83094601-83094610	IDENTICAL
AluYa5	chr11	285	84013567	84013851	Y	GAGAGTCAACCTTTTTTT	GAGAGTCAACCTTTTATT	chr11:84013567-84013851	AluYa5_11_113c	AAAAGGTTGACTCTC	AAAAGGTTGACTCTC	AAAAGGTTGACTCTC	chr11:83218028-83218042	MATCHING
AluYa5	chr11	282	105484972	105485253	Y	AAGAAATATTTTTCC	AAGAAATATTTTTCC	chr11:105484972-105485253	AluYa5_11_148	AAGAAATATTTTTCC	AAGAAATATTTTTCC	AAGAAATATTTTTCC	chr11:104767405-104767419	IDENTICAL
AluYa5	chr12	290	1158953	1159242	Y	TCATTTTTCTT	TCATTTTTCTT	chr12:1158953-1159242	AluYa5_12_2c	AAGAAAAATGA	AAGAAAAATGA	AAGAAAAATGA	chr12:1213666-1213676	IDENTICAL
AluYa5	chr12	282	60297377	60297658	Y	CATTTTGTATTCTT	CATTTTGTATTCTT	chr12:60297377-60297658	AluYa5_12_87c	AAGAATACAAAATG	AAGAATACAAAATG	AAGAATACAAAATG	chr12:27910208-27910221	IDENTICAL
AluYa5	chr12	282	76987764	76988045	Y	AAAATTCACCTGT	AAAATTCACCTGT	chr12:77009427-77009708	AluYa5_12_113	AAAATTCACCTGT	AAAATTCACCTGT	AAAATTCACCTGT	chr12:78643851-78643863	IDENTICAL
AluYa5	chr12	282	79778550	79778831	Y	TTTTCTTTCATTCT	TTTTCTTTCATTCT	chr12:79800213-79800494	AluYa5_12_118c	AGAATGAAAGAAAA	AGAATGAAAGAAAA	AGAATGAAAGAAAA	chr12:81529250-81529263	IDENTICAL
AluYa5	chr12	282	93731719	93732000	Y	AAAAAGGTGACCCTG	AAAAAGGTGACCCTG	chr12:93753382-93753663	AluYa5_12_152	AAAAAGGTGACCCTG	AAAAAGGTGACCCTG	AAAAAGGTGACCCTG	chr12:95815512-95815526	IDENTICAL
AluYa5	chr12	292	128365600	128365891	Y	GATTTTT	GATTTTT	chr12:128406673-128406964	AluYa5_12_191c	AAAAATCCC	AAAAATCCC	AAAAATCCC	chr12:131360152-131360160
AluYa5	chr12	292	130250036	130250327	Y	AGAAATTCA	AGAAATTCA	chr12:130291109-130291400	AluYa5_12_193	AGAAATTCA	AGAAATTCA	AGAAATTCA	chr12:133312478-133312486	IDENTICAL
AluYa5	chr13	282	23982412	23982693	Y	AAAAGTGTTCACTATTGG	AAAAGTGTTCACTATTAG	chr13:23982412-23982693	AluYa5_13_15	AAAAGTGTTCACTATT	AAAAGTGTTCACTATT	AAAAGTGTTCACTATT	chr13:24117565-24117580	MATCHING
AluYa5	chr13	286	24871555	24871840	Y	GTGGTTCTTCTTTTT	GTGGTTCTTCTTTTT	chr13:24871555-24871840	AluYa5_13_20c	INDEL	INDEL	REFER_INDEL_FOLDER	chr13:25007747-25007786
AluYa5	chr13	282	29802757	29803038	Y	GCCAGTATAAATTCTTT	GCCAGTATAAATTCTTT	chr13:29802757-29803038	AluYa5_13_26c	AAAGAATTTATACTGGC	AAAGAATTTATACTGGC	AAAGAATTTATACTGGC	chr13:30047967-30047983	IDENTICAL
AluYa5	chr13	250	30666739	30666988	Y	GAAAGTAACTTG	GAAAGTAACTGG	chr13:30666739-30666988	AluYa5_13_30	GAAAGTAACT	GAAAGTAACT	GAAAGTAACT	chr13:30932496-30932505	MATCHING
AluYa5	chr13	296	47648005	47648300	Y	AAATAAAGCACTTA	AAATAAAGCACTTA	chr13:47648005-47648300	AluYa5_13_58	AAATAAAGCACTTA	AAATAAAGCACTTA	AAATGAAGCACTTA	chr13:48059498-48059511	IDENTICAL
AluYa5	chr13	282	71797583	71797864	Y	AGGATATCAACATTTTT	AGGATATCAACATTTTT	chr13:71797583-71797864	AluYa5_13_98c	AAAAATGTTGATATCCT	AAAAATGTTGATATCCT	AAAAATGTTGATATCCT	chr13:72527083-72527099	IDENTICAL
AluYa5	chr13	288	84900234	84900521	Y	AGAATTTTAAAATG	AGAATTTTAAAATG	chr13:84900234-84900521	AluYa5_13_120	AGAATTTTAAAATG	AGAATTTTAAAATG	AGAATTTTAAAATG	chr13:85900704-85900717	IDENTICAL
AluYa5	chr13	308	86400863	86401170	Y	GTCAGGTTAGATTTT	GTCAGGTTAGATTTT	chr13:86400863-86401170	AluYa5_13_124c	AAAATCTAACCTGAC	AAAATCTAACCTGAC	AAAATCTAACCTGAC	chr13:87457779-87457793	IDENTICAL
AluYa5	chr13	265	91848420	91848684	Y	AAAAAATTATTCCACTCCA	AAAAAATTATTCCACTCAA	chr13:91848420-91848684	AluYa5_13_132	AAAAAATTATTCCACTC	AAAAAATTATTCCACTC	AAAAAATTATTCCACTC	chr13:93081129-93081145	MATCHING
AluYa5	chr13	286	101533025	101533310	Y	AAAGAGTACTTTGG	AAAGAGTACTTTGG	chr13:101533025-101533310	AluYa5_13_146	AAAGAGTACTTTGG	AAAGAGTACTTTGG	AAAGAGCACTTTGG	chr13:102960149-102960162	IDENTICAL
AluYa5	chr14	300	57136865	57137164	Y	CAAAAAGATAAAATATCAATAACT	CAAAAAGATAAAATATCAATAACT	chr14:57136865-57137164	AluYa5_14_54	CAAAAAGATAAAATATCAATAACT	CAAAAAGATAAAATATCAATAACT	CAAAAAGATAAAATATCAATAACT	chr14:56936532-56936555	IDENTICAL
AluYa5	chr14	284	67893171	67893454	Y	AAAAAATGACAATA	AAAAAATGACAATA	chr14:67893171-67893454	AluYa5_14_67	AAAAAATGACAATA	AAAAAATGACAATA	AAAAAATGACAATA	chr14:67925825-67925838	IDENTICAL
AluYa5	chr14	262	70390747	70391008	Y	CACCCTGAATTATTTCTT	CACCCTGAATTATTTCTT	chr14:70390747-70391008	AluYa5_14_70c	AAGAAATAATTCAGGGTG	AAGAAATAATTCAGGGTG	AAGAAATAATTCAGGGTG	chr14:70498545-70498562	IDENTICAL
AluYa5	chr14	301	80209444	80209744	Y	ACTAAAGCA	ACTAAAGCA	chr14:80209444-80209744	AluYa5_14_83	AAAATGCACTAAAGCA	AAAATGTACTAAAGCA	AAAATGCACTAAAGCA	chr14:80556466-80556481
AluYa5	chr14	284	93340385	93340668	Y	AAGATTGCTCTGG	AAGATTGCTCTGG	chr14:93340385-93340668	AluYa5_14_104	AAGATTGCTCTGG	AAGATTGCTCTGG	AAGATTGCTCTGG	chr14:94042352-94042364	IDENTICAL
AluYa5	chr14	283	94925244	94925526	Y	GGAAATTTACTTCT	GGAAATTTACTTCT	chr14:94925244-94925526	AluYa5_14_109c	AGAAGTAAATTTCC	AGAAGTAAATTTCC	AGAAGTAAATTTCC	chr14:95652826-95652839	IDENTICAL
AluYa5	chr15	282	27880975	27881256	Y	GAAAATAAATTATTATTT	GAAAATAAATTATTATCT	chr15:27880975-27881256	AluYa5_15_16c	ATAATAATTTATTTTC	ATAATAATTTATTTTC	ATAATAATTTATTTTC	chr15:26509981-26509996	MATCHING
AluYa5	chr15	261	30494998	30495258	Y	AAAAAGCAGGACCCTG	AAAAAGCAGGACCATG	chr15:30494998-30495258	AluYa5_15_22	AAAAAGCAGGACC	AAAAAGCAGGACC	AAAAAGCAGGACC	chr3:42847185-42847197	MATCHING
AluYa5	chr15	282	61033801	61034082	Y	GGTCTTAAATAATTTTT	GGTCTTAAATAATTTTT	chr15:61033801-61034082	AluYa5_15_67c	AAAAATTATTTAAGACC	AAAAATTATTTAAGACC	AAAAATTATTTAAGACC	chr15:60514584-60514600	IDENTICAL
AluYa5	chr15	282	100072891	100073172	Y	ACATTCACTGTTT	ACATTCACTGTTT	chr15:100072891-100073172	AluYa5_15_105c	AAACAGTGAATGT	AAACAGTGAATGT	AAACAGTGAATGT	chr15:99785339-99785351	IDENTICAL
AluYa5	chr16	292	14160998	14161289	Y	AAGAATCAT	AAGAATCAT	chr16:14160998-14161289	AluYa5_16_20	AAGAATCAT	AAGAATCAT	AAGAATCAT	chr16:14584603-14584611	IDENTICAL
AluYa5	chr16	282	53011625	53011906	Y	CAATCTTTGTCAATCTT	CAATCTTTGTCAATCTT	chr16:53011625-53011906	AluYa5_16_64c	AAGATTGACAAAGATTG	AAGATTGACAAAGATTG	AAGATTGACAAAGATTG	chr16:53777482-53777498	IDENTICAL
AluYa5	chr17	290	10309835	10310124	Y	CAGTTTTTC	CAGTTTTTC	chr17:10309835-10310124	AluYa5_17_14c	GAAAAACTG	GAAAAACTG	GAAAAACTG	chr17:45970286-45970294	IDENTICAL
AluYa5	chr17	283	26956589	26956871	Y	AAAAGCTCCAATGCC	AAAAGCTCCAATGCC	chr17:26956589-26956871	AluYa5_17_42	AAAAGCTCCAATGCC	AAAAGCTCCAATGCC	AAAAGCTCCAATGCC	chr17:25665775-25665789	IDENTICAL
AluYa5	chr17	159	54483892	54484050	Y	AGCAAAATACAAAGTTTT	AGCAAAATACAAAGTTTT	chr17:54483892-54484050	AluYa5_17_75c	AAAACTTTGTATTTTGCTA	AAAACTTTGTATTTTGCTG	AAAACTTTGTATTTTGCTA	chr17:58248565-58248583
AluYa5	chr17	282	55801156	55801437	Y	AAAAGATTTTTTTT	AAAAGATATTTTTT	chr17:55801156-55801437	AluYa5_17_80c	AAAAAATATCTTTT	AAAAAAAATCTTTT	AAAAAATATCTTTT	chr17:59588322-59588335	IDENTICAL
AluYa5	chr17	282	77998238	77998519	Y	AAGAAGTGAAATGTGG	AAGAAGTGAAATGTGG	chr17:77998238-77998519	AluYa5_17_107	AAGAAGTGAAATGTGG	AAGAAGTGAAATGTGG	AAGAAGTGAAATGTGG	chr17:82683713-82683728	IDENTICAL
AluYa5	chr18	296	22674303	22674598	Y	AAAAAGTCTT	AAAAAGTCTT	chr18:22674303-22674598	AluYa5_18_20	AAAAAGTCTT	AAAAAGTCTT	AAAAAGTCTT	chr18:22694152-22694161	IDENTICAL
AluYa5	chr18	302	25883670	25883971	Y	AAAAGTGAGA	AAAAGTGAGA	chr18:25883670-25883971	AluYa5_18_25	AAAAGTGAGA	AAAAGTGAGA	AAAAGTGAGA	chr18:25939903-25939912	IDENTICAL
AluYa5	chr18	282	30291204	30291485	Y	CCTAGCTACTCTT	CCTAGCTACTCTT	chr18:30291204-30291485	AluYa5_18_36c	AAGAGTAGCTAGG	AAGAGTAGCTAGG	AAGAGTAGCTAGG	chr18:30408364-30408376	IDENTICAL
AluYa5	chr18	248	43637245	43637492	Y	ACTATGCTAATTTTTTTT	ACTATGCTAATTTTTTAT	chr18:43637245-43637492	AluYa5_18_57c	AAAAAATTAGCATAGT	AAAAAATTAGCATAGT	AAAAAATTAGCATAGT	chr18:44053223-44053238	MATCHING
AluYa5	chr18	292	45273858	45274149	Y	AAGAGTAACAGACAATG	AAGAGTAACAGACAATG	chr18:45273858-45274149	AluYa5_18_60	AAGAGTAACAGACAATG	AAGAGTAACAGACAATG	AAGAGTAACGGACAATG	chr18:45726625-45726641	IDENTICAL
AluYa5	chr18	282	63558429	63558710	Y	CTGCATAGACACTCTT	CTGCATAGAAACTCTT	chr18:63558429-63558710	AluYa5_18_90c	TCTATGCAG	TCTATGCAG	TCTATGCAG	chr18:64431441-64431449
AluYa5	chr19	282	9199448	9199729	Y	AGAATGGTATTTCTTTTTTT	AGAATGGTATTTCTGTCTTT	chr19:9199448-9199729	AluYa5_19_8c	AGAAATACCATTCT	AGAAATACCATTCT	AGAAATACCATTCT	chr19:9463110-9463123
AluYa5	chr19	285	18569258	18569542	Y	CCTCCCTTCCACTCTT	CCTCCCTTCCACTCTT	chr19:18569258-18569542	AluYa5_19_21c	AAGAGTGGAAGGGAGG	AAGAGTGGAAGGGAGG	AAGAGTGGAAGGGAGG	chr19:19059486-19059501	IDENTICAL
AluYa5	chr19	282	62532711	62532992	Y	ATCTCAGGGATATTT	ATCTCAGGGATATTT	chr19:62532711-62532992	AluYa5_19_89c	AAATATCCCTGAGAT	AAATATCCCTGAGAT	AAATATCCCTGAGAT	chr19:63185124-63185138	IDENTICAL
AluYa5	chr20	299	47754366	47754664	Y	CACAACATTGC	CACAACATTGC	chr20:47754366-47754664	AluYa5_20_70	AAAAACACAACATTGC	AAAACCACAACATTGC	AAAAACACAACATTGC	chr20:47153416-47153431
AluYa5	chrX	261	22615235	22615495	Y	GGGATATACTGATTTT	GGGATATACTGATTTT	chrX:22765499-22765759	AluYa5_X_27c	AAAATCAGTATATCCC	AAAATCAGTATATCCC	AAAATCAGTATATCCC	chrX:22946523-22946538	IDENTICAL
AluYa5	chrY	297	25989609	25989905	Y	AAGAAAATTCACC	AAGAAAATTCACC	chrY:26060872-26061168	AluYa5_Y_59	AAGAAAATTCACC	AAGAAAATTCACC	AAGAAAATTCACC	chrY:5715736-5715748	IDENTICAL
AluYa5	chr1	281	24747027	24747307	Y	AAGATTAGCCATAGCCGGGC	AAGATTAGCCATAGCCTGCC	chr1:24874308-24874588	AluYa5_1_24	AAGATTAGCCATAGCC	AAGATTAGCCATAGCC	AAGATTAGCCATAGCC	chr1:24905714-24905729	MATCHING
AluYa5	chr1	285	34642209	34642493	Y	ACTTG	ACTTG	chr1:34745703-34745987	AluYa5_1_36	ACTTG	ACTTG	ACTTG	chr1:35008502-35008506	IDENTICAL
AluYa5	chr1	282	83383464	83383745	Y	AAAAAATTGTCTTTCTG	AAAAAATTGTCTTTCTG	chr1:83444031-83444312	AluYa5_1_111	AAAAAATTGTCTTTCTG	AAAAAATTGTCTTTCTG	AAAAAATTGTCTTTCTG	chr7:76081620-76081636	IDENTICAL
AluYa5	chr1	282	99432667	99432948	Y	AAAAGTCCCAGCCCA	AAAAGTCCCAGCCCA	chr1:99493234-99493515	AluYa5_1_132	AAAAGTCCCAGCCCA	AAAAGTCCCAGCCCA	AAAAGTCCCAGCCCA	chr1:100827334-100827348	IDENTICAL
AluYa5	chr1	282	100298347	100298628	Y	AAAGATGGGCTAG	AAAGATGGGCTAG	chr1:100358914-100359195	AluYa5_1_134	AAAGATGGGCTAG	AAAGATGGGCTAG	AAAGATGGGCTAG	chr1:101713877-101713889	IDENTICAL
AluYa5	chr1	283	105988699	105988981	Y	AAAGAATTATAATTTTTG	AAAGAATTATAATTTTGG	chr1:106078201-106078483	AluYa5_1_151	AAAGAATTATAATTTT	AAAGAATTATAATTTT	AAAGAATTATAATTTT	chr1:107385100-107385115	MATCHING
AluYa5	chr1	282	118316752	118317033	Y	ATTAAAGAAAAGG	ATTAAAGAAAAAG	chr1:118406233-118406514	AluYa5_1_174	ATTAAAGAAAA	ATTAAAGAAAA	ATTAAAGAAAA	chr1:119508938-119508948	MATCHING
AluYa5	chr1	282	119831748	119832029	Y	AAAAAAATCAATGAA	AAAAAAATCAATGAA	chr1:119921229-119921510	AluYa5_1_176	AAAAAA	AAAAAA	AAAAAA	chr1:119803875-119803880
AluYa5	chr1	268	158660852	158661119	Y	AAAAGATGGAAAGTTC	AAAAGATGGAAAGTTC	chr1:160195818-160196085	AluYa5_1_214	AAAAGATGGAAAGTTC	AAAAGATGGAAAGTTC	AAAAGATGGAAAGTTC	chr1:141169566-141169581	IDENTICAL
AluYa5	chr1	282	177173959	177174240	Y	AAAACTTTTACACG	AAAACTTTTACACG	chr1:178708925-178709206	AluYa5_1_247	AAAACTTTTACACG	AAAACTTTTACACG	AAAACTTTTACACG	chr1:160068884-160068897	IDENTICAL
AluYa5	chr1	282	185074627	185074908	Y	AAAAAAGGATGAGTTC	AAAAAAGGATGAGTTC	chr1:186609593-186609874	AluYa5_1_260	AAAAAAGGATGAGTTC	AAAAAAGGATGAGTTC	AAAAAAGGATGAGTTC	chr1:168132237-168132252	IDENTICAL
AluYa5	chr1	259	197448515	197448773	Y	AGAAAATGGCTGTAGCGG	AGAAAATGGCTGTAGCAG	chr1:198983481-198983739	AluYa5_1_274	AGAAAATGGCTGTAGC	AGAAAATGGCTGTAGC	AGAAAATGGCTGTAGC	chr1:180739324-180739339	MATCHING
AluYa5	chr1	283	209865663	209865945	Y	AGAAGGTATAGATGCTTGAGGC	AGAAGGTATAGATGCTTGAGCC	chr1:211543891-211544173	AluYa5_1_304	AGAAGGTATAGATGCTTGAG	AGAAGGTATAGATGCTTGAG	AGAAGGTATAGATGCTTGAG	chr1:193801661-193801680	MATCHING
AluYa5	chr1	282	217226979	217227260	Y	AAAGAATGGCTTATT	AAAGAATGGCTTATT	chr1:218905207-218905488	AluYa5_1_309	AAAGAATGGCTTATT	AAAGAATGGCTTATT	AAAGAATGGCTTATT	chr1:201319430-201319444	IDENTICAL
AluYa5	chr1	300	218422537	218422836	Y	AAAAGTAGAAAAAGCGG	AAAAGTAGAAAAAGCAG	chr1:220100765-220101064	AluYa5_1_310	AAAAGTAGAAAAAGC	AAAAGTAGAAAAAGC	AAAAGTAGAAAAAGC	chr1:202531493-202531507	MATCHING
AluYa5	chr1	282	222115748	222116029	Y	TAAATCTATCTCT	TAAATCTATCTCT	chr1:223875636-223875917	AluYa5_1_317c	AGAGATAGATTTA	AGAGATAGATTTA	AGAGATAGATTTA	chr1:206239974-206239986	IDENTICAL
AluYa5	chr1	282	224687966	224688247	Y	TCTCTCGCTTATTT	TCTCTCGCTTATTT	chr1:226447854-226448135	AluYa5_1_320c	AAATAAGCGAGAGA	AAATAAGCGAGAGA	AAATAAGCGAGAGA	chr1:208817075-208817088	IDENTICAL
AluYa5	chr1	261	228358877	228359137	Y	AGAAAGTTCCGAAGAGCTG	AGAAAGTTCCGAAGAGTTG	chr1:230118765-230119025	AluYa5_1_327	AGAAAGTTCCGAAGAG	AGAAAGTTCCGAAGAG	AGAAAGTTCCGAAGAG	chr1:212546874-212546889	MATCHING
AluYa5	chr1	284	230893948	230894231	Y	TGATGAATG	TGATGAATG	chr1:232653836-232654119	AluYa5_1_334	AAAACTGATGAATG	AAAAATGATGAATG	AAAACTGATGAATG	chr1:215137242-215137255
AluYa5	chr1	282	233266028	233266309	Y	GGAAATGGCTTTTT	GGAAATGGCTTTTT	chr1:235006610-235006891	AluYa5_1_337c	AAAAAGCCATTTCC	AAAAAGCCATTTCC	AAAAAGCCATTTCC	chr1:217625268-217625281	IDENTICAL
AluYa5	chr1	282	237686614	237686895	Y	CTAATCAAAGTATCTT	CTAATCAAAGTATCTT	chr1:239427196-239427477	AluYa5_1_339c	AAGATACTTTGATTAG	AAGATACTTTGATTAG	AAGATACTTTGATTAG	chr1:222132589-222132604	IDENTICAL
AluYa5	chr2	282	8969524	8969805	Y	AAAAATGTCTTGAACCTT	AAAAATGTCTTGAACCTT	chr2:8936377-8936658	AluYa5_2_11	AAAAATGTCTTGAACCTT	AAAAATGTCTTGAACCTT	AAAAATGTCTTGAACCTT	chr2A:9057914-9057931	IDENTICAL
AluYa5	chr2	282	39906115	39906396	Y	AAGAATTGGAAAGGGG	AAGAATTGGAAAGGGG	chr2:39847968-39848249	AluYa5_2_58	AAGAATTGGAAAGGGG	AAGAATTGGAAAGGGG	AAGAATTGGAAAGGGG	chr2A:40659216-40659231	IDENTICAL
AluYa5	chr2	282	43211679	43211960	Y	AAAAATTCAGACTTCTGGGC	AAAAATTCAGACTTCTGTGC	chr2:43153532-43153813	AluYa5_2_65	AAAAATTCAGACTTCTG	AAAAATTCAGACTTCTG	AAAAATTCAGACTTCTG	chr2A:44094038-44094054	MATCHING
AluYa5	chr2	282	46019663	46019944	Y	AAGATTTCAGGGTGTA	AAGATTTCAGGGTGTA	chr2:45961516-45961797	AluYa5_2_69	AAGATTTCAGGGTGTA	AAGATTTCAGGGTGTA	AAGATTTCAGGGTGTA	chr2A:46954547-46954562	IDENTICAL
AluYa5	chr2	283	49711948	49712230	Y	TCAAACCCGTAAAGTTTT	TCAAACCCGTAAAGTTTT	chr2:49653801-49654083	AluYa5_2_75c	AAAACTTTACGGGTTTGA	AAAACTTTACGGGTTTGA	AAAACTTTATGGGTTTGA	chr2A:50764002-50764019	IDENTICAL
AluYa5	chr2	282	50209279	50209560	Y	AAAAACCTGTAA	AAAAACCTGTAA	chr2:50151132-50151413	AluYa5_2_77	AAAAACCTGTAAGTGG	AAAAACCTGTAATTGG	AAAAACCTGTAAGTGG	chr2A:51276537-51276552
AluYa5	chr2	282	52485586	52485867	Y	AAAAAGGTGGGATAGG	AAAAAGGTGGGATAAG	chr2:52427439-52427720	AluYa5_2_84	AAAAAGGTGGGATA	AAAAAGGTGGGATA	AAAAAGGTGGGATA	chr2A:53582054-53582067	MATCHING
AluYa5	chr2	282	76785848	76786129	Y	TACAATTCTT	TACAATTCTT	chr2:76727701-76727982	AluYa5_2_118c	TT	AA	TA	chr2A:78300676-78300675
AluYa5	chr2	282	95177516	95177797	Y	AAAAGGTAATTTTCAGG	AAAAGGTAATTTTCATG	chr2:95119369-95119650	AluYa5_2_148	AAAAGGTAATTTTCA	AAAAGGTAATTTTCA	AAAAGGTAATTTTCA	chr2A:96001964-96001978	MATCHING
AluYa5	chr2	283	101815152	101815434	Y	GCTTTATATCATCTT	GCTTTATATCATCTT	chr2:101723066-101723348	AluYa5_2_157c	AAGATGATATAAAGC	AAGATGATATAAAGC	AAGATGATATCAAGC	chr2A:102796549-102796563	IDENTICAL
AluYa5	chr2	282	104297665	104297946	Y	AGAAAATAGC	AGAAAATAGC	chr2:104205579-104205860	AluYa5_2_160	AGAAAATAGC	AGAAAATAGC	AGAAAATAGC	chr2A:105319533-105319542	IDENTICAL
AluYa5	chr2	292	105537586	105537877	Y	AAACTTT	AAACTTT	chr2:105445500-105445791	AluYa5_2_161c	AAAGTTT	AAAGTTT	AAAGTTT	chr2A:106597737-106597743	IDENTICAL
AluYa5	chr2	282	123880537	123880818	Y	AAGCCTTAGTTTATCTTTT	AAGCCTTAGTTTATCTTAT	chr2:123880777-123881058	AluYa5_2_190c	AAGATAAACTAAGGCTTG	AAGATAAACTAAGGCTTG	AAGATAAACTAAGGCTTG	chr2B:124102526-124102543
AluYa5	chr2	282	142763988	142764269	Y	AAAAAAAGTCAGCTC	AAAAAAAGTCAGCTC	chr2:142646726-142647007	AluYa5_2_218	AAAAAAAGTCAGCTC	AAAAAAAGTCAGCTC	AAAAAAAGTCAGCTC	chr2B:146486348-146486362	IDENTICAL
AluYa5	chr2	282	156343496	156343777	Y	AAAACCCAGGTCTT	AAAACCCAGGTCTT	chr2:156226234-156226515	AluYa5_2_229	AAAACCCAGGTCTT	AAAACCCAGGTCTT	AAAACCCAGGTCTT	chr2B:160238203-160238216	IDENTICAL
AluYa5	chr2	282	182671180	182671461	Y	AAGGAGAAGTTTT	AAGGAGAAGTTTT	chr2:182553919-182554200	AluYa5_2_274c	AAAACTTCTCCTT	AAAACTTCTCCTT	AAAACTTCTCCTT	chr2B:187098826-187098838	IDENTICAL
AluYa5	chr2	282	195440890	195441171	Y	AAATATGTATCCCTC	AAATATGTATCCCTC	chr2:195323629-195323910	AluYa5_2_305	AAATATGTATCCCTC	AAATATGTATCCCTC	AAATATGTATCCCTC	chr2B:200074947-200074961	IDENTICAL
AluYa5	chr2	282	201486201	201486482	Y	AAGAAGTGGGGCC	AAGAAGTGGGGCC	chr2:201368940-201369221	AluYa5_2_313	AAGAAGTGGGGCC	AAGAAGTGGGGCC	AAGAAGTGGGGCC	chr2B:206236467-206236479	IDENTICAL
AluYa5	chr2	282	205608579	205608860	Y	GAAAATGCTTTTTTT	GAAAATGCTTTTTTT	chr2:205491318-205491599	AluYa5_2_320	GAAAATGCTTTTTTT	GAAAATGCTTTTTTT	GAAAATGCTTTTTTT	chr2B:210466009-210466023	IDENTICAL
AluYa5	chr2	298	213982598	213982895	Y	AAAACTATCAGA	AAAACTATCAGA	chr2:213865337-213865634	AluYa5_2_334	AAAACTATCAGA	AAAACTATCAGA	AAAACTATCAGA	chr2B:219076239-219076250	IDENTICAL
AluYa5	chr3	282	12326981	12327262	Y	GAGCCCTTTTT	GAGCCCTTTTT	chr3:12326981-12327262	AluYa5_3_16c	AAAAAGGGCTC	AAAAAGGGCTC	AAAAAGGGCTC	chr3:12632422-12632432	IDENTICAL
AluYa5	chr3	282	47697060	47697341	Y	GGAGTGTTCTTTTT	GGAGTGTTCTTTTT	chr3:47697060-47697341	AluYa5_3_57c	AAAAAGAACACTCC	AAAAAGAACACTCC	AAAAAGAACACTCC	chr3:48750031-48750044	IDENTICAL
AluYa5	chr3	282	60982031	60982312	Y	AAAAAGAACAGAAATCA	AAAAAGAACAGAAATCA	chr3:60982031-60982312	AluYa5_3_74	AAAAAGAACAGAAATCA	AAAAAGAACAGAAATCA	AAAAAGAACAGAAATCA	chr3:62439668-62439684	IDENTICAL
AluYa5	chr3	282	63815444	63815725	Y	AAGAAAAGGAGG	AAGAAAAGGAGG	chr3:63815444-63815725	AluYa5_3_78	AAGAAAAGGAGG	AAGAAAAGGAGG	AAGAAAAGGAGG	chr3:65297318-65297329	IDENTICAL
AluYa5	chr3	283	64657000	64657282	Y	AAGAAGCAGCCGGCC	AAGAAGCAGCCAGGCC	chr3:64657000-64657282	AluYa5_3_80	AAGAAGCAGCC	AAGAAGCAGCC	AAGAAGCAGCC	chr3:66156814-66156824	MATCHING
AluYa5	chr3	285	77056769	77057053	Y	AAAAATCTGGTTTGC	AAAAATCTGGTTTGC	chr3:77056769-77057053	AluYa5_3_98	AAAAATCTGGTTTGC	AAAAATCTGGTTTGC	AAAAATCTGGTTTGC	chr3:78937545-78937559	IDENTICAL
AluYa5	chr3	282	81428773	81429054	Y	AAAAATGAGTACCTGTG	AAAAATGAGTACCTGTG	chr3:81428773-81429054	AluYa5_3_99	AAAAATGAGTACCTGTG	AAAAATGAGTACCTGTG	AAAAATGAGTACCTGTG	chr3:83459343-83459359	IDENTICAL
AluYa5	chr3	281	87952035	87952315	Y	TCATGACCCATTTT	TCATGACCCATTTT	chr3:87952035-87952315	AluYa5_3_106c	AAAATGGGTCATGA	AAAATGGGTCATGA	AAAATGGGTCATGA	chr3:90141783-90141796	IDENTICAL
AluYa5	chr3	282	110890834	110891115	Y	GGTAGTTCTCTTTT	GGTAGTTCTCTTTT	chr3:110890834-110891115	AluYa5_3_128c	AAAAGAGAACTACC	AAAAGAGAACTACC	AAAAGAGAACTACC	chr3:113854565-113854578	IDENTICAL
AluYa5	chr3	282	112347691	112347972	Y	AAGAGTGACTAGC	AAGAGTGACTAGC	chr3:112347691-112347972	AluYa5_3_133	AAGAGTGACTAGC	AAGAGTGACTAGC	AAGAGTGACTAGC	chr3:115340150-115340162	IDENTICAL
AluYa5	chr3	283	124112066	124112348	Y	AAGAAGGCTCCC	AAGAAGGCTCCC	chr3:124112066-124112348	AluYa5_3_146	AAGAAGGCTCCC	AAGAAGGCTCCC	AAGAAGGCTCCC	chr3:127247861-127247872	IDENTICAL
AluYa5	chr3	282	133225048	133225329	Y	CAGATCAGCCTTTTTTTT	CAGATCAGCCTTTTATTT	chr3:133225040-133225321	AluYa5_3_167c	AAAAGGCTGATCTG	AAAAGGCTGATCTG	AAAAGGCTGATCTG	chr3:136564790-136564803	MATCHING
AluYa5	chr3	282	138960672	138960953	Y	AAATTTGTACTGAG	AAATTTGTACTGAG	chr3:138960664-138960945	AluYa5_3_176	AAATTTGTACTGAG	AAATTTGTACTGAG	AAATTTGTACTGAG	chr3:142379487-142379500	IDENTICAL
AluYa5	chr3	282	168659583	168659864	Y	CCAAAGGAAGTTTTTTT	CCAAAGGAAGTTTTATT	chr3:168659575-168659856	AluYa5_3_224c	AAAACTTCCTTTGG	AAAACTTCCTTTGG	AAAACTTCCTTTGG	chr3:172616827-172616840	MATCHING
AluYa5	chr3	251	170751332	170751582	Y	CCCTTTCCTTTTT	CCCTTTCCTTTTT	chr3:170751324-170751574	AluYa5_3_227c	AAAAAGGAAAGGG	AAAAAGGAAAGGG	AAAAAGGAAAGGG	chr3:174742036-174742048	IDENTICAL
AluYa5	chr3	283	173146985	173147267	Y	GCTAGTGATTTTT	GCTAGTGATTTTT	chr3:173146977-173147259	AluYa5_3_232c	AAAAATCACTAGC	AAAAATCACTAGC	AAAAATCACTAGC	chr3:177169639-177169651	IDENTICAL
AluYa5	chr3	282	173309676	173309957	Y	GAAGGCCTTGGATTCT	GAAGGCCTTGGATTCT	chr3:173309668-173309949	AluYa5_3_234c	AGAATCCAAGGCCTTC	AGAATCCAAGGCCTTC	AGAATCCAAGGCCTTC	chr3:177337054-177337069	IDENTICAL
AluYa5	chr3	282	174902451	174902732	Y	AAGAAGAGTTTTC	AAGAAGAGTTTTC	chr3:174902443-174902724	AluYa5_3_238	AAGAAGAGTTTTC	AAGAAGAGTTTTC	AAGAAGAGTTTTC	chr3:178963130-178963142	IDENTICAL
AluYa5	chr4	282	33348488	33348769	Y	AGAAAATGACTTCATC	AGAAAATGACTTCATC	chr4:33202317-33202598	AluYa5_4_29	AGAAAATGACTTCATC	AGAAAATGACTTCATC	AGAAAATGACTTCATC	chr4:33739387-33739402	IDENTICAL
AluYa5	chr4	282	33668624	33668905	Y	ACAAGTAAAGGTTTT	ACAAGTAAAGGTTTT	chr4:33522453-33522734	AluYa5_4_30c	AAAACCTTTACTTGT	AAAACCTTTACTTGT	AAAACCTTTACTTGT	chr4:34057724-34057738	IDENTICAL
AluYa5	chr4	215	55649615	55649829	Y	AAAAACAAAACA	AAAAACAAAACA	chr4:55503444-55503658	AluYa5_4_57	AAAAACAAAACA	AAAAACAAAACA	AAAAACAAAACA	chr4:75646217-75646228	IDENTICAL
AluYa5	chr4	282	62557740	62558021	Y	CTGGGCATCATTCTTTTT	CTGGGCATCATTCTTTCT	chr4:62411569-62411850	AluYa5_4_68c	AAAGAATGATGCCCAG	AAAGAATGATGCCCAG	AAAGAATGATGCCCAG	chr4:68561992-68562007	MATCHING
AluYa5	chr4	271	77001442	77001712	Y	AAGAAATTGATAATACCG	AAGAAATTGATAATACCG	chr4:76863287-76863557	AluYa5_4_81	AAGAAATTGATAATACCG	AAGAAATTGATAATACCG	AAGAAATTGATAATACCG	chr4:54770828-54770845	IDENTICAL
AluYa5	chr4	282	93386087	93386368	Y	GTGCCTTAACATTTTT	GTGCCTTAACATTTTT	chr4:93247932-93248213	AluYa5_4_106c	AAAAATGTTAAGGCAC	AAAAATGTTAAGGCAC	AAAAATGTTAAGGCAC	chr4:95106053-95106068	IDENTICAL
AluYa5	chr4	245	98253948	98254192	Y	ACTATTAATATACTCTT	ACTATTAATATACTCTT	chr4:98115793-98116037	AluYa5_4_110c	AAGAGTATATTAATAGT	AAGAGTATATTAATAGT	AAGAGTATATTAATAGT	chr4:100133653-100133669	IDENTICAL
AluYa5	chr4	282	98513237	98513518	Y	AAGAACCACTGG	AAGAACCACTGG	chr4:98375082-98375363	AluYa5_4_114	AAGAACCACTGG	AAGAACCACTGG	AAGAACCACTGG	chr4:100399694-100399705	IDENTICAL
AluYa5	chr4	299	107891727	107892025	Y	AAAATAATTGTTTCA	AAAATAATTGTTTCA	chr4:107753572-107753870	AluYa5_4_133	AAAATAATTGTTTCA	AAAATAATTGTTTCA	AAAACAATTGTTTCA	chr4:110003936-110003950	IDENTICAL
AluYa5	chr4	282	115482030	115482311	Y	CAGAGTCATATTCTT	CAGAGTCATATTCTT	chr4:115343875-115344156	AluYa5_4_148c	AAGAATATGACTCTG	AAGAATATGACTCTG	AAGAATATGACTCTG	chr4:117744009-117744023	IDENTICAL
AluYa5	chr4	282	150632841	150633122	Y	AAAACTGACAAATTGGCCA	AAAACTGACAAATTAGGCCA	chr4:150494686-150494967	AluYa5_4_209	AAAACTGACAAATT	AAAACTGACAAATT	AAAACTGACAAATT	chr4:153445425-153445438	MATCHING
AluYa5	chr4	283	151972040	151972322	Y	AAAAATTGGGCAAG	AAAAATTGGGCAAG	chr4:151833885-151834167	AluYa5_4_212	AAAAATTGGGCAAG	AAAAATTGGGCAAG	AAAAATTGGGCAAG	chr4:154793551-154793564	IDENTICAL
AluYa5	chr4	282	164172289	164172570	Y	TGGAATTTCTTTTT	TGGAATTTCTTTAT	chr4:164034134-164034415	AluYa5_4_225c	AAAGAAATTCCA	AAAGAAATTCCA	AAAGAAATTCCA	chr4:167191777-167191788	MATCHING
AluYa5	chr4	282	185130004	185130285	Y	AAAGAATGTGAGAAGG	AAAGAATGTGAGAAGG	chr4:184991849-184992130	AluYa5_4_257	AAAGAATGTGAGAAGG	AAAGAATGTGAGAAGG	AAAGAATGTGAGAAGG	chr4:188487337-188487352	IDENTICAL
AluYa5	chr5	296	22597889	22598184	Y	AAACATACATAGAG	AAACATACATAGAG	chr5:22597889-22598184	AluYa5_5_29	AAACATACATAGAG	AAACATACATAGAG	AAACATACATAGAG	chr5:93424448-93424461	IDENTICAL
AluYa5	chr5	233	32286937	32287169	Y	TTAAGGTCCCTCTCTT	TTAAGGTCCCTCTCTT	chr5:32286937-32287169	AluYa5_5_43c	AAGAGAGGGACCTTAA	AAGAGAGGGACCTTAA	AAGAGAGGGACCTTAA	chr5:83510721-83510736	IDENTICAL
AluYa5	chr5	285	40150788	40151072	Y	AGAATATTCCATAGTC	AGAATATTCCATAGTC	chr5:40150788-40151072	AluYa5_5_50	AGAATATTCCATAGTC	AGAATATTCCATAGTC	AGAATATTCCATAGTC	chr5:75506625-75506640	IDENTICAL
AluYa5	chr5	248	50476061	50476308	Y	AAAACTACATATTA	AAAACTACATATTA	chr5:50476061-50476308	AluYa5_5_61	AAAACTACATATTA	AAAACTACATATTA	AAAACTACATATTA	chr5:64858081-64858094	IDENTICAL
AluYa5	chr5	273	53679484	53679756	Y	AAAAATTAACCTTGC	AAAAATTAACCTTGC	chr5:53679484-53679756	AluYa5_5_68	AAAAATTAACCTTGC	AAAAATTAACCTTGC	AAAAATTAACCTTGC	chr5:61594223-61594237	IDENTICAL
AluYa5	chr5	294	62740197	62740490	Y	GAAATATAAAATC	GAAATATAAAATC	chr5:62740197-62740490	AluYa5_5_74	GAAATATAAAATCG	GAAATATAAAATCA	GAAATATAAAATCG	chr5:52302464-52302477
AluYa5	chr5	282	64890932	64891213	Y	AAAATTTACATGGAAG	AAAATTTACATGGAAG	chr5:64890932-64891213	AluYa5_5_78	AAAATTTACATGGAAG	AAAATTTACATGGAAG	AAAATTTACATGGAAG	chr5:50109847-50109862	IDENTICAL
AluYa5	chr5	282	74670884	74671165	Y	AAAATTAATTTTT	AAAATTAATTTTT	chr5:74670884-74671165	AluYa5_5_99	AAAATTAATTTTT	AAAATTAATTTTT	AAAATTAATTTTT	chr5:40530060-40530072	IDENTICAL
AluYa5	chr5	282	82192490	82192771	Y	AAAGAATTAGAGCTCT	AAAGAATTAGAGCTCT	chr5:82192490-82192771	AluYa5_5_113	AAAGAATTAGAGCTCT	AAAGAATTAGAGCTCT	AAAGAATTAGAGCTCT	chr5:32797801-32797816	IDENTICAL
AluYa5	chr5	284	123919470	123919753	Y	AGAAGCACCCCACTCCCGGC	AGAAGCACCCCACTCCCAGC	chr5:123919470-123919753	AluYa5_5_167	AGAAGCACCCCACTCCC	AGAAGCACCCCACTCCC	AGAAGCACCCCACTCCC	chr5:126062026-126062042	MATCHING
AluYa5	chr5	282	132318157	132318438	Y	ACAATGCTCTTTT	ACAATGCTCTTTT	chr5:132318157-132318438	AluYa5_5_179c	AAAAGAGCATTGT	AAAAGAGCATTGT	AAAAGAGCATTGT	chr5:134579422-134579434	IDENTICAL
AluYa5	chr5	282	144577239	144577520	Y	AAGACTGTTCCA	AAGACTGTTCCA	chr5:144577239-144577520	AluYa5_5_189	AAGACTGTTCCA	AAGACTGTTCCA	AAGACTGTTCCA	chr5:147086530-147086541	IDENTICAL
AluYa5	chr5	205	144680045	144680249	Y	ACTCAACAGCTTTT	ACTCAACAGCTTTT	chr5:144680045-144680249	AluYa5_5_190c	AAAAGCTGTTGAGT	AAAAGCTGTTGAGT	AAAAGCTGTTGAGT	chr5:147189291-147189304	IDENTICAL
AluYa5	chr5	282	145445804	145446085	Y	GAAAGGTCTTTTTT	GAAAGGTCTTTTAT	chr5:145445804-145446085	AluYa5_5_191c	AAAAGACCTTTC	AAAAGACCTTTC	AAAAGACCTTTC	chr5:147989790-147989801	MATCHING
AluYa5	chr5	282	152089411	152089692	Y	AAAGAGATACA	AAAGAGATACA	chr5:152089411-152089692	AluYa5_5_196	AAAGAGATACA	AAAGAGATACA	AAAGAGATACA	chr5:154717197-154717207	IDENTICAL
AluYa5	chr5	283	168327041	168327323	Y	CCATCTCAAATCTTT	CCATCTCAAATCTTT	chr5:168327041-168327323	AluYa5_5_227c	AAAGATTTGAGATGG	AAAGATTTGAGATGG	AAAGATTTGAGATGG	chr5:171217303-171217317	IDENTICAL
AluYa5	chr6	282	10178793	10179074	Y	GTATTACATTTTCGG	GTATTACATTTTCAG	chr6:10178793-10179074	AluYa5_6_16	GTATTACATTTTC	GTATTACATTTTC	GTATTACATTTTC	chr6:10247335-10247347	MATCHING
AluYa5	chr6	285	17274291	17274575	Y	AGAAAGCAAATGTGTGG	AGAAAGCAAATGTGTGG	chr6:17274291-17274575	AluYa5_6_23	AGAAAGCAAATGTGTGG	AGAAAGCAAATGTGTGG	AGAAAGCAAATGTGTGG	chr6:17501046-17501062	IDENTICAL
AluYa5	chr6	281	17497020	17497300	Y	AAAAGTCAGTGACATT	AAAAGTCAGTGACATT	chr6:17497020-17497300	AluYa5_6_25	AAAAGTCAGTGACATT	AAAAGTCAGTGACATT	AAAAGTCAGTGACATT	chr6:17725987-17726002	IDENTICAL
AluYa5	chr6	282	34524452	34524733	Y	CTGGCCTGAAAGTCTT	CTGGCCTGAAAGTCTT	chr6:34524452-34524733	AluYa5_6_53c	AAGACTTTCAGGCCAG	AAGACTTTCAGGCCAG	AAGACTTTCAGGCCAG	chr6:35181147-35181162	IDENTICAL
AluYa5	chr6	282	47454611	47454892	Y	AATACTATGGTTTTCTTT	AATACTATGGTTTTCTTT	chr6:47454611-47454892	AluYa5_6_66c	AAAGAAAACCATAGTATT	AAAGAAAACCATAGTATT	AAAGAAAACCATAGTATT	chr6:48473553-48473570	IDENTICAL
AluYa5	chr6	247	53521708	53521954	Y	TGTTAAATTTCTT	TGTTAAATTTCTT	chr6:53521708-53521954	AluYa5_6_74c	AAGAAATTTAACA	AAGAAATTTAACA	AAGAAATTTAACA	chr6:54754844-54754856	IDENTICAL
AluYa5	chr6	285	78465644	78465928	Y	CAAAGTTTCT	CAAAGTTTCT	chr6:78465644-78465928	AluYa5_6_110c	AGAAACTTTG	AGAAACTTTG	AGAAACTTTG	chr6:78671784-78671793	IDENTICAL
AluYa5	chr6	282	83218125	83218406	Y	AAAAAATGGGTACTA	AAAAAATGGGTACTA	chr6:83218125-83218406	AluYa5_6_115	AAAAAATGGGTACTA	AAAAAATGGGTACTA	AAAAAATGAGTACTA	chr6:83584652-83584666	IDENTICAL
AluYa5	chr6	282	98750575	98750856	Y	AAGAAATAAGC	AAGAAATAAGC	chr6:98750575-98750856	AluYa5_6_139	AAGAAATAAGC	AAGAAATAAGC	AAGAAATAAGC	chr6:99782166-99782176	IDENTICAL
AluYa5	chr6	282	115761131	115761412	Y	CCCTGATAACATCTTTTTTT	CCCTGATAACATCTTGATTT	chr6:115761131-115761412	AluYa5_6_169c	AAGATGTTATCAGGG	AAGATGTTATCAGGG	AAGATGTTATCAGGG	chr6:117292346-117292360	MATCHING
AluYa5	chr6	301	118249274	118249574	Y	TTTAGTTTA	TTTAGTTTA	chr6:118249274-118249574	AluYa5_6_173	AAAAATTTTAGTTTA	AAAAAATTTAGTTTA	AAAAATTTTAGTTTA	chr6:119810032-119810046
AluYa5	chr6	283	118330891	118331173	Y	CCTTATCCCCATTTTT	CCTTATCCCCATTTTT	chr6:118330891-118331173	AluYa5_6_174c	AAAAATGGGGATAAGG	AAAAATGGGGATAAGG	AAAAATGGGGATAAGG	chr6:119893649-119893664	IDENTICAL
AluYa5	chr6	293	138989433	138989725	Y	AAAAAAATTGTA	AAAAAAATTGTA	chr6:138989433-138989725	AluYa5_6_208	AAAAAAA	AAAAAAA	AAAAAAA	chr6:141014930-141014936	MATCHING
AluYa5	chr6	283	163041760	163042042	Y	GAAAACTCTCTGCC	GAAAACTCTCTGCC	chr6:162991339-162991621	AluYa5_6_241	GAAAACTCTCTGCC	GAAAACTCTCTGCC	GAAAAGTCTCTGCC	chr6:165676166-165676179	IDENTICAL
AluYa5	chr7	282	26328807	26329088	Y	AGAAAGGATGTTCACTG	AGAAAGGATGTTCACTG	chr7:26522092-26522373	AluYa5_7_34	AGAAAGGATGTTCACTG	AGAAAGGATGTTCACTG	AGAAAGGATGTTCACTG	chr7:26849622-26849638	IDENTICAL
AluYa5	chr7	282	39365330	39365611	Y	AGTTGTATCCTTTTT	AGTTGTATCCTTTAT	chr7:39558615-39558896	AluYa5_7_55c	AAAGGATACAACT	AAAGGATACAACT	AAAGGATACAACT	chr7:40038568-40038580	MATCHING
AluYa5	chr7	288	45549085	45549372	Y	CTAAATATTCCTTTTCTT	CTAAATATTCCTTTTCTT	chr7:45742370-45742657	AluYa5_7_64c	AAGAAAAGGAATATTTAG	AAGAAAAGGAATATTTAG	AAGAAAAGGAATATTTAG	chr7:46527968-46527985	IDENTICAL
AluYa5	chr7	284	69340491	69340774	Y	GTGTCGCCTTTTTTT	GTGTCGCCATTTTTT	chr7:69533776-69534059	AluYa5_7_92c	AAAAAATGGCGACAC	AAAAAAAGGCGACAC	AAAAAATGGCGACAC	chr7:70185335-70185349	IDENTICAL
AluYa5	chr7	282	77394689	77394970	Y	AAATAATGATGCTGTG	AAATAATGATGCTGTG	chr7:77587974-77588255	AluYa5_7_101	AATGATGCTGTG	AATGATGCTGTG	AATGATGCTGTG	chr7:77488151-77488162	MATCHING
AluYa5	chr7	285	79813398	79813682	Y	AAGAAGGCTTCTTTT	AAGAAGGCTTCTTTT	chr7:80006683-80006967	AluYa5_7_105	AAGAAGGCTTCTTTT	AAGAAGGCTTCTTTT	AAGAAGGCTTCTTTT	chr7:79943294-79943308	IDENTICAL
AluYa5	chr7	283	83395624	83395906	Y	GGTTCCAAGTCTTT	GGTTCCAAGTCTTT	chr7:83588909-83589191	AluYa5_7_115c	AAAGACTTGGAACC	AAAGACTTGGAACC	AAAGACTTGGAACC	chr7:83628461-83628474	IDENTICAL
AluYa5	chr7	282	94937945	94938226	Y	CTGTTGTCGTATTTT	CTGTTGTCGTATTTT	chr7:95131230-95131511	AluYa5_7_138c	AAAATACGACAACAG	AAAATACGACAACAG	AAAATAAGACAACAG	chr7:95336186-95336200	IDENTICAL
AluYa5	chr7	208	96539400	96539607	Y	AAAAACCTCAGTCCTTGATCGAG	AAAAACCTCAGTCCTTATGGAG	chr7:96732685-96732892	AluYa5_7_144	AAAAACCTCAGTCCTT	AAAAACCTCAGTCCTT	AAAAACCTCTGTCCTT	chr7:96959158-96959173
AluYa5	chr7	264	113368457	113368720	Y	AAGAAATGCTATTTGT	AAGAAATGCTATTTGT	chr7:113561742-113562005	AluYa5_7_174	AAGAAATGCTATTTGT	AAGAAATGCTATTTGT	AAGAAATGCTATTTGT	chr7:114266810-114266825	IDENTICAL
AluYa5	chr7	300	120475055	120475354	Y	AAAAAGAAATTATAAAACAG	AAAAAGAAATTATAAAACAG	chr7:120668340-120668639	AluYa5_7_186	AAAAAGAAATTATAAAACAG	AAAAAGAAATTATAAAACAG	AAAAAGAAATTATAAAACAG	chr7:121561943-121561962	IDENTICAL
AluYa5	chr7	283	146792716	146792998	Y	AAGATAGCCGACCT	AAGATAGCCGACCT	chr7:146986001-146986283	AluYa5_7_226	AAGATAGCCGAC	AAGATAGCCGAC	AAGATAGCCGAC	chr7:148261963-148261974	MATCHING
AluYa5	chr8	282	18518432	18518713	Y	CATCTTCCTCTCTTTTC	CATCTTCCTCTCTTTTC	chr8:18518432-18518713	AluYa5_8_20c	GAAAAGAGAGGAAGATG	GAAAAGAGAGGAAGATG	GAAAAGAGAGGAAGATG	chr8:14832738-14832754	IDENTICAL
AluYa5	chr8	282	27625719	27626000	Y	AAGATTCTTCCATGT	AAGATTCTTCCATGT	chr8:27625719-27626000	AluYa5_8_28	ATTCTTCCATGT	ATTCTTCCATGT	ATTCTTCCATGT	chr8:24186028-24186039	MATCHING
AluYa5	chr8	282	42049440	42049721	Y	ACATTTAAAAAATTTCT	ACATTTAAAAAATTTCT	chr8:42049440-42049721	AluYa5_8_49c	AGAAATTTTTTAAATGT	AGAAATTTTTTAAATGT	AGAAATTTTTTAAATGT	chr8:38828851-38828867	IDENTICAL
AluYa5	chr8	282	48195923	48196204	Y	GAAGTGATTCTTT	GAAGTGATTCTTT	chr8:48195923-48196204	AluYa5_8_55c	AAAGAATCACTTC	AAAGAATCACTTC	AAAGAATCACTTC	chr8:45067200-45067212	IDENTICAL
AluYa5	chr8	282	52223579	52223860	Y	TCAATATGACTTTT	TCAATATGACTTTT	chr8:52223579-52223860	AluYa5_8_58c	AAAAGTCATATTGA	AAAAGTCATATTGA	AAAAGTCATATTGA	chr8:49175443-49175456	IDENTICAL
AluYa5	chr8	286	65525154	65525439	Y	GAAACAAGTCCTCTT	GAAACAAGTCCTCTT	chr8:65525154-65525439	AluYa5_8_73c	AAGAGGACTTGTTTC	AAGAGGACTTGTTTC	AAGAGGACTTGTTTC	chr8:62674039-62674053	IDENTICAL
AluYa5	chr8	282	85597058	85597339	Y	TAGAAAGGAAA	TAGAAAGGAAA	chr8:85597058-85597339	AluYa5_8_97c	AAAAATTTTCCTTTCTA	AAAAAATTTCCTTTCTA	AAAAATTTTCCTTTCTA	chr8:83188534-83188550
AluYa5	chr8	282	97500376	97500657	Y	TGCAGTCACCTTTT	TGCAGTCACCTTTT	chr8:97500376-97500657	AluYa5_8_115c	AAAAGGTGACTGCA	AAAAGGTGACTGCA	AAAAGGTGACTGCA	chr8:95294287-95294300	IDENTICAL
AluYa5	chr8	292	127271703	127271994	Y	CACTATTTCTTT	CACTATTTCTTT	chr8:127271703-127271994	AluYa5_8_148c	AAAGAAATAGTG	AAAGAAATAGTG	AAAGAAATAGTG	chr8:125799807-125799818	IDENTICAL
AluYa5	chr9	284	10488753	10489036	Y	AAAACCTTCTTG	AAAACCTTCTTG	chr9:10488753-10489036	AluYa5_9_17	AAAACCTTCTTG	AAAACCTTCTTG	AAAACCTTCTTG	chr9:10714672-10714683	IDENTICAL
AluYa5	chr9	282	34843545	34843826	Y	AGAAATGGCACCAGCTC	AGAAATGGCACCAGCTC	chr9:34843545-34843826	AluYa5_9_54	AGAAATGGCACCAGCTC	AGAAATGGCACCAGCTC	AGAAATGGCACCAGCTC	chr9:35537698-35537714	IDENTICAL
AluYa5	chr9	282	40595228	40595509	Y	AAAAACCATGCAAGC	AAAAACCATGCAAGC	chr9:40855945-40856226	AluYa5_9_67	NA	NA	NA	chrNA:NA-NA
AluYa5	chr9	285	41590337	41590621	Y	CCAAGTTAATTGCTTTT	CCAAGTTAATTGCTTTT	chr9:41663290-41663574	AluYa5_9_71c	NA	NA	NA	chrNA:NA-NA
AluYa5	chr9	285	42131090	42131374	Y	AAAAGCAATTAACTTGG	AAAAGCAATTAACTTGG	chr9:40845812-40846094	AluYa5_9_66c	NA	NA	NA	chrNA:NA-NA
AluYa5	chr9	282	75220383	75220664	Y	CTCTTCTGTTCCTTTT	CTCTTCTGTTCCTTTT	chr9:77180649-77180930	AluYa5_9_100c	AAAAGGAACAGAAGAG	AAAAGGAACAGAAGAG	AAAAGGAACAGAAGAG	chr9:74221002-74221017	IDENTICAL
AluYa5	chr9	248	82013894	82014141	Y	AAAAGTTTGTTTCT	AAAAGTTTGTTTCT	chr9:83974160-83974407	AluYa5_9_113	AAAAGTTTGTTTCT	AAAAGTTTGTTTCT	AAAAGTTTGTTTCT	chr9:81110527-81110540	IDENTICAL
AluYa5	chr9	282	90777598	90777879	Y	AAGAGCAGGTGGTT	AAGAGCAGGTGGTT	chr9:92737864-92738145	AluYa5_9_126	AAGAGCAGGTGGTT	AAGAGCAGGTGGTT	AAGAGCAGGTGGTT	chr9:90093668-90093681	IDENTICAL
AluYa5	chr9	282	91778587	91778868	Y	AGATTTCCCATCTTC	AGATTTCCCATCTTC	chr9:93738853-93739134	AluYa5_9_127	AGATTTCCCATCTTC	AGATTTCCCATCTTC	AGATTTCCCATCTTC	chr9:91118244-91118258	IDENTICAL
AluYa5	chr9	280	101301973	101302252	Y	AGGATAGTTTCT	AGGATAGTTTCT	chr9:103262239-103262518	AluYa5_9_140c	AGAAACTATCCT	AGAAACTATCCT	AGAAACTATCCT	chr9:100734953-100734964	IDENTICAL
AluYa5	chr9	300	103212088	103212387	Y	AAGAAAAAGA	AAGAAAAAGA	chr9:105172354-105172653	AluYa5_9_144	AAGAAAAAGA	AAGAAAAAGA	AAGAAAAAGA	chr9:102679027-102679036	IDENTICAL
AluYa5	chr9	282	122358155	122358436	Y	CCATACATGGTCTTT	CCATACATGGTCTTT	chr9:124318422-124318703	AluYa5_9_168c	AAAGACCATGTATGG	AAAGACCATGTATGG	AAAGACCATGTATGG	chr9:122167748-122167762	IDENTICAL
AluYa5	chr10	282	33500809	33501090	Y	AAGAAATTTCTTTT	AAGAAATTTCTTTT	chr10:33500809-33501090	AluYa5_10_38c	AAAAGAAATTTCTT	AAAAGAAATTTCTT	AAAAGAAATTTCTT	chr10:33909872-33909885	IDENTICAL
AluYa5	chr10	283	44221317	44221599	Y	AAACATACATG	AAACATACATG	chr10:44221317-44221599	AluYa5_10_47	AAACATACATG	AAACATACATG	AAACATACATG	chr10:44656420-44656430	IDENTICAL
AluYa5	chr10	282	83329605	83329886	Y	AAGAATTGTTCCAAGTGGC	AAGAATTGTTCCAAGTGCC	chr10:83329605-83329886	AluYa5_10_104	AAGAATTGTTCCAAGTG	AAGAATTGTTCCAAGTG	AAGAATTGTTCCAAGTG	chr10:81619789-81619805	MATCHING
AluYa5	chr10	282	122144613	122144894	Y	AAAGAGTTCAGG	AAAGAGTTCAGG	chr10:122144613-122144894	AluYa5_10_154	AAAGAGTTCAGG	AAAGAGTTCAGG	AAAGAGTTCAGG	chr10:121188634-121188645	IDENTICAL
AluYa5	chr10	274	122743019	122743292	Y	AAGATAATGCTG	AAGATAATGCTG	chr10:122743019-122743292	AluYa5_10_155	AAGATAATGCTG	AAGATAATGCTG	AAGATAATGCTG	chr10:121802067-121802078	IDENTICAL
AluYa5	chr11	300	13079406	13079705	Y	TAAAAATAACTGTA	TAAAAATAACTGTA	chr11:13079406-13079705	AluYa5_11_9	TAAAAATAACTGTA	TAAAAATAACTGTA	TAAAAATAACTGTA	chr11:13092852-13092865	IDENTICAL
AluYa5	chr11	280	13091959	13092238	Y	AAAAGATCTGAGTGGGGTC	AAAAGATCTGAGTGGGTTC	chr11:13091959-13092238	AluYa5_11_10	AAAAGATCTGAGTGGG	AAAAGATCTGAGTGGG	AAAAGATCTGAGTGGG	chr11:13105084-13105099	MATCHING
AluYa5	chr11	282	18613500	18613781	Y	AAAACATGCTAGACA	AAAACATGCTAGACA	chr11:18613500-18613781	AluYa5_11_23	AAAACATGCTAGACA	AAAACATGCTAGACA	AAAACATGCTAGACA	chr11:18582190-18582204	IDENTICAL
AluYa5	chr11	282	33437803	33438084	Y	AGAAATAGCCTTCATC	AGAAATAGCCTTCATC	chr11:33437803-33438084	AluYa5_11_43	AGAAATAGCCTTCATC	AGAAATAGCCTTCATC	AGAAATAGCCTTCATC	chr11:33699601-33699616	IDENTICAL
AluYa5	chr11	282	44143023	44143304	Y	CACACTTTT	CACACTTTT	chr11:44143023-44143304	AluYa5_11_59c	AAAAGTGTG	AAAAGTGTG	AAAAGTGTG	chr11:44634279-44634287	IDENTICAL
AluYa5	chr11	282	77910204	77910485	Y	AAGAAAAGCCCGG	AAGAAAAGCCCGG	chr11:77910204-77910485	AluYa5_11_101	AAGAAAAGCCCGG	AAGAAAAGCCCGG	AAGAAAAGCCCGG	chr11:76975860-76975872	IDENTICAL
AluYa5	chr11	244	85213837	85214080	Y	AAAGGACCATGAG	AAAGGACCATGAG	chr11:85213837-85214080	AluYa5_11_116	AAAGGACCATGAG	AAAGGACCATGAG	AAAGGACCATGAG	chr11:84439040-84439052	IDENTICAL
AluYa5	chr11	282	111557133	111557414	Y	GAGCTTTCTT	GAGCTTTCTT	chr11:111557133-111557414	AluYa5_11_155c	AAGAAAGCTC	AAGAAAGCTC	AAGAAAGCTC	chr11:110969878-110969887	IDENTICAL
AluYa5	chr12	282	11886003	11886284	Y	AAGAAGGAGATGTAGGC	AAGAAGGAGATGTAGGC	chr12:11886003-11886284	AluYa5_12_9	AAGAAGGAGATGTAGGCCGG	AAGAAGGAGATGTAGGCTGG	AAGAAGGAGATATAGGCCGG	chr12:12233342-12233361
AluYa5	chr12	284	24333673	24333956	Y	GGACATTTGTATCTT	GGACATTTGTATCTT	chr12:24333673-24333956	AluYa5_12_32c	AAGATACAAATGTCC	AAGATACAAATGTCC	AAGATACAAATGTCC	chr12:64728590-64728604	IDENTICAL
AluYa5	chr12	283	26518713	26518995	Y	AAAAGAATTTAAAG	AAAAGAATTTAAAG	chr12:26518713-26518995	AluYa5_12_34	AAAAGAATTTAAAG	AAAAGAATTTAAAG	AAAAGAATTTAAAG	chr12:62523999-62524012	IDENTICAL
AluYa5	chr12	282	42851104	42851385	Y	TTTATTAACAAATATCTT	TTTATTAATAAATATCTT	chr12:42851104-42851385	AluYa5_12_58c	AAGATATTTATTAATAAA	AAGATATTTGTTAATAAA	AAGATATTTATTAATAAA	chr12:45654546-45654563	IDENTICAL
AluYa5	chr12	282	69665243	69665524	Y	AAAAGTTATTTTAG	AAAAGTTATTTTAG	chr12:69665243-69665524	AluYa5_12_97	AAAAGTTATTTTAG	AAAAGTTATTTTAG	AAAAGTTATTTTAG	chr12:71349107-71349120	IDENTICAL
AluYa5	chr12	282	70266472	70266753	Y	TGCTATTTAAGTATT	TGCTATTTAAGTATT	chr12:70266472-70266753	AluYa5_12_98c	AATACTTAAATAGCA	AATACTTAAATAGCA	AATACTTAAATAGCA	chr12:71962783-71962797	IDENTICAL
AluYa5	chr12	282	80709763	80710044	Y	AAAAGAATTTCC	AAAAGAATTTCC	chr12:80731426-80731707	AluYa5_12_122	AAAAGAAT	AAAAGAAT	AAAAGAAT	chr12:82480633-82480640	MATCHING
AluYa5	chr12	282	81778265	81778546	Y	AAGATTTTTTT	AAGATGTTTTT	chr12:81799928-81800209	AluYa5_12_129c	AAAAACATCTT	AAAAAAATCTT	AAAAACATCTT	chr12:83590026-83590036	IDENTICAL
AluYa5	chr13	286	19813474	19813759	Y	CTATATAGCCACATTCT	CTATATAGCCACATTCT	chr13:19813474-19813759	AluYa5_13_4c	AGAATGTGGCTATATAG	AGAATGTGGCTATATAG	AGAATGTGGCTATATAG	chr13:19876478-19876494	IDENTICAL
AluYa5	chr13	292	21815556	21815847	Y	AAAAGTC	AAAAGTC	chr13:21815556-21815847	AluYa5_13_8	AAAAGTC	AAAAGTC	AAAAGTC	chr13:21890159-21890165	IDENTICAL
AluYa5	chr13	286	35448686	35448971	Y	CTTCTCCGAGGTTTT	CTTCTCCGAGGTTTT	chr13:35448686-35448971	AluYa5_13_37c	AAAACCTCGGAGAAG	AAAACCTCGGAGAAG	AAAACCTCGGAGAAG	chr13:35759305-35759319	IDENTICAL
AluYa5	chr13	282	43193533	43193814	Y	TATATTTTATATCTTT	TATATTTTATATCTTT	chr13:43193533-43193814	AluYa5_13_50c	NA	NA	NA	chrNA:NA-NA
AluYa5	chr13	282	58555800	58556081	Y	TTGAACTAGTTATTCTTT	TTGAACTAGTTATTCTAT	chr13:58555800-58556081	AluYa5_13_75c	AGAATAACTAGTTCAA	AGAATAACTAGTTCAA	AGAATAACTAGTTCAA	chr13:59009580-59009595	MATCHING
AluYa5	chr13	282	61069083	61069364	Y	AAAGAAAGAAGG	AAAGAAAGAAGG	chr13:61069083-61069364	AluYa5_13_82	GAAAGAAGG	GAAAGAAGG	GAAAGAAGG	chr13:61555164-61555172	MATCHING
AluYa5	chr13	285	69257041	69257325	Y	CAGAATATACATTTTTTT	CAGAATATACATTTTTTT	chr13:69257041-69257325	AluYa5_13_96c	AAAAAAATGTATATTCTG	AAAAAAATGTATATTCTG	AAAAAAGTGTATATTCTG	chr13:47086726-47086743	IDENTICAL
AluYa5	chr13	282	83637334	83637615	Y	ATGTTTATTCTTTT	ATGTTTATTCTTTT	chr13:83637334-83637615	AluYa5_13_118c	AAAAGAATAAACAT	AAAAGAATAAACAT	AAAAGAATAAACAT	chr13:84625418-84625431	IDENTICAL
AluYa5	chr13	282	95504186	95504467	Y	AAAATCCGCAGG	AAAATCCGCAGG	chr13:95504186-95504467	AluYa5_13_135	AAAATCCGCAGG	AAAATCCGCAGG	AAAATCCGCAGG	chr13:96792124-96792135	IDENTICAL
AluYa5	chr14	283	25771460	25771742	Y	GAAAGAAAGAA	GAAAGAAAGAA	chr14:25771460-25771742	AluYa5_14_19	GAAAGAAAGAA	GAAAGAAAGAA	GAAAGAAAGAA	chr14:25158593-25158603	IDENTICAL
AluYa5	chr14	282	31476080	31476361	Y	GAAAATATTAATTCA	GAAAATATTAATTCA	chr14:31476080-31476361	AluYa5_14_28	GAAAATATTAATTCA	GAAAATATTAATTCA	GAAAATATTAATTCA	chr14:30935896-30935910	IDENTICAL
AluYa5	chr14	283	38087736	38088018	Y	AATATTAGGGAAGGTTT	AATATTAGGGAAGGTTT	chr14:38087736-38088018	AluYa5_14_34	AATATTAGGGAAGGTTT	AATATTAGGGAAGGTTT	AATATTAGGGAAGGTTT	chr14:37710387-37710403	IDENTICAL
AluYa5	chr14	282	50242776	50243057	Y	AAAGAATTTGAGGC	AAAGAATTTGAGGC	chr14:50242776-50243057	AluYa5_14_47	AAAGAATTTGAGGC	AAAGAATTTGAGGC	AAAGAATTTGAGGC	chr14:49910177-49910190	IDENTICAL
AluYa5	chr14	282	51664433	51664714	Y	AAAAAAGGCAAATGCC	AAAAAAGGCAAATGCC	chr14:51664433-51664714	AluYa5_14_50	AAAAAAGGCAAATGCC	AAAAAAGGCAAATGCC	AAAAAAGGCAAATGCC	chr14:51352856-51352871	IDENTICAL
AluYa5	chr14	282	64994373	64994654	Y	AAAACAGGTACTGAG	AAAACAGGTACTGAG	chr14:64994373-64994654	AluYa5_14_63	AAAACAGGTACTGAG	AAAACAGGTACTGAG	AAAACAGGTACTGAG	chr14:64940035-64940049	IDENTICAL
AluYa5	chr14	282	65880414	65880695	Y	TTGGGGACATTTTTT	TTGGGGACATTTTTT	chr14:65880414-65880695	AluYa5_14_64c	AAAAAATGTCCCCAA	AAAAAATGTCCCCAA	AAAAAATGTCCCCAA	chr14:65844073-65844087	IDENTICAL
AluYa5	chr14	282	71831472	71831753	Y	AGAACCCTTTGTTCA	AGAACCCTTTGTTCA	chr14:71831472-71831753	AluYa5_14_72	AGAACCCTTTGTTCA	AGAACCCTTTGTTCA	AGAACCCTTTGTTCA	chr14:71974006-71974020	IDENTICAL
AluYa5	chr14	282	89505992	89506273	Y	GAAATATACTTATTTCT	GAAATATACTTATTTCT	chr14:89505992-89506273	AluYa5_14_99c	AGAAATAAGTATATTTC	AGAAATAAGTATATTTC	AGAAATAAGTATATTTC	chr14:90087891-90087907	IDENTICAL
AluYa5	chr14	282	96759402	96759683	Y	AAAATTCATTTTCTT	AAAATTCATTTTCTT	chr14:96759402-96759683	AluYa5_14_110	AAAATTCATTTTCTT	AAAATTCATTTTCTT	AAAATTCATTTTCTT	chr14:97544161-97544175	IDENTICAL
AluYa5	chr14	282	98955585	98955866	Y	AAAAACCTTTTTAT	AAAAACCTTTTTAT	chr14:98955585-98955866	AluYa5_14_112	AAAAACCTTTTTAT	AAAAACCTTTTTAT	AAAAACCTTTTTAT	chr14:99792519-99792532	IDENTICAL
AluYa5	chr15	282	29851467	29851748	Y	AAAAAATATTTTAGAGTG	AAAAAATATTTTAGAGTG	chr15:29851467-29851748	AluYa5_15_19	AAAAAATATTTTAGAGTG	AAAAAATATTTTAGAGTG	AAAAAATATTTTAGAGTG	chr15:28582785-28582802	IDENTICAL
AluYa5	chr15	282	41311051	41311332	Y	CTGGAAGTCTT	CTGGAAGTCTT	chr15:41311051-41311332	AluYa5_15_38c	CTTCCAG	CTTCCAG	CTTCCAG	chr15:40354152-40354158	MATCHING
AluYa5	chr15	284	60003375	60003658	Y	CCACCCCTCTAAATCTT	CCACCCCTCTAAATCTT	chr15:60003375-60003658	AluYa5_15_66c	AAGATTTAGAGGGGTGG	AAGATTTAGAGGGGTGG	AAGATTTAGAGGGGTGG	chr15:59472030-59472046	IDENTICAL
AluYa5	chr15	281	77749018	77749298	Y	TAATAATTT	TAATAATTT	chr15:77749018-77749298	AluYa5_15_87	TAATAATTT	TAATAATTT	TAATAATTT	chr15:77605758-77605766	IDENTICAL
AluYa5	chr15	282	91316805	91317086	Y	AAGATTCCAGGGGG	AAGATTCCAGGAGG	chr15:91316805-91317086	AluYa5_15_97	AAGATTCCAGG	AAGATTCCAGG	AAGATTCCAGG	chr15:90786973-90786983	MATCHING
AluYa5	chr16	283	32017161	32017443	Y	AAAATCAATTGGTA	AAAATCAATTGGTA	chr16:32017161-32017443	AluYa5_16_43	AAAATCA	AAAATCA	AAAATCA	chr16:34006699-34006705
AluYa5	chr16	282	32380983	32381264	Y	AAGACAAATGCAG	AAGACAAATGCAG	chr16:32380983-32381264	AluYa5_16_46	AAGACAAATGCAG	AAGACAAATGCAG	AAGACAAATGCAG	chr10:39592649-39592661	IDENTICAL
AluYa5	chr16	283	32960443	32960725	Y	AAAATCAATTGGTA	AAAATCAATTGGTA	chr16:32960443-32960725	AluYa5_16_47	AAAATCAATT	AAAATCAATT	AAAACCAATT	chr16:34075345-34075354	MATCHING
AluYa5	chr16	285	71310814	71311098	Y	ATAGAT	ATAGAT	chr16:71310814-71311098	AluYa5_16_98c	ATCTAT	ATCTAT	ATCTAT	chr16:72598887-72598892	IDENTICAL
AluYa5	chr17	278	9725441	9725718	Y	CTGTCAGGCCTTTT	CTGCCAGGCCTTTT	chr17:9725441-9725718	AluYa5_17_11c	AAAAGGCCTGGCAG	AAAAGGCCTGACAG	AAAAGGCCTGGCAG	chr17:46571084-46571097	IDENTICAL
AluYa5	chr17	280	9853082	9853361	Y	AAAAGTGTTCTACTGG	AAAAGTGTTCTACTGG	chr17:9853082-9853361	AluYa5_17_12	AAAAGTGTTCTACTGG	AAAAGTGTTCTACTGG	AAAAGCGTTCTACTGG	chr17:46439561-46439576	IDENTICAL
AluYa5	chr17	282	10532878	10533159	Y	AGAAAGCAGTTCTGCAG	AGAAAGCAGTTCTGCAG	chr17:10532878-10533159	AluYa5_17_15	AGAAAGCAGTTCTGCAG	AGAAAGCAGTTCTGCAG	AGAAAGCAGTTCTGCAG	chr17:45743841-45743857	IDENTICAL
AluYa5	chr17	282	25852043	25852324	Y	ACAAAGAACTCTT	ACAAAGAACTCTT	chr17:25852043-25852324	AluYa5_17_41c	AAGAGTTCTTTGT	AAGAGTTCTTTGT	AAGAGTTCTTTGT	chr17:26791926-26791938	IDENTICAL
AluYa5	chr17	282	28168977	28169258	Y	AAGAGGTAGTAGG	AAGAGGTAGTAGG	chr17:28168977-28169258	AluYa5_17_43	AAGAGGTAGTAGG	AAGAGGTAGTAGG	AAGAGGTAGTAGG	chr17:24404829-24404841	IDENTICAL
AluYa5	chr17	282	45338343	45338624	Y	AAGAATCTGATGTG	AAGAATCTGATGTG	chr17:45338343-45338624	AluYa5_17_59	AAGAATCTGATGTG	AAGAATCTGATGTG	AAGAATCTGATGTG	chr17:48864261-48864274	IDENTICAL
AluYa5	chr17	204	50288754	50288957	Y	AAAATTATTCCTTAAT	AAAATTATTCCTTAAT	chr17:50288754-50288957	AluYa5_17_65	AAAATTATTCCTTAAT	AAAATTATTCCTTAAT	AAAATTATTCCTTAAT	chr17:53961668-53961683	IDENTICAL
AluYa5	chr17	282	58095071	58095352	Y	TGGGTTTGCTTTT	TGGGTTTGCTTTT	chr17:58095071-58095352	AluYa5_17_84c	AAAAGCAAACCCA	AAAAGCAAACCCA	AAAAGCAAACCCA	chr17:61906663-61906675	IDENTICAL
AluYa5	chr17	282	64599277	64599558	Y	CCAAATAGACTTCTT	CCAAATAGACTTCTT	chr17:64599277-64599558	AluYa5_17_90c	AAGAAGTCTATTTGG	AAGAAGTCTATTTGG	AAGAAGTCTATTTGG	chr17:68439167-68439181	IDENTICAL
AluYa5	chr17	282	67365254	67365535	Y	AGAAGTGAAGC	AGAAGTGAAGC	chr17:67365254-67365535	AluYa5_17_95	INDEL	INDEL	REFER_INDEL_FOLDER	chr17:71283114-71284298
AluYa5	chr18	282	2701499	2701780	Y	TGGATGTTTGTCTT	TGGATGTTTGTCTT	chr18:2701499-2701780	AluYa5_18_2c	AAGACAAACATCCA	AAGACAAACATCCA	AAGACAAACATCCA	chr18:14030989-14031002	IDENTICAL
AluYa5	chr18	277	42379609	42379885	Y	CCTCTTGGCCATTTCT	CCTCTTGGCCATTTCT	chr18:42379609-42379885	AluYa5_18_55c	AGAAATGGCCAAGAGG	AGAAATGGCCAAGAGG	AGAAATGGCCAAGAGG	chr18:42786893-42786908	IDENTICAL
AluYa5	chr18	282	51618193	51618474	Y	CTGGCTTTGTTCTTTT	CTGGCTTTGTTCTTTT	chr18:51618193-51618474	AluYa5_18_68c	AAAAGAACAAAGCCAG	AAAAGAACAAAGCCAG	AAAAGAACAAAGCCAG	chr18:52199947-52199962	IDENTICAL
AluYa5	chr18	282	55215638	55215919	Y	AGAAGAAACTAGGTT	AGAAGAAACTAGGTT	chr18:55215638-55215919	AluYa5_18_73	AGAAGAAACTAGGTT	AGAAGAAACTAGGTT	AGAAGAAACTAGGTT	chr18:55884833-55884847	IDENTICAL
AluYa5	chr18	282	60536781	60537062	Y	AAAATTGATTATTTT	AAAATTGATTATTTT	chr18:60536781-60537062	AluYa5_18_79c	AAAATAATCAATTTT	AAAATAATCAATTTT	AAAATAATCAATTTT	chr18:61285660-61285674	IDENTICAL
AluYa5	chr19	283	39527055	39527337	Y	AAGAGGACACTCC	AAGAGGACACTCC	chr19:39527055-39527337	AluYa5_19_50	AAGAGGACA	AAGAGGACA	AAGAGGACA	chr19:39820303-39820311	MATCHING
AluYa5	chr19	281	49505118	49505398	Y	CCATCTTTGTTTT	CCATCTTTGTTTT	chr19:49505118-49505398	AluYa5_19_69c	AAAACAAAGATGG	AAAACAAAGATGG	AAAACAAAGATGG	chr19:49904833-49904845	IDENTICAL
AluYa5	chr20	282	7222369	7222650	Y	GACAATACATTTTT	GACAATACATTTTT	chr20:7222369-7222650	AluYa5_20_8c	AAAAATGTATTGTC	AAAAATGTATTGTC	AAAAATGTATTGTC	chr20:7247911-7247924	IDENTICAL
AluYa5	chr20	283	9901643	9901925	Y	AAAAATGTTCTGGA	AAAAATGTTCTGGA	chr20:9901643-9901925	AluYa5_20_14	AAAAATGTTCTGGA	AAAAATGTTCTGGA	AAAAATGTTCTGGA	chr20:9933571-9933584	IDENTICAL
AluYa5	chr20	285	19009447	19009731	Y	CCAGGGCCTCTTTT	CCAGGGCCTCTTTT	chr20:19009447-19009731	AluYa5_20_28c	AAAAGAGGCCCTGG	AAAAGAGGCCCTGG	AAAAGAGGCCCTGG	chr20:19293493-19293506	IDENTICAL
AluYa5	chr20	282	41191691	41191972	Y	CCAAAGAGTTCTTTT	CCAAAGAGTTCTTTT	chr20:41191691-41191972	AluYa5_20_58c	AAAAGAACTCTTTGG	AAAAGAACTCTTTGG	AAAAGAACTCTTTGG	chr20:40438527-40438541	IDENTICAL
AluYa5	chr21	281	19415442	19415722	Y	AAAATTGCAGCTGA	AAAATTGCAGCTGA	chr21:19415442-19415722	AluYa5_21_4	AAAATTGCAGCTGA	AAAATTGCAGCTGA	AAAATTGCAGCTGA	chr21:19208215-19208228	IDENTICAL
AluYa5	chrX	261	4481079	4481339	Y	GGTCTGTTATTTTT	GGTCTGTTATTTTT	chrX:4631343-4631603	AluYa5_X_4c	AAAAATAACAGACC	AAAAATAACAGACC	AAAAATAACAGACC	chrX:4578631-4578644	IDENTICAL
AluYa5	chrX	282	4764478	4764759	Y	TTGGTGGGGCATTTTT	TTGGTGGGGCATTTTT	chrX:4914742-4915023	AluYa5_X_5c	INDEL	INDEL	REFER_INDEL_FOLDER	chrX:4876475-4877188
AluYa5	chrX	282	7269015	7269296	Y	AAAAAAGGGAGTGGA	AAAAAAGGGAGTGGA	chrX:7419279-7419560	AluYa5_X_7	AAAAAAGGGAGTGGA	AAAAAAGGGAGTGGA	AAAAAAGGGAGTGGA	chrX:7330874-7330888	IDENTICAL
AluYa5	chrX	282	90729599	90729880	Y	AAAGTGTTGGGACT	AAAGTGTTGGGACT	chrX:90810110-90810391	AluYa5_X_77	AAAGTGTTGGGACT	AAAGTGTTGGGACT	AAAGTGTTGGGACT	chrX:91065230-91065243	IDENTICAL
AluYa5	chrX	282	99456049	99456330	Y	TGAGGAATCTAATTTT	TGAGGAATCTAATTTT	chrX:99536560-99536841	AluYa5_X_91c	AAAATTAGATTCCTCA	AAAATTAGATTCCTCA	AAAATTAGATTCCTCA	chrX:99977208-99977223	IDENTICAL
AluYa5	chrX	273	104997309	104997581	Y	GAAATACGGTGCAACA	GAAATACGGTGCAACA	chrX:105077820-105078092	AluYa5_X_94	INDEL	INDEL	REFER_INDEL_FOLDER	chrX:105487754-105488472
AluYa5	chrX	282	114086692	114086973	Y	CAAAGGAATGGCAGA	CAAAGGAATGGCAGA	chrX:114169968-114170249	AluYa5_X_101	CAAAGGAATGGCAGA	CAAAGGAATGGCAGA	CAAAGGAATGGCAGA	chrX:114622742-114622756	IDENTICAL
AluYa5	chrY	282	13801911	13802192	Y	AAAAAAGCCAAAT	AAAAAAGCCAAAT	chrY:13873174-13873455	AluYa5_Y_23	AAAAAAGCCAAAT	AAAAAAGCCAAAT	AAAAAAGCCAAAT	chrY:18386714-18386726	IDENTICAL
AluYa5	chrY	282	16877412	16877693	Y	CCAGGACCGGTTTTTT	CCAGGACCGGTTTTAT	chrY:16948675-16948956	AluYa5_Y_38c	AAAACCGGTCCTGG	AAAACCGGTCCTGG	AAAACCGGTCCTGG	chrY:21829233-21829246	MATCHING
AluYa5	chrY	282	25058094	25058375	Y	AAAAAAAGATCATCCA	AAAAAAAGATCATCCA	chrY:25129357-25129638	AluYa5_Y_55	AAAAAAA	AAAAAAA	AAAAAAA	chrY:11037571-11037577
AluYa5	chrY	282	25580265	25580546	Y	TGGATGATCTTTTTTT	TGGATGATCTTTTTTT	chrY:25651528-25651809	AluYa5_Y_58c	AAAAAAA	AAAAAAA	AAAAAAA	chrY:11037571-11037577
AluYa5	chr1	282	70303216	70303497	Y	AGAG	AGAG	chr1:70363783-70364064	AluYa5_1_83	AGAG	AGAG	AGAG	chr1:71361031-71361034	IDENTICAL
AluYa5	chr1	282	72434746	72435027	Y	AAGAATAGCACATA	AAGAATAGCACATA	chr1:72495313-72495594	AluYa5_1_88	AAGAATAGCACATA	AAGAATAGCACATA	AAGAATAGCACATA	chr1:73500706-73500719	IDENTICAL
AluYa5	chr1	290	77313955	77314244	Y	AAGATGTTTGCTGTC	AAGATGTTTGCTGTC	chr1:77374522-77374811	AluYa5_1_99	AAGATGTTTGCTGTC	AAGATGTTTGCTGTC	AAGATGTTTGCTGTC	chr1:78442246-78442260	IDENTICAL
AluYa5	chr1	282	79431984	79432265	Y	CAGAGTTTAATTC	CAGAGTTTAATTC	chr1:79492551-79492832	AluYa5_1_103c	GAATTAAACTCTG	GAATTAAACTCTG	GAATTAAACTCTG	chr1:80606321-80606333	IDENTICAL
AluYa5	chr1	298	89899529	89899826	Y	AATAATCAAATCTG	AATAATCAAATCTG	chr1:89960096-89960393	AluYa5_1_120	AATAATCAAATCT	AATAATCAAATCT	AATAATCAAATCT	chr1:91174425-91174437	MATCHING
AluYa5	chr1	282	92829149	92829430	Y	AAGAAATTGG	AAGAAATTGG	chr1:92889716-92889997	AluYa5_1_126	AAGAAATTGG	AAGAAATTGG	AAGAAATTGG	chr1:94140752-94140761	IDENTICAL
AluYa5	chr1	282	103305453	103305734	Y	AAGACAAAGTTACA	AAGACAAAGTTACA	chr1:103366020-103366301	AluYa5_1_139	AAGACAAAGTTACA	AAGACAAAGTTACA	AAGACAAAGTTACA	chr1:104789271-104789284	IDENTICAL
AluYa5	chr1	291	103455200	103455490	Y	AAAAATTA	AAAAATTA	chr1:103515767-103516057	AluYa5_1_142	INDEL	INDEL	REFER_INDEL_FOLDER	chr1:104945397-104945401
AluYa5	chr1	264	103459410	103459673	Y	TCAAGGTTCTT	TCAAGGTTCTT	chr1:103519977-103520240	AluYa5_1_143c	AAGAACCTTGA	AAGAACCTTGA	AAGAACCTTGA	chr1:104949266-104949276	IDENTICAL
AluYa5	chr1	282	105616483	105616764	Y	AAAAAAATTGGTTTTT	AAAAAAATTGTTTTTT	chr1:105705985-105706266	AluYa5_1_149c	TTTTTTT	TTTTTTT	TTTTTTT	chr1:106994380-106994386
AluYa5	chr1	282	114755574	114755855	Y	AAGAATTTGGG	AAGAATTTGGG	chr1:114845055-114845336	AluYa5_1_168	AAGAATTTGGG	AAGAATTTGGG	AAGAATTTGGG	chr1:123154701-123154711	IDENTICAL
AluYa5	chr1	284	148453094	148453377	Y	AAAGATGTTTAGTGGGC	AAAGATGTTTAGTGGAC	chr1:149906645-149906928	AluYa5_1_192	AAAGATGTTTAGTGG	AAAGATGTTTAGTGG	AAAGATGTTTAGTGG	chr1:130734696-130734710	MATCHING
AluYa5	chr1	282	149710489	149710770	Y	TACATATACTTTCTTT	TACATATACTTTCTTT	chr1:151164040-151164321	AluYa5_1_194c	AAAGAAAGTATATGTA	AAAGAAAGTATATGTA	AAAGAAAGTATATGTA	chr1:132031962-132031977	IDENTICAL
AluYa5	chr1	282	155525121	155525402	Y	GAAAAGTAGGGCAAGGGCCG	GAAAAGTAGGGCAAGGACAG	chr1:156978672-156978953	AluYa5_1_209	GAAAAGTAGGGCAAGG	GAAAAGTAGGGCAAGG	GAAAAGTAGGGCAAGG	chr1:138004488-138004503	MATCHING
AluYa5	chr1	282	158784363	158784644	Y	GTGTCCTTTTTTTCTTTTTT	GTGTCCTTTTTTTCTATCTT	chr1:160319329-160319610	AluYa5_1_215c	AGAAAAAAAGGACAC	AGAAAAAAAGGACAC	AGAAAAAAAGGACAC	chr1:141296257-141296271	MATCHING
AluYa5	chr1	284	167638339	167638622	Y	CATAATCAGTATTTTT	CATAATCAGTATTTTT	chr1:169173305-169173588	AluYa5_1_232c	AAAAATACTGATTATG	AAAAATACTGATTATG	AAAAATACTGATTATG	chr1:150366336-150366351	IDENTICAL
AluYa5	chr1	282	179021013	179021294	Y	CACAAATCTT	CACAAATCTT	chr1:180555979-180556260	AluYa5_1_250c	AAGATTTGTG	AAGATTTGTG	AAGATTTGTG	chr1:161966428-161966437	IDENTICAL
AluYa5	chr1	286	181271804	181272089	Y	AGAAAAGGTACGGTAA	AGAAAAGGTACGGTAA	chr1:182806770-182807055	AluYa5_1_253	AGAAAAGGTACGGTAA	AGAAAAGGTACGGTAA	AGAAAAGGTACGGTAA	chr1:164292743-164292758	IDENTICAL
AluYa5	chr1	282	184701681	184701962	Y	AAGAAACCATTATC	AAGAAACCATTATC	chr1:186236647-186236928	AluYa5_1_258	AAGAAACCATTAT	AAGAAACCATTAT	AAGAAACCATTAT	chr1:167747841-167747853	MATCHING
AluYa5	chr1	282	204868791	204869072	Y	AAGCCCCCTTT	AAGCCCCTTTT	chr1:206547019-206547300	AluYa5_1_288c	GGGGCTT	GGGGCTT	GGGGCTT	chr1:188724263-188724269	MATCHING
AluYa5	chr1	282	205515670	205515951	Y	AAAAACAGTCAAGAC	AAAAACAGTCAAGAC	chr1:207193898-207194179	AluYa5_1_290	AAAAACAGTCAAGAC	AAAAACAGTCAAGAC	AAAAACAGTCAAGAC	chr1:189383572-189383586	IDENTICAL
AluYa5	chr1	282	207834377	207834658	Y	CCTGGATGTCTTACTTTTT	CCTGGATGTCTTACTTTTT	chr1:209512605-209512886	AluYa5_1_298c	AAAAAGTAAGACATCCAGG	AAAAAGTAAGACATCCAGG	AAAAAGTAAGACATCCAGG	chr1:191735381-191735399	IDENTICAL
AluYa5	chr1	283	221651170	221651452	Y	CTTAAAATTCTT	CTTAAAATTCTT	chr1:223411058-223411340	AluYa5_1_316c	AAGAATTTTAAG	AAGAATTTTAAG	AAGAATTTTAAG	chr1:205769908-205769919	IDENTICAL
AluYa5	chr1	281	225675700	225675980	Y	ACATCCCTCTT	ACATCCCTCTT	chr1:227435588-227435868	AluYa5_1_323c	AAGAGGGATGT	AAGAGGGATGT	AAGAGGGATGT	chr1:209810867-209810877	IDENTICAL
AluYa5	chr1	282	229158957	229159238	Y	AAAAGTTAGTAGCT	AAAAGTTAGTAGCT	chr1:230918845-230919126	AluYa5_1_330	AAAAGTTAGTAGCT	AAAAGTTAGTAGCT	AAAAGTTAGTAGCT	chr1:213359358-213359371	IDENTICAL
AluYa5	chr1	282	240933578	240933859	Y	AAGATGAAATACA	AAGATGAAATACA	chr1:242674160-242674441	AluYa5_1_342	AAGATGAAATACA	AAGATGAAATACA	AAGATGAAATACA	chr1:225470383-225470395	IDENTICAL
AluYa5	chr2	282	219449	219730	Y	AAGAAAGTGTCTTATG	AAGAAAGTGTCTTATG	chr2:219449-219730	AluYa5_2_1	AAGAAAGTGTCTTA	AAGAAAGTGTCTTA	AAGAAAGTGTCTTA	chr2A:223058-223071	MATCHING
AluYa5	chr2	282	4852427	4852708	Y	AAAAGTCTTGATAATT	AAAAGTCTTGATAATT	chr2:3293151-3293432	AluYa5_2_2	AAAAGTCTTGATAATT	AAAAGTCTTGATAATT	AAAAGTCTTGATAATT	chr2A:4906279-4906294	IDENTICAL
AluYa5	chr2	282	36867327	36867608	Y	AAAGAAAAAATATT	AAAGAAAAAATATT	chr2:36809180-36809461	AluYa5_2_51	AAAGAAAAAATATT	AAAGAAAAAATATT	AAAGAAAAAATATT	chr2A:37545540-37545553	IDENTICAL
AluYa5	chr2	283	52312099	52312381	Y	AAAAGTTTTCCTGG	AAAAGTTTTCCTAG	chr2:52253952-52254234	AluYa5_2_82	AAAAGTTTTCCT	AAAAGTTTTCCT	AAAAGTTTTCCT	chr2A:53403334-53403345	MATCHING
AluYa5	chr2	282	55995214	55995495	Y	ACTCCTACTCATCTTT	ACTCCTACTCATCTTT	chr2:55937067-55937348	AluYa5_2_89c	AAAGATGAGTAGGAGT	AAAGATGAGTAGGAGT	AAAGATGAGTAGGAGT	chr2A:57168688-57168703	IDENTICAL
AluYa5	chr2	286	60118698	60118983	Y	CTATTTGACTCTTT	CTATTTGACTCTTT	chr2:60060551-60060836	AluYa5_2_97c	AAAGAGTCAAATAG	AAAGAGTCAAATAG	AAAGAGTCAAATAG	chr2A:61333090-61333103	IDENTICAL
AluYa5	chr2	282	74442650	74442931	Y	GCATGTCCATTATT	GCATGTCCATTATT	chr2:74384503-74384784	AluYa5_2_113c	AATAATGGACATGC	AATAATGGACATGC	AATAATGGACATGC	chr2A:75898012-75898025	IDENTICAL
AluYa5	chr2	292	81084067	81084358	Y	GACCTTTTAAGATTTTC	GACCTTTTAAGATTTTC	chr2:81025920-81026211	AluYa5_2_128c	GAAAATCTTAAAAGGTC	GAAAATCTTAAAAGGTC	GAAAATCTTAAAAGGTC	chr2A:82723982-82723998	IDENTICAL
AluYa5	chr2	282	82100650	82100931	Y	AAAAGTAATATTTTC	AAAAGTAATATTTTC	chr2:82042503-82042784	AluYa5_2_131	AAAAGTAATATTTTC	AAAAGTAATATTTTC	AAAAGTAATATTTTC	chr2A:83774420-83774434	IDENTICAL
AluYa5	chr2	282	85772637	85772918	Y	CGAGTAGTGGCTTTT	CGAGTAGTGGCTTTT	chr2:85714490-85714771	AluYa5_2_138c	AAAAGCCACTACTCG	AAAAGCCACTACTCG	AAAAGCCACTACTCG	chr2A:87546969-87546983	IDENTICAL
AluYa5	chr2	282	108076367	108076648	Y	AGAAATAGTCAATGTG	AGAAATAGTCAATGTG	chr2:107984281-107984562	AluYa5_2_168	AGAAATAGTCAATGTG	AGAAATAGTCAATGTG	AGAAATAGTCAATGTG	chr2A:109066392-109066407	IDENTICAL
AluYa5	chr2	275	111958448	111958722	Y	AGAAGTGGTGAGGTCC	AGAAGTGGTGAGGTCC	chr2:111958688-111958962	AluYa5_2_171	AGAAGTGGTGAGGTCC	AGAAGTGGTGAGGTCC	AGAAGTGGTGAGGTCC	chr2A:112418026-112418041	IDENTICAL
AluYa5	chr2	282	152442831	152443112	Y	GCACTCTATTTTT	GCACTCTATTTTT	chr2:152325569-152325850	AluYa5_2_227c	AAAAATAGAGTGC	AAAAATAGAGTGC	AAAAATAGAGTGC	chr2B:156290974-156290986	IDENTICAL
AluYa5	chr2	283	160730877	160731159	Y	AGAAGAAAC	AGAAGAAAC	chr2:160613616-160613898	AluYa5_2_243c	GTTTCTTCT	GTTTCTTCT	GTTTCTTCT	chr2B:164734753-164734761	IDENTICAL
AluYa5	chr2	287	174916149	174916435	Y	GAAAATGAGCTTCTC	GAAAATGAGCTTCTC	chr2:174798888-174799174	AluYa5_2_264	GAAAATGAGCTTCTC	GAAAATGAGCTTCTC	GAAAATGAGCTTCTC	chr2B:179189486-179189500	IDENTICAL
AluYa5	chr2	282	176591007	176591288	Y	AAGAATCGAGTGTG	AAGAATCGAGTGTG	chr2:176473746-176474027	AluYa5_2_266	AAGAATCGAGTGTG	AAGAATCGAGTGTG	AAGAACCGAGTGTG	chr2B:180888822-180888835	IDENTICAL
AluYa5	chr2	282	177323669	177323950	Y	CCGGGCTTTTCTTTT	CCGGGCTTTTCTTTT	chr2:177206408-177206689	AluYa5_2_267c	AAAAGAAAAGCCCGG	AAAAGAAAAGCCCGG	AAAAGAAAAGCCCGG	chr2B:181644738-181644752	IDENTICAL
AluYa5	chr2	255	179136974	179137228	Y	AAAAAATCT	AAAAAATCT	chr2:179019713-179019967	AluYa5_2_270	AAAAAATCT	AAAAAATCT	AAAAAATCT	chr2B:183481898-183481906	IDENTICAL
AluYa5	chr2	282	179613356	179613637	Y	CCACCAGTTTATTTTT	CCACCAGTTTATTTTT	chr2:179496095-179496376	AluYa5_2_272c	AAAAATAAACTGGTGG	AAAAATAAACTGGTGG	AAAAATAAACTGGTGG	chr2B:183965822-183965837	IDENTICAL
AluYa5	chr2	283	183901175	183901457	Y	CCTGACTTTTT	CCTGACTTTTT	chr2:183783914-183784196	AluYa5_2_277c	AAAAAGTCAGG	AAAAAGTCAGG	AAAAAGTCAGG	chr2B:188355380-188355390	IDENTICAL
AluYa5	chr2	282	215597032	215597313	Y	AAACCTTTT	AAACCTTTT	chr2:215479771-215480052	AluYa5_2_339	AAACCTTTT	AAACCTTTT	AAACCTTTT	chr2B:220743176-220743184	IDENTICAL
AluYa5	chr3	282	16724401	16724682	Y	AAAAATGGATTCCC	AAAAATGGATTCCC	chr3:16724401-16724682	AluYa5_3_20	AAAAATGGATTCCC	AAAAATGGATTCCC	AAAAATGGATTCCC	chr3:17110423-17110436	IDENTICAL
AluYa5	chr3	282	17923559	17923840	Y	AAGAAGTATGGTGTCGGC	AAGAAGTATGGTGTCAGC	chr3:17923559-17923840	AluYa5_3_24	AAGAAGTATGGTGTC	AAGAAGTATGGTGTC	AAGAAGCATGGTGTC	chr3:18314652-18314666	MATCHING
AluYa5	chr3	282	41498042	41498323	Y	AAGAACAAAAGCATTCCT	AAGAACAAAAGCATTCCT	chr3:41498042-41498323	AluYa5_3_48	AAGAACAAAAGCATTCCT	AAGAACAAAAGCATTCCT	AAGAACAAAAGCATTCCT	chr3:42432945-42432962	IDENTICAL
AluYa5	chr3	282	42466701	42466982	Y	AAAAGCTACCGTG	AAAAGCTACCGTG	chr3:42466701-42466982	AluYa5_3_49	AAAAGCTACCGTG	AAAAGCTACCGTG	AAAAGCTACCGTG	chr3:43418776-43418788	IDENTICAL
AluYa5	chr3	159	42795537	42795695	Y	AAAAATTGTTCATTTTCTACA	AAAAATTGTTCATTTTCTCCA	chr3:42795537-42795695	AluYa5_3_51	AAAAATTGTTCATTTTCT	AAAAATTGTTCATTTTCT	AAAAATTGTTCATTTTCT	chr3:43746825-43746842	MATCHING
AluYa5	chr3	282	63301154	63301435	Y	AATGTA	AATGTA	chr3:63301154-63301435	AluYa5_3_77c	AAAAAATAAAGTACATT	AAAAAAAAAAATACATT	AAAAAATAAAGTACATT	chr3:64781474-64781490
AluYa5	chr3	282	67575143	67575424	Y	GGCTGTCTACTTTC	GGCTGTCTACTTTC	chr3:67575143-67575424	AluYa5_3_82c	GAAAGTAGACA	GAAAGTAGACA	GAAAGTAGACA	chr3:69201271-69201281	MATCHING
AluYa5	chr3	282	71984237	71984518	Y	TTAACCCCATTTCTTTTT	TTAACCCCATTTCTTTAT	chr3:71984237-71984518	AluYa5_3_89c	AAAGAAATGGGGTTAA	AAAGAAATGGGGTTAA	AAAGAAATGGGGTTAA	chr3:73713491-73713506	MATCHING
AluYa5	chr3	284	88873215	88873498	Y	GACTTCTATTTTCTT	GACTTCTATTTTCTT	chr3:88873215-88873498	AluYa5_3_107c	AAGAAAATAGAAGTC	AAGAAAATAGAAGTC	AAGAAAATAGAAGTC	chr3:91094630-91094644	IDENTICAL
AluYa5	chr3	284	107081463	107081746	Y	TAAGACAGCCTTTTCT	TAAGACAGCCTTTTCT	chr3:107081463-107081746	AluYa5_3_125c	AGAAAAGGCTGTCTTA	AGAAAAGGCTGTCTTA	AGAAAAGGCTGTCTTA	chr3:109949980-109949995	IDENTICAL
AluYa5	chr3	282	126208453	126208734	Y	AGAAATTCACATCGCA	AGAAATTCACATCGCA	chr3:126208453-126208734	AluYa5_3_149	AGAAATTCACATCGCA	AGAAATTCACATCGCA	AGAAATTCACATCGCA	chr3:129392478-129392493	IDENTICAL
AluYa5	chr3	284	126542240	126542523	Y	AAAATGTCCATGATG	AAAATGTCCATGATG	chr3:126542240-126542523	AluYa5_3_151	AAAATGTCCATGATG	AAAATGTCCATGATG	AAAATGTCCATGATG	chr3:129732188-129732202	IDENTICAL
AluYa5	chr3	261	152024716	152024976	Y	AAGATTACAGAGAGAC	AAGATTACAGAGAGAC	chr3:152024708-152024968	AluYa5_3_193	AAGATTACAGAGAGAC	AAGATTACAGAGAGAC	AAGATTACAGAGAGAC	chr3:155728200-155728215	IDENTICAL
AluYa5	chr3	282	152554347	152554628	Y	AGAATCACAGTGCTGG	AGAATCACAGTGCTAG	chr3:152554339-152554620	AluYa5_3_194	AGAATCACAGTGCT	AGAATCACAGTGCT	AGAATCACAGTGCT	chr3:156265906-156265919	MATCHING
AluYa5	chr3	284	153512397	153512680	Y	AAGAGATGTATCTC	AAGAGATGTATCTC	chr3:153512389-153512672	AluYa5_3_195	AAGAGATGTATCTC	AAGAGATGTATCTC	AAGAGATGTATCTC	chr3:157228876-157228889	IDENTICAL
AluYa5	chr3	270	167105203	167105472	Y	AAAAGCAAGTT	AAAAGCAAGTT	chr3:167105195-167105464	AluYa5_3_221	AAAAGCAAGTT	AAAAGCAAGTT	AAAAGCAAGTT	chr3:171045354-171045364	IDENTICAL
AluYa5	chr3	293	171588133	171588425	Y	AAGAATAATGCTGCTATA	AAGAATAATGCTGCTATA	chr3:171588125-171588417	AluYa5_3_228	AAGAATAATGCTGCTATA	AAGAATAATGCTGCTATA	AAGAATAATGCTGCTATA	chr3:175599418-175599435	IDENTICAL
AluYa5	chr3	282	188424855	188425136	Y	GCCTGTGCTGAGTATT	GCCTGTGCTGAGTATT	chr3:188424847-188425128	AluYa5_3_263c	AATACTCAGCACAGGC	AATACTCAGCACAGGC	AATACTCAGCACAGGC	chr3:192808136-192808151	IDENTICAL
AluYa5	chr3	267	191773373	191773639	Y	AATGCTTTGTT	AATGCTTTGTT	chr3:191773365-191773631	AluYa5_3_271c	ACAAAGCATT	ACAAAGCATT	ACAAAGCATT	chr3:196199488-196199497	MATCHING
AluYa5	chr3	282	196096057	196096338	Y	CTATGCGCTCTTTCTT	CTATGCGCTCTTTCTT	chr3:196096049-196096330	AluYa5_3_280c	AAGAAAGAGCGCATAG	AAGAAAGAGCGCATAG	AAGAAAGAGCGCATAG	chr3:200614783-200614798	IDENTICAL
AluYa5	chr4	282	11339777	11340058	Y	AGTG	AGTG	chr4:11272606-11272887	AluYa5_4_11	AGTG	AGTG	AGTG	chr4:11437005-11437008	IDENTICAL
AluYa5	chr4	252	36282280	36282531	Y	ACAATTTTCTTT	ACAATTTTCTTT	chr4:36136109-36136360	AluYa5_4_36c	AAAGAAAATTGT	AAAGAAAATTGT	AAAGAAAATTGT	chr4:36715106-36715117	IDENTICAL
AluYa5	chr4	282	41268985	41269266	Y	GTGAAAAGATTCTTTT	GTGAAAAGATTCTTGT	chr4:41122814-41123095	AluYa5_4_44c	AAGAATCTTTTCAC	AAGAATCTTTTCAC	AAGAATCTTTTCAC	chr4:41805909-41805922	MATCHING
AluYa5	chr4	282	74385513	74385794	Y	ATTTAATAA	ATTTAATAA	chr4:74239342-74239623	AluYa5_4_79	AAAAAACATTTAATAA	AAAAAAAATTTAATAA	AAAAAACATTTAATAA	chr4:57359469-57359484
AluYa5	chr4	282	76871686	76871967	Y	GATAGTTTCTTTT	GATAGTTTCTTAT	chr4:76733531-76733812	AluYa5_4_80c	INDEL	INDEL	REFER_INDEL_FOLDER	chr4:54902506-54902514
AluYa5	chr4	282	78699690	78699971	Y	AATAAGGTCACTTTA	AATAAGGTCACTTTA	chr4:78561535-78561816	AluYa5_4_83	AATAAGGTCACTTTA	AATAAGGTCACTTTA	AATAAGGTCACTTTA	chr4:53026026-53026040	IDENTICAL
AluYa5	chr4	282	88090362	88090643	Y	AGGAACTCTTCTAGG	AGGAACTCTTCTAGG	chr4:87952207-87952488	AluYa5_4_96	AGGAACTCTTCTAGG	AGGAACTCTTCTAGG	AGGAACTCTTCTAGG	chr4:89716389-89716403	IDENTICAL
AluYa5	chr4	282	100427502	100427783	Y	GAAAAGACCCCTTTCT	GAAAAGACCCCTTTCT	chr4:100289347-100289628	AluYa5_4_116c	AGAAAGGGGTCTTTTC	AGAAAGGGGTCTTTTC	AGAAAGGGGTCTTTTC	chr4:102340911-102340926	IDENTICAL
AluYa5	chr4	282	101413408	101413689	Y	CCTCAAAATCAACTCTT	CCTCAAAATCAACTCTT	chr4:101275253-101275534	AluYa5_4_119c	AAGAGTTGATTTTGAGG	AAGAGTTGATTTTGAGG	AAGAGTTGGTTTTGAGG	chr4:103368004-103368020	IDENTICAL
AluYa5	chr4	259	105979119	105979377	Y	GAAAAAGCTGATTAGTGTA	GAAAAAGCTGATTAGTATA	chr4:105840964-105841222	AluYa5_4_128	AGAAAAAGCTGATTAGT	AGAAAAAGCTGATTAGT	AGAAAAAGCTGATTAGT	chr4:108056751-108056767
AluYa5	chr4	282	110755617	110755898	Y	AAGACCTACAGAGTTGGCCGG	AAGACCTACAGAGTTGGAAGG	chr4:110617462-110617743	AluYa5_4_138	AAGACCTACAGAGTTGG	AAGACCTACAGAGTTGG	AAGACCTACAGAGTTGG	chr4:112918868-112918884	MATCHING
AluYa5	chr4	282	116462078	116462359	Y	AGAAGTTATTCTCTCTCATT	AGAAGTTATTCTCTCTCATT	chr4:116323923-116324204	AluYa5_4_153	AGAAGTTATTCTCTCTCATT	AGAAGTTATTCTCTCTCATT	AGAAGTTATTCTCTCTCATT	chr4:118750282-118750301	IDENTICAL
AluYa5	chr4	284	120329966	120330249	Y	GGGAAGCAAT	GGGAAGCAAT	chr4:120191811-120192094	AluYa5_4_161c	ATTGCTTCCC	ATTGCTTCCC	ATTGCTTCCC	chr4:122383947-122383956	IDENTICAL
AluYa5	chr4	283	120374857	120375139	Y	AAAAGATGCTGCAATGA	AAAAGATGCTGCAATGA	chr4:120236702-120236984	AluYa5_4_162	AAAAGATGCTGCAATGA	AAAAGATGCTGCAATGA	AAAAGATGCTGCAATGA	chr4:122430924-122430940	IDENTICAL
AluYa5	chr4	202	120837475	120837676	Y	AAAAGCTAACTTTA	AAAAGCTAACTTTA	chr4:120699320-120699521	AluYa5_4_163	AAAAGCTAACTTTA	AAAAGCTAACTTTA	AAAAGCTAACTTTA	chr4:122896841-122896854	IDENTICAL
AluYa5	chr4	282	124463315	124463596	Y	CCAGCATGATCATTTCT	CCAGCATGATCATTTCT	chr4:124325160-124325441	AluYa5_4_173c	AGAAATGATCATGCTGG	AGAAATGATCATGCTGG	AGAAATGATCATGCTGG	chr4:126588275-126588291	IDENTICAL
AluYa5	chr4	282	134266170	134266451	Y	CAGAAGCCAGAGTTCTT	CAGAAGCCAGAGTTCTT	chr4:134128015-134128296	AluYa5_4_182c	AAGAACTCTGGCTTCTG	AAGAACTCTGGCTTCTG	AAGAACTCTGGCTTCTG	chr4:136555760-136555776	IDENTICAL
AluYa5	chr4	283	142284547	142284829	Y	ATATTTTAAAAG	ATATTTTAAAAG	chr4:142146392-142146674	AluYa5_4_201	AAGAAATATTTTAAAAG	AAGACATATTTTAAAAG	AAGAAATATTTTAAAAG	chr4:144776906-144776922
AluYa5	chr4	282	154094520	154094801	Y	ATCTGACCACTTCTTT	ATCTGACCACTTCTTT	chr4:153956365-153956646	AluYa5_4_215c	AAGTGGTCAGAT	AAGTGGTCAGAT	AAGTGGTCAGAT	chr4:156967704-156967715	MATCHING
AluYa5	chr4	282	176879349	176879630	Y	GGCAATCAACTTTTT	GGCAATCAACTTTTT	chr4:176741194-176741475	AluYa5_4_244c	AAAAAGTTGATTGCC	AAAAAGTTGATTGCC	AAAAAGTTGATTGCC	chr4:180060324-180060338	IDENTICAL
AluYa5	chr4	283	181924610	181924892	Y	CTGTGTCTTCTT	CTGTGTCTTCTT	chr4:181786455-181786737	AluYa5_4_252c	AAGAAGACACAG	AAGAAGACACAG	AAGAAGACACAG	chr4:185236364-185236375	IDENTICAL
AluYa5	chr5	245	9453637	9453881	Y	ACATTTTTT	ACATTTTTT	chr5:9453637-9453881	AluYa5_5_14c	AAAAAATGT	AAAAAATGT	AAAAAATGT	chr5:9560866-9560874	IDENTICAL
AluYa5	chr5	283	19373868	19374150	Y	ATGAGCTCAA	ATGAGCTCAA	chr5:19373868-19374150	AluYa5_5_23	AAAAATATGAGCTCAA	AAAAAAATGAGCTCAA	AAAAATATGAGCTCAA	chr5:96694374-96694389
AluYa5	chr5	280	27359116	27359395	Y	AAGAAGCAAGACAG	AAGAAGCAAGACAG	chr5:27359116-27359395	AluYa5_5_39	AAGAAGCAAGACAG	AAGAAGCAAGACAG	AAGAAGCAAGACAG	chr5:88619104-88619117	IDENTICAL
AluYa5	chr5	278	56580030	56580307	Y	ACTATTTTTT	ACTATTTTTT	chr5:56580030-56580307	AluYa5_5_72c	AAAAAATAGT	AAAAAATAGT	AAAAAATAGT	chr5:58593452-58593461	IDENTICAL
AluYa5	chr5	282	69672319	69672600	Y	TAACTAAATCTTTT	TAACTAAATCTTTT	chr5:69672319-69672600	AluYa5_5_88c	NA	NA	NA	chrNA:NA-NA
AluYa5	chr5	282	69705573	69705854	Y	AAAAGATTTAGTTA	AAAAGATTTAGTTA	chr5:69705573-69705854	AluYa5_5_89	NA	NA	NA	chrNA:NA-NA
AluYa5	chr5	282	70671745	70672026	Y	TAACTAAATCTTTT	TAACTAAATCTTTT	chr5:70671745-70672026	AluYa5_5_93c	NA	NA	NA	chrNA:NA-NA
AluYa5	chr5	282	82941855	82942136	Y	CCTGACTGGAGGATTCT	CCTGACTGGAGGATTCT	chr5:82941855-82942136	AluYa5_5_116c	AGAATCCTCCAGTCAGG	AGAATCCTCCAGTCAGG	AGAATCCTCCAGTCAGG	chr5:32035814-32035830	IDENTICAL
AluYa5	chr5	282	109325027	109325308	Y	CATGTTAGGCACTTTCT	CATGTTAGGCACTTTCT	chr5:109325027-109325308	AluYa5_5_146c	AGAAAGTGCCTAACATG	AGAAAGTGCCTAACATG	AGAAAGTGCCTAACATG	chr5:111168150-111168166	IDENTICAL
AluYa5	chr5	285	111405396	111405680	Y	AAAGGTAGAAGGAGCCCA	AAAGGTAGAAGGAGCCCA	chr5:111405396-111405680	AluYa5_5_149	AAAGGTAGAAGGAGCCCA	AAAGGTAGAAGGAGCCCA	AAAGGTAGGAGGAGCCCA	chr5:113286865-113286882	IDENTICAL
AluYa5	chr5	282	112855436	112855717	Y	AAAAAAGATTATTC	AAAAAAGATTATTC	chr5:112855436-112855717	AluYa5_5_150	AAAAAAGATTATTC	AAAAAAGATTATTC	AAAAAAGATTATTC	chr5:114756433-114756446	IDENTICAL
AluYa5	chr5	283	123441386	123441668	Y	CTTTGTCT	CTTTGTCT	chr5:123441386-123441668	AluYa5_5_166c	AAAAAGAGACAAAG	AAAAAAAGACAAAG	AAAAAGAGACAAAG	chr5:125582806-125582819
AluYa5	chr5	282	125427920	125428201	Y	GAGCTTCATTTCT	GAGCTTCATTTCT	chr5:125427920-125428201	AluYa5_5_170c	AGAAATGAAGCTC	AGAAATGAAGCTC	AGAAATGAAGCTC	chr5:127592047-127592059	IDENTICAL
AluYa5	chr5	282	128792979	128793260	Y	AAATCAAGTCAAGT	AAATCAAGTCAAGT	chr5:128792979-128793260	AluYa5_5_172	AAATCAAGTCAAGT	AAATCAAGTCAAGT	AAATCAAGTCAAGT	chr5:131009557-131009570	IDENTICAL
AluYa5	chr5	282	140463810	140464091	Y	CCAGTCCTATTTT	CCAGTCCTATTTT	chr5:140463810-140464091	AluYa5_5_185c	AAAATAGGACTGG	AAAATAGGACTGG	AAAATAGGACTGG	chr5:142873870-142873882	IDENTICAL
AluYa5	chr5	283	164696087	164696369	Y	AAGACACAAGTGG	AAGACACAAGTGG	chr5:164696087-164696369	AluYa5_5_216	AAGACACAAGTGG	AAGACACAAGTGG	AAGACACAAGTGG	chr5:167534951-167534963	IDENTICAL
AluYa5	chr5	282	165457146	165457427	Y	CTGCAAAGTTACTTTT	CTGCAAAGTTACTTTT	chr5:165457146-165457427	AluYa5_5_219c	AAAAGTAACTTTGCAG	AAAAGTAACTTTGCAG	AAAAGTAACTTTGCAG	chr5:168316762-168316777	IDENTICAL
AluYa5	chr6	261	1107160	1107420	Y	AAAAAACTCAACTACA	AAAAAACTCAACTACA	chr6:1107160-1107420	AluYa5_6_2	AAAAAACTCAACTACA	AAAAAACTCAACTACA	AAAAAACTCAACTACA	chr6:1126838-1126853	IDENTICAL
AluYa5	chr6	298	6661183	6661480	Y	ATATAACTTTA	ATATAACTTTA	chr6:6661183-6661480	AluYa5_6_8	ATATAACTTTA	ATATAACTTTA	ATATAACTTTA	chr6:6823659-6823669	IDENTICAL
AluYa5	chr6	267	15674260	15674526	Y	AAAATTCT	AAAATTCT	chr6:15674260-15674526	AluYa5_6_22	AAAATTCT	AAAATTCT	AAAATTCT	chr6:15883338-15883345	IDENTICAL
AluYa5	chr6	283	22890671	22890953	Y	CCAAGTTTGGCAATTATTTTTTT	CCAAGTTTGGCAATTATTTGTCT	chr6:22890671-22890953	AluYa5_6_34c	AAATAATTGCCAAACTTGG	AAATAATTGCCAAACTTGG	AAATAATTGCCAAACTTGG	chr6:23212982-23213000	MATCHING
AluYa5	chr6	266	32384089	32384354	Y	TTTGCTTTTT	TTTGCTTTTT	chr6:32384089-32384354	AluYa5_6_51	AAAAAAATTTGCTTTTT	AAAAAATTTTGCTTTTT	AAAAAAATTTGCTTTTT	chr6:32850992-32851008
AluYa5	chr6	282	35011537	35011818	Y	AAAATACTTTCTCCTGGTG	AAAATACTTTCTCCTGGTG	chr6:35011537-35011818	AluYa5_6_56	AAAATACTTTCTCCTGGTG	AAAATACTTTCTCCTGGTG	AAAATACTTTCTCCTGGTG	chr6:35689926-35689944	IDENTICAL
AluYa5	chr6	282	44721478	44721759	Y	AAAAAGACAGTTGC	AAAAAGACAGTTGC	chr6:44721478-44721759	AluYa5_6_64	AAAAAGACAGTTGC	AAAAAGACAGTTGC	AAAAAGACAGTTGC	chr6:45725881-45725894	IDENTICAL
AluYa5	chr6	282	75863052	75863333	Y	AAAATTCTGTAACAGG	AAAATTCTGTAACAGG	chr6:75863052-75863333	AluYa5_6_106	AAAATTCTGTAACAGG	AAAATTCTGTAACAGG	AAAATTCTGTAACAGG	chr6:75967520-75967535	IDENTICAL
AluYa5	chr6	282	83732808	83733089	Y	AAAAACCACTGA	AAAAACCACTGA	chr6:83732808-83733089	AluYa5_6_116	AAAAACCACTGA	AAAAACCACTGA	AAAAACCACTGA	chr6:84116070-84116081	IDENTICAL
AluYa5	chr6	289	85325445	85325733	Y	GTCTAACACCTTCTT	GTCTAACACCTTCTT	chr6:85325445-85325733	AluYa5_6_120c	AAGAAGGTGTTAGAC	AAGAAGGTGTTAGAC	AAGAAGGTGTTAGAC	chr6:85740185-85740199	IDENTICAL
AluYa5	chr6	253	86318492	86318744	Y	GGGAATCTT	GGGAATCTT	chr6:86318492-86318744	AluYa5_6_123c	AAGATTCCC	AAGATTCCC	AAGATTCCC	chr6:86731808-86731816	IDENTICAL
AluYa5	chr6	243	105921999	105922241	Y	GAAAAACGGACAA	GAAAAACGGACAA	chr6:105921999-105922241	AluYa5_6_149	GAAAAACGGACAA	GAAAAACGGACAA	GAAAAACGGACAA	chr6:107135219-107135231	IDENTICAL
AluYa5	chr6	251	110613158	110613408	Y	ATCTTTTTTTCTT	ATCTTTTTTTCTT	chr6:110613158-110613408	AluYa5_6_161c	AAGAAAAAAAGAT	AAGAAAAAAAGAT	AAGAAAAAAAGAT	chr6:112061622-112061634	IDENTICAL
AluYa5	chr6	282	121088042	121088323	Y	AAGAATGTTGAATATTGGCC	AAGAATGTTGAATATTGGCC	chr6:121088042-121088323	AluYa5_6_178	AAGAATGTTGAATATTGGCC	AAGAATGTTGAATATTGGCC	AAGAATGTTGAATATTGGCC	chr6:23795693-23795712	IDENTICAL
AluYa5	chr6	290	124540646	124540935	Y	TGTTCATCCATTTT	TGTTCATCCATTTT	chr6:124540646-124540935	AluYa5_6_182c	AAAATGGATGAACA	AAAATGGATGAACA	AAAATGGATGAACA	chr6:126313026-126313039	IDENTICAL
AluYa5	chr6	282	133719822	133720103	Y	AAAAGAGCAGAAAA	AAAAGAGCAGAAAA	chr6:133719822-133720103	AluYa5_6_199	AAAAGAGCAGAAAA	AAAAGAGCAGAAAA	AAAAGAGCAGAAAA	chr6:135645756-135645769	IDENTICAL
AluYa5	chr6	282	134494985	134495266	Y	GAAAACAAAAATTTTTT	GAAAACAAAAATTTTTT	chr6:134494985-134495266	AluYa5_6_200c	AAAAAATTTTTGTTTTC	AAAAAATTTTTGTTTTC	AAAAAATTTTTGTTTTC	chr6:136428041-136428057	IDENTICAL
AluYa5	chr6	282	142055626	142055907	Y	AAAACAAGATAGCACC	AAAACAAGATAGCACC	chr6:142055626-142055907	AluYa5_6_214	AAAACAAGATAGCACC	AAAACAAGATAGCACC	AAAACAAGATAGCACC	chr6:144136044-144136059	IDENTICAL
AluYa5	chr6	262	142420465	142420726	Y	AAGAAAAATGTTCTGGCC	AAGAAAAATGTTCTGGAC	chr6:142420465-142420726	AluYa5_6_216	AAGAAAAATGTTCTGG	AAGAAAAATGTTCTGG	AAGAAAAATGTTCTGG	chr6:144524070-144524085	MATCHING
AluYa5	chr6	268	151163765	151164032	Y	AAAGGCGGCACA	AAAGGCGGCACA	chr6:151113344-151113611	AluYa5_6_225	GCACA	GCACA	GCACA	chr6:153465376-153465380
AluYa5	chr6	282	156209788	156210069	Y	AAAATTTGGAGAA	AAAATTTGGAGAA	chr6:156159367-156159648	AluYa5_6_235	AAAATTTGGAGAA	AAAATTTGGAGAA	AAAATTTGGAGAA	chr6:158671540-158671552	IDENTICAL
AluYa5	chr6	282	157685810	157686091	Y	GCAAGTCATTTCTT	GCAAGTCATTTCTT	chr6:157635389-157635670	AluYa5_6_238c	NA	NA	NA	chrNA:NA-NA
AluYa5	chr7	290	11590735	11591024	Y	AAAGAAAGCCCT	AAAGAAAGCCCT	chr7:11784020-11784309	AluYa5_7_12	AAAGAAAGCCCT	AAAGAAAGCCCT	AAAGAAAGCCCT	chr7:11822810-11822821	IDENTICAL
AluYa5	chr7	282	29046708	29046989	Y	GCCAACACCTTGATTTT	GCCAACACCTTGATTTT	chr7:29239993-29240274	AluYa5_7_41c	AAAATCAAGGTGTTGGCCGGGC	AAAATCAAGGTGTTGGCAGGGC	AAAATCAAGGTGTTGGCAGGGC	chr7:29610304-29610325
AluYa5	chr7	282	47507796	47508077	Y	AGAATGATGTCAATGT	AGAATGATGTCAATGT	chr7:47701081-47701362	AluYa5_7_68	AGAATGATGTCAATGT	AGAATGATGTCAATGT	AGAATGATGTCAATGT	chr7:48480274-48480289	IDENTICAL
AluYa5	chr7	252	103723500	103723751	Y	GTGCTGAAATCTT	GTGCTGAAATCTT	chr7:103916785-103917036	AluYa5_7_155c	AAGATTTCAGCAC	AAGATTTCAGCAC	AAGATTTCAGCAC	chr7:104393986-104393998	IDENTICAL
AluYa5	chr7	286	103900938	103901223	Y	TCATTCTTTTTTTT	TCATTCTTTTTTTT	chr7:104094223-104094508	AluYa5_7_156c	AAAAAAAAGAATGA	AAAAAAAAGAATGA	AAAAAAAAGAATGA	chr7:104582288-104582301	IDENTICAL
AluYa5	chr7	282	116675525	116675806	Y	TCCACATTATTTTTC	TCCACATTATTTTTC	chr7:116868810-116869091	AluYa5_7_181c	GAAAAATAATGTGGA	GAAAAATAATGTGGA	GAAAAATAATGTGGA	chr7:117656789-117656803	IDENTICAL
AluYa5	chr7	282	122422840	122423121	Y	AAGAAAATCTTTC	AAGAAAATCTTTC	chr7:122616125-122616406	AluYa5_7_189	AAGAAAATCTTTC	AAGAAAATCTTTC	AAGAAAATCTTTC	chr7:123531399-123531411	IDENTICAL
AluYa5	chr7	282	125417667	125417948	Y	AAAGAATTTTTAAATT	AAAGAATTTTTAAATT	chr7:125610952-125611233	AluYa5_7_193	AAAGAATTTTTAAATT	AAAGAATTTTTAAATT	AAAGAATTTTTAAATT	chr7:126600999-126601014	IDENTICAL
AluYa5	chr7	282	126446441	126446722	Y	GACATGGTGTTATTTTTT	GACATGGTGTTATTTTTT	chr7:126639726-126640007	AluYa5_7_195c	AAAAAATAACACCATGTC	AAAAAATAACACCATGTC	AAAAAATAACACCATGTC	chr7:127646152-127646169	IDENTICAL
AluYa5	chr7	285	127606499	127606783	Y	GAAAAGAACTTTTTT	GAAAAGAACTTTTGT	chr7:127799784-127800068	AluYa5_7_198c	AAAAGTTCTTTTC	AAAAGTTCTTTTC	AAAAGTTCTTTTC	chr7:128823741-128823753	MATCHING
AluYa5	chr8	286	5830772	5831057	Y	AAAAAAGAAACACAACTGAG	AAAAAAGAAACACAACTGAG	chr8:5830772-5831057	AluYa5_8_7	AAAAAAGAAACACAACTGAG	AAAAAAGAAACACAACTGAG	AAAAAAGAAACACAAGTGAG	chr8:6015840-6015859	IDENTICAL
AluYa5	chr8	282	20024577	20024858	Y	TGTAAGCCTCTTTTT	TGTAAGCCTCTTTTT	chr8:20024577-20024858	AluYa5_8_21c	AAAAAGAGGCTTACA	AAAAAGAGGCTTACA	AAAAAGAGGCTTACA	chr8:16371697-16371711	IDENTICAL
AluYa5	chr8	284	25675066	25675349	Y	GGAACACTTTT	GGAACACTTTT	chr8:25675066-25675349	AluYa5_8_26c	TGTTCCT	TGTTCCT	TGTTCCT	chr8:27995516-27995522
AluYa5	chr8	282	31437601	31437882	Y	GATTTAGGAATTTT	GATTTAGGAATTTT	chr8:31437601-31437882	AluYa5_8_35c	AAAATTCCTAAATC	AAAATTCCTAAATC	AAAATTCCTAAATC	chr8:28099162-28099175	IDENTICAL
AluYa5	chr8	281	35484134	35484414	Y	CAGGGCTTTTCTTTT	CAGGGCTTTTCTTAT	chr8:35484134-35484414	AluYa5_8_40c	AAGAAAAGCCCTG	AAGAAAAGCCCTG	AAGAAAAGCCCTG	chr8:32224613-32224625	MATCHING
AluYa5	chr8	259	39677537	39677795	Y	AAAATTTATTGTAATGCA	AAAATTTATTGTAATGTA	chr8:39677537-39677795	AluYa5_8_44	AAAATTTAT	AAAATTTAT	AAAATTTAT	chr8:36403382-36403390
AluYa5	chr8	282	55733384	55733665	Y	AAGACTGCGTA	AAGACTGCGTA	chr8:55733384-55733665	AluYa5_8_61	AAGACTGCGTA	AAGACTGCGTA	AAGACTGCGTA	chr8:52769469-52769479	IDENTICAL
AluYa5	chr8	282	60115162	60115443	Y	AAGAAGCATC	AAGAAGCATC	chr8:60115162-60115443	AluYa5_8_65	AAGAAGCATC	AAGAAGCATC	AAGAAGCATC	chr8:57147376-57147385	IDENTICAL
AluYa5	chr8	282	66889020	66889301	Y	AAAAAGGACTTTC	AAAAAGGACTTTC	chr8:66889020-66889301	AluYa5_8_76	AAAAAGGACTTTC	AAAAAGGACTTTC	AAAAAGGACTTTC	chr8:64061236-64061248	IDENTICAL
AluYa5	chr8	282	69960747	69961028	Y	AAAAGAAAACGATTGC	AAAAGAAAACGATTGC	chr8:69960747-69961028	AluYa5_8_78	AAAAGAAAACGATTGC	AAAAGAAAACGATTGC	AAAAGAAAACGATTGC	chr8:67190661-67190676	IDENTICAL
AluYa5	chr8	282	72568532	72568813	Y	AAGAGGCTTTTT	AAGAGGCTTTTT	chr8:72568532-72568813	AluYa5_8_81	AAGAGGCTTTTT	AAGAGGCTTTTT	AAGAGGCTTTTT	chr8:69852657-69852668	IDENTICAL
AluYa5	chr8	279	86224880	86225158	Y	AAGAGGTGTTCAA	AAGAGGTGTTCAA	chr8:86224880-86225158	AluYa5_8_98	AAGAGGTGTTCAA	AAGAGGTGTTCAA	AAGAGGTGTTCAA	chr8:83816424-83816436	IDENTICAL
AluYa5	chr8	282	104173016	104173297	Y	AAAAGTTATGTT	AAAAGTTATGTT	chr8:104173016-104173297	AluYa5_8_125	AAAAGTTATGTT	AAAAGTTATGTT	AAAAGTTATGTT	chr8:102116543-102116554	IDENTICAL
AluYa5	chr8	283	116557440	116557722	Y	CAGAAAATATACTTTCTTTTTTTTT	CAGAAAATATACTTTCTATTTGTTT	chr8:116557440-116557722	AluYa5_8_137c	AGAAAGTATATTTTCTG	AGAAAGTATATTTTCTG	AGAAAGTATATTTTCTG	chr8:114825434-114825450
AluYa5	chr8	282	118666565	118666846	Y	AAAAAAGACACTGAG	AAAAAAGACACTGAG	chr8:118666565-118666846	AluYa5_8_140	AAAAAAGACACTGAG	AAAAAAGACACTGAG	AAAAAACACACTGAG	chr8:116986409-116986423	IDENTICAL
AluYa5	chr8	282	125074583	125074864	Y	GAAGAATGTATATCC	GAAGAATGTATATCC	chr8:125074583-125074864	AluYa5_8_145	GAAGAATGTATATCC	GAAGAATGTATATCC	GAAGAATGTATATCC	chr8:123561777-123561791	IDENTICAL
AluYa5	chr8	292	142008265	142008556	Y	CACA	CACA	chr8:142008265-142008556	AluYa5_8_161c	AA	TG	AT	chr8:140745932-140745931	MATCHING
AluYa5	chr9	282	22587461	22587742	Y	TGAGAACAACTTTT	TGAGAACAACTTCT	chr9:22587461-22587742	AluYa5_9_33c	AAGTTGTTCTCA	AAGTTGTTCTCA	AAGTTGTTCTCA	chr9:23105172-23105183	MATCHING
AluYa5	chr9	290	23065114	23065403	Y	AAAATTTC	AAAATTTC	chr9:23065114-23065403	AluYa5_9_34	AAAATTTC	AAAATTTC	AAAATTTC	chr9:23588355-23588362	IDENTICAL
AluYa5	chr9	282	24346457	24346738	Y	CAGGGCAGTCTAATCTT	CAGGGCAGTCTAATCTT	chr9:24346457-24346738	AluYa5_9_36c	AAGATTAGACTGCCCTG	AAGATTAGACTGCCCTG	AAGATTAGACTGCCCTG	chr9:24908259-24908275	IDENTICAL
AluYa5	chr9	283	29614731	29615013	Y	AAGCCTGGGTAGATTTTT	AAGCCTGGGTAGATTTTT	chr9:29614731-29615013	AluYa5_9_44c	AAAAATCTACCCAGGCTT	AAAAATCTACCCAGGCTT	AAAAATCTACCCAGGCTT	chr9:30209142-30209159	IDENTICAL
AluYa5	chr9	285	39874277	39874561	Y	AAAAGCAATTAACTTGG	AAAAGCAATTAACTTGG	chr9:41663290-41663572	AluYa5_9_71c	NA	NA	NA	chrNA:NA-NA
AluYa5	chr9	284	69007514	69007797	Y	AGTATCTTTATTTTA	AGTATCTTTATTTTA	chr9:70967780-70968063	AluYa5_9_94c	TAAAATAAAGATACT	TAAAATAAAGATACT	TAAAATAAAGATACT	chr9:67933620-67933634	IDENTICAL
AluYa5	chr10	282	19231806	19232087	Y	TGGCATGGGTTT	TGGCATGGGTTT	chr10:19231806-19232087	AluYa5_10_21c	AAACCCATGCCA	AAACCCATGCCA	AAACCCATGCCA	chr10:19569667-19569678	IDENTICAL
AluYa5	chr10	282	51993229	51993510	Y	AAGAAACTCTTTTGAGG	AAGAAACTCTTTTGATG	chr10:51993229-51993510	AluYa5_10_59	AAGAAACTCTTTTGA	AAGAAACTCTTTTGA	AAGAAACTCTTTTGA	chr10:49336343-49336357	MATCHING
AluYa5	chr10	282	58966715	58966996	Y	AAAGTACTTTAGGGCC	AAAGTACTTTAGGCCC	chr10:58966715-58966996	AluYa5_10_72	AAAGTACTTTAGG	AAAGTACTTTAGG	AAAGTACTTTAGG	chr10:56354152-56354164	MATCHING
AluYa5	chr10	282	59840471	59840752	Y	ACCATAACTTTTT	ACCATAACTTTTT	chr10:59840471-59840752	AluYa5_10_75c	AAAAAGTTATGGT	AAAAAGTTATGGT	AAAAAGTTATGGT	chr10:57236477-57236489	IDENTICAL
AluYa5	chr10	282	68800649	68800930	Y	AAGAGGAAGTTTT	AAGAGGAAGTTTT	chr10:68800649-68800930	AluYa5_10_85c	AAAACTTCCTCTT	AAAACTTCCTCTT	AAAACTTCCTCTT	chr10:66353054-66353066	IDENTICAL
AluYa5	chr10	282	68809505	68809786	Y	AGAATTAGTCTGGAGAG	AGAATTAGTCTGGAGAG	chr10:68809505-68809786	AluYa5_10_86	AGAATTAGTCTGGAGAG	AGAATTAGTCTGGAGAG	AGAATTAGTCTGGAGAG	chr10:66362387-66362403	IDENTICAL
AluYa5	chr10	246	71594783	71595028	Y	AAGAAATATATTTC	AAGAAATATATTTC	chr10:71594783-71595028	AluYa5_10_93	AAGAAATATATTTC	AAGAAATATATTTC	AAGAAATATATTTC	chr10:69248993-69249006	IDENTICAL
AluYa5	chr10	283	79530748	79531030	Y	AAAAATCACAAGC	AAAAATCACAAGC	chr10:79530748-79531030	AluYa5_10_101	AAAAATCACAAGC	AAAAATCACAAGC	AAAAATCACAAGC	chr10:77384485-77384497	IDENTICAL
AluYa5	chr10	286	85591517	85591802	Y	GATGCTGATTTTATTT	GATGCTGATTTTATTT	chr10:85591517-85591802	AluYa5_10_107c	AAATAAAATCAGCATC	AAATAAAATCAGCATC	AAATAAAATCAGCATC	chr10:83928618-83928633	IDENTICAL
AluYa5	chr10	282	95843707	95843988	Y	TCGGTATTTCTTTT	TCGGTATTTCTTTT	chr10:95843707-95843988	AluYa5_10_118c	AAAAGAAATACCGA	AAAAGAAATACCGA	AAAAGAAATACCGA	chr10:94438448-94438461	IDENTICAL
AluYa5	chr10	282	100930865	100931146	Y	AAAGACACACGC	AAAGACACACGC	chr10:100930865-100931146	AluYa5_10_128	AAAGACACAC	AAAGACACAC	AAAGACACAC	chr10:99512894-99512903	MATCHING
AluYa5	chr10	282	103267678	103267959	Y	GAAGTAGTGTCTT	GAAGTAGTGTCTT	chr10:103267678-103267959	AluYa5_10_133c	AAGACACTACTTC	AAGACACTACTTC	AAGACACTACTTC	chr10:101883831-101883843	IDENTICAL
AluYa5	chr10	282	112756137	112756418	Y	GCAAATTTT	GCAAATTTT	chr10:112756137-112756418	AluYa5_10_142c	AAAATTTGC	AAAATTTGC	AAAATTTGC	chr10:111639485-111639493	IDENTICAL
AluYa5	chr11	249	12900338	12900586	Y	GGTTCTCTTT	GGTTCTCTTT	chr11:12900338-12900586	AluYa5_11_8c	AAAGAGAACC	AAAGAGAACC	AAAGAGAACC	chr11:12913786-12913795	IDENTICAL
AluYa5	chr11	284	13141888	13142171	Y	AAGAGTTAGTTTA	AAGAGTTAGTTTA	chr11:13141888-13142171	AluYa5_11_11	AAGAGTTAGTTTA	AAGAGTTAGTTTA	AAGAGTTAGTTTA	chr11:13158683-13158695	IDENTICAL
AluYa5	chr11	282	16404757	16405038	Y	AAAACTGGATCCCTTCT	AAAACTGGATCCCTTCT	chr11:16404757-16405038	AluYa5_11_19	AAAACTGGATCCCTTCT	AAAACTGGATCCCTTCT	AAAACTGGATCCCTTCT	chr11:16378515-16378531	IDENTICAL
AluYa5	chr11	282	22463076	22463357	Y	TGCTAGAAGGTTTT	TGCTAGAAGGTTTT	chr11:22463076-22463357	AluYa5_11_29c	AAAACCTTCTAGCAG	AAAACCTTCTAGCAA	AAAACCTTCTAGCAG	chr11:22520569-22520583
AluYa5	chr11	282	23990656	23990937	Y	AGAAAATTTG	AGAAAATTTG	chr11:23990656-23990937	AluYa5_11_31	AGAAAATTTG	AGAAAATTTG	AGAAAATTTG	chr11:24092305-24092314	IDENTICAL
AluYa5	chr11	283	30004716	30004998	Y	AAAGAATTGTTAG	AAAGAATTGTTAG	chr11:30004716-30004998	AluYa5_11_37	AAAGAATTGTTAG	AAAGAATTGTTAG	AAAGAATTGTTAG	chr11:30202974-30202986	IDENTICAL
AluYa5	chr11	282	56164553	56164834	Y	CACACTACCCAGATTT	CACACTACCCAGATTT	chr11:56164553-56164834	AluYa5_11_70c	NA	NA	NA	chrNA:NA-NA
AluYa5	chr11	261	83009302	83009562	Y	AAAAAAATGCATTCCT	AAAAAAATGCATTCCT	chr11:83009302-83009562	AluYa5_11_109	AAAAAAATGCATTCCT	AAAAAAATGCATTCCT	AAAAAAATGCATTCCT	chr11:82201209-82201224	IDENTICAL
AluYa5	chr11	289	101095750	101096038	Y	AAAGAAGGTAACATG	AAAGAAGGTAACATG	chr11:101095750-101096038	AluYa5_11_136	AAAGAAGGTAACATG	AAAGAAGGTAACATG	AAAGAAGGTAACATG	chr11:100361465-100361479	IDENTICAL
AluYa5	chr11	283	101559737	101560019	Y	GAAAGCTACAATGAG	GAAAGCTACAATGAG	chr11:101559737-101560019	AluYa5_11_138	GAAAGCTACAATGAG	GAAAGCTACAATGAG	GAAAGCTACAATGAG	chr11:100830916-100830930	IDENTICAL
AluYa5	chr11	282	108494603	108494884	Y	CAGTCCTTAAAATTT	CAGTCCTTAAAATTT	chr11:108494603-108494884	AluYa5_11_154c	AAATTTTAAGGACTG	AAATTTTAAGGACTG	AAATTTTAAGGACTG	chr11:107848138-107848152	IDENTICAL
AluYa5	chr11	282	128838029	128838310	Y	GAGAATTTTT	GAGAATTTTT	chr11:128838029-128838310	AluYa5_11_176c	AAAAATTCTC	AAAAATTCTC	AAAAATTCTC	chr11:128522294-128522303	IDENTICAL
AluYa5	chr11	283	131816290	131816572	Y	CACCAAGGACTTTTTT	CACCAAGGACTTTTTT	chr11:131816290-131816572	AluYa5_11_179c	AAAAAAGTCCTTGGTG	AAAAAAGTCCTTGGTG	AAAAAAGTCCTTGGTG	chr11:131560486-131560501	IDENTICAL
AluYa5	chr11	282	132664420	132664701	Y	AAAATTGACATATTAGT	AAAATTGACATATTAGT	chr11:132664420-132664701	AluYa5_11_180	AAAATTGACATATTAGT	AAAATTGACATATTAGT	AAAATTGACATATTAGT	chr11:132428773-132428789	IDENTICAL
AluYa5	chr11	281	133064489	133064769	Y	AACATTGACAAACTTTT	AACATTGACAAACTTTT	chr11:133064489-133064769	AluYa5_11_183c	AAAAGTTTGTCAATGTT	AAAAGTTTGTCAATGTT	AAAAGTCTGTCAATGTT	chr11:132844256-132844272	IDENTICAL
AluYa5	chr12	282	824341	824622	Y	TGTACCTTCTCTT	TGTACCTTCTCTT	chr12:824341-824622	AluYa5_12_1c	AAGAGAAGGTACA	AAGAGAAGGTACA	AAGAGAAGGTACA	chr12:867387-867399	IDENTICAL
AluYa5	chr12	281	5373315	5373595	Y	AATTCTGCGAG	AATTCTGCGAG	chr12:5373315-5373595	AluYa5_12_4	AATTCTGCGAG	AATTCTGCGAG	AATTCTGCGAG	chr12:5578841-5578851	IDENTICAL
AluYa5	chr12	174	22994285	22994458	Y	AAGAAATTGTGTCGT	AAGAAATTGTGTAGT	chr12:22994285-22994458	AluYa5_12_26	AAGAAATTGTGT	AAGAAATTGTGT	AAGAAATTGTGT	chr12:66078159-66078170	MATCHING
AluYa5	chr12	282	34182229	34182510	Y	AAGCATTCTTTT	AAGCATTCTTAT	chr12:34182229-34182510	AluYa5_12_43c	AAGAATGCTTGTG	AAGAATGCTTGTG	AAGAATGCTTGTG	chr12:54658965-54658977
AluYa5	chr12	282	53139796	53140077	Y	CTGATATTATGCCTT	CTGATATTATGCCTT	chr12:53139796-53140077	AluYa5_12_76c	AAGGCATAATATCAG	AAGGCATAATATCAG	AAGGCATAATATCAG	chr12:35056253-35056267	IDENTICAL
AluYa5	chr12	282	73028364	73028645	Y	TAATATTTT	TAATATTTT	chr12:73028364-73028645	AluYa5_12_104c	AAAATATTACCTATATT	AAAATATTATCTATATT	AAAATATTATCTATATT	chr12:74800582-74800598
AluYa5	chr12	282	82883787	82884068	Y	AGAAATAACTTCTTCT	AGAAATAACTTCTTCT	chr12:82905450-82905731	AluYa5_12_132	AGAAATAACTTCTTCT	AGAAATAACTTCTTCT	AGAAATAACTTCTTCT	chr12:84703014-84703029	IDENTICAL
AluYa5	chr12	282	86105635	86105916	Y	AGAAGTGAGCGAGGGA	AGAAGTGAGCGAGGGA	chr12:86127298-86127579	AluYa5_12_140	AGAAGTGAGCGAGGGA	AGAAGTGAGCGAGGGA	AGAAGTGAGCGAGGGA	chr12:88051568-88051583	IDENTICAL
AluYa5	chr12	297	87784103	87784399	Y	AATAAAAAGCA	AATAAAAAGCA	chr12:87805766-87806062	AluYa5_12_144	AATAAAAAGCA	AATAAAAAGCA	AATAAAAAGCA	chr12:89730207-89730217	IDENTICAL
AluYa5	chr12	281	106800565	106800845	Y	TCCAATGCACCTTCTTTTT	TCCAATGCACCTTCTTATT	chr12:106822228-106822508	AluYa5_12_173c	AAGAAGGTGCATTGGA	AAGAAGGTGCATTGGA	AAGAAGGTGCATTGGA	chr12:109111544-109111559	MATCHING
AluYa5	chr13	282	24543203	24543484	Y	AAAATCTTGGGCGTCGG	AAAATCTTGGGCGTCTG	chr13:24543203-24543484	AluYa5_13_19	AAAATCTTGGGCGTC	AAAATCTTGGGCGTC	AAAATCTTGGGCGTC	chr13:24670319-24670333	MATCHING
AluYa5	chr13	282	31157816	31158097	Y	AAAATTTGCTATTGG	AAAATTTGCTATTGG	chr13:31157816-31158097	AluYa5_13_32	AAAATTTGCTATTGG	AAAATTTGCTATTGG	AAAATTTGCTATTGG	chr13:31429455-31429469	IDENTICAL
AluYa5	chr13	282	35336422	35336703	Y	AAAAAGTTGGCTATCT	AAAAAGTTGGCTATCT	chr13:35336422-35336703	AluYa5_13_36	AAAAAGTTGGCTATCT	AAAAAGTTGGCTATCT	AAAAAGTTGGCTATCT	chr13:35643659-35643674	IDENTICAL
AluYa5	chr13	282	35564642	35564923	Y	CGAGAGGCGTTTTCTTT	CGAGAGGCGTTTTCTTT	chr13:35564642-35564923	AluYa5_13_38c	AAAGAAAACGCCTCTCG	AAAGAAAACGCCTCTCG	AAAGAAAACGCCTCTCG	chr13:35868840-35868856	IDENTICAL
AluYa5	chr13	282	50132036	50132317	Y	GTTCATACCTTTTTTT	GTTCATACCTTTTTAT	chr13:50132036-50132317	AluYa5_13_61c	AAAAAGGTATGAAC	AAAAAGGTATGAAC	AAAAAGGTATGAAC	chr13:50576193-50576206	MATCHING
AluYa5	chr13	282	54282130	54282411	Y	AAAAATACTCTCTCTT	AAAAATACTCTCTCTT	chr13:54282130-54282411	AluYa5_13_67	AAAAATACTCTCTCTT	AAAAATACTCTCTCTT	AAAAATACTCTCTCTT	chr13:54685067-54685082	IDENTICAL
AluYa5	chr13	283	85058213	85058495	Y	AAAAGATAATTTAGTG	AAAAGATAATTTAGTG	chr13:85058213-85058495	AluYa5_13_121	AAAAGATAATTTAGTG	AAAAGATAATTTAGTG	AAAAGATAATTTAGTG	chr13:86069098-86069113	IDENTICAL
AluYa5	chr13	282	87286310	87286591	Y	AAGATTGTCTTAATT	AAGATTGTCTTAATT	chr13:87286310-87286591	AluYa5_13_126	AAGATTGTCTTAATT	AAGATTGTCTTAATT	AAGATTGTCTTAATT	chr13:88358983-88358997	IDENTICAL
AluYa5	chr13	283	88320828	88321110	Y	AAGAATGATTTATT	AAGAATGATTTATT	chr13:88320828-88321110	AluYa5_13_129	AAGAATGATTTATT	AAGAATGATTTATT	AAGAATGATTTATT	chr13:89467476-89467489	IDENTICAL
AluYa5	chr13	282	96950497	96950778	Y	AAGAAGCAATGTT	AAGAAGCAATGTT	chr13:96950497-96950778	AluYa5_13_137	AAGAAGCAATGTT	AAGAAGCAATGTT	AAGAAGCAATGTT	chr13:98266422-98266434	IDENTICAL
AluYa5	chr13	282	110598064	110598345	Y	GAGGTCACCTTTTTT	GAGGTCACCTTTTAT	chr13:110598064-110598345	AluYa5_13_159c	AAAAGGTGACCTC	AAAAGGTGACCTC	AAAAGGTGACCTC	chr13:112217438-112217450	MATCHING
AluYa5	chr14	282	19485087	19485368	Y	AAGAAAGTTAGATAC	AAGAAAGTTAGATAC	chr14:19485087-19485368	AluYa5_14_1	AAGAAAGTTAGATAC	AAGAAAGTTAGATAC	AAGAAAGTTAGATAC	chr14:18887714-18887728	IDENTICAL
AluYa5	chr14	283	33328564	33328846	Y	CTAGAGTACAACTTT	CTAGAGTACAACTTT	chr14:33328564-33328846	AluYa5_14_29c	AAAGTTGTACTCTAG	AAAGTTGTACTCTAG	AAAGTTGTACTCTAG	chr14:32822588-32822602	IDENTICAL
AluYa5	chr14	282	37986443	37986724	Y	TAGGTTCTTTTTT	TAGGTTCTTTTTT	chr14:37986443-37986724	AluYa5_14_33c	AAAAAAGAACCTA	AAAAAAGAACCTA	AAAAAAGAACCTA	chr14:37605537-37605549	IDENTICAL
AluYa5	chr14	282	46121057	46121338	Y	AAAAAACTCCCCC	AAAAAACTCCCCC	chr14:46121057-46121338	AluYa5_14_44	AAAAAACTCCCCC	AAAAAACTCCCCC	AAAAAACTCCCCC	chr14:45711491-45711503	IDENTICAL
AluYa5	chr14	275	51186882	51187156	Y	GAGCAGGGCAGTTTT	GAGCAGGGCAGTTTT	chr14:51186882-51187156	AluYa5_14_49c	AAAACTGCCCTGCTC	AAAACTGCCCTGCTC	AAAACTGCCCTGCTC	chr14:50874708-50874722	IDENTICAL
AluYa5	chr14	282	59961690	59961971	Y	AGGTTAATATTCTT	AGGTTAATATTCTT	chr14:59961690-59961971	AluYa5_14_57c	AATATTA	AATATTA	AATATTA	chr14:58883709-58883715
AluYa5	chr14	248	66916143	66916390	Y	TCTTTTTTTCTTTTT	TCTTTTTTTCTTTTT	chr14:66916143-66916390	AluYa5_14_65c	AAAAAGAAAAAAAGA	AAAAAGAAAAAAAGA	AAAAAGAAAAAAAGA	chr14:66920599-66920613	IDENTICAL
AluYa5	chr14	282	70334967	70335248	Y	CCAAAAGTTTT	CCAAAAGTTTT	chr14:70334967-70335248	AluYa5_14_69c	INDEL	INDEL	REFER_INDEL_FOLDER	chr14:70442016-70442082
AluYa5	chr14	283	71989796	71990078	Y	AAAAGTTCCTTCAG	AAAAGTTCCTTCAG	chr14:71989796-71990078	AluYa5_14_73	AAAAGTTCCTTCAG	AAAAGTTCCTTCAG	AAAAGTTTCTTCAG	chr14:72133720-72133733	IDENTICAL
AluYa5	chr14	263	85380703	85380965	Y	AAGATAAATT	AAGATAAATT	chr14:85380703-85380965	AluYa5_14_91	AAGATAAATT	AAGATAAATT	AAGAAAAATT	chr14:85848559-85848568	IDENTICAL
AluYa5	chr14	289	91566014	91566302	Y	AAGAATTGATGAGTG	AAGAATTGATGAGTG	chr14:91566014-91566302	AluYa5_14_102	AAGAATTGATGAGTG	AAGAATTGATGAGTG	AAGAATTGATGAGTG	chr14:92216920-92216934	IDENTICAL
AluYa5	chr14	282	94031177	94031458	Y	CAGAATTTCCCTTTCTT	CAGAATTTCCCTTTCTT	chr14:94031177-94031458	AluYa5_14_106c	NA	NA	NA	chrNA:NA-NA
AluYa5	chr14	283	101217290	101217572	Y	AACACCCTCTTTTTT	AACACCCTCTTTCTT	chr14:101217290-101217572	AluYa5_14_114c	AAAGAGGGTGTT	AAAGAGGGTGTT	AAAGAGGGTGTT	chr14:102124479-102124490	MATCHING
AluYa5	chr15	281	24572610	24572890	Y	ACATTTTC	ACATTTTC	chr15:24572610-24572890	AluYa5_15_13c	GAAAATGT	GAAAATGT	GAAAATGT	chr15:24263892-24263899	IDENTICAL
AluYa5	chr15	282	54151154	54151435	Y	CTTACTCTCTCTTTT	CTTACTCTCTCTTCT	chr15:54151154-54151435	AluYa5_15_58c	AAGAGAGAGTAAG	AAGAGAGAGTAAG	AAGAGAGAGTAAG	chr15:53498935-53498947	MATCHING
AluYa5	chr15	247	58168637	58168883	Y	AAAGAATGTGCATGGACTT	AAAGAATGTGCATGGAATT	chr15:58168637-58168883	AluYa5_15_63	AAAGAATGTGCATGGA	AAAGAATGTGCATGGA	AAAGAATGTGCATGGA	chr15:57599181-57599196	MATCHING
AluYa5	chr15	282	59523434	59523715	Y	AAGAATTTCA	AAGAATTTCA	chr15:59523434-59523715	AluYa5_15_64	AAGAATTTCA	AAGAATTTCA	AAGAATTTCA	chr15:58988859-58988868	IDENTICAL
AluYa5	chr15	286	70782220	70782505	Y	GAGGAGCTGACTCTT	GAGGAGCTGACTCTT	chr15:70782220-70782505	AluYa5_15_79c	AAGAGTCAGCTCCTC	AAGAGTCAGCTCCTC	AAGAGTCAGCTCCTC	chr15:70497741-70497755	IDENTICAL
AluYa5	chr15	290	72751375	72751664	Y	AGAGGCTATTG	AGAGGCTATTG	chr15:72751375-72751664	AluYa5_15_81	AGAGGCTATTG	AGAGGCTATTG	AGAGGCTATTG	chr15:72504071-72504081	IDENTICAL
AluYa5	chr16	282	26295666	26295947	Y	AAGAATCACTT	AAGAATCACTT	chr16:26295666-26295947	AluYa5_16_34	AAGAATCACTT	AAGAATCACTT	AAGAATCACTT	chr16:26760189-26760199	IDENTICAL
AluYa5	chr16	282	28916543	28916824	Y	AATCCTTCCACCTCGGCC	AATCCTTCCACCTCAGCC	chr16:28916543-28916824	AluYa5_16_36	NA	NA	NA	chrNA:NA-NA
AluYa5	chr16	282	32245624	32245905	Y	AAAAGACAGGCCC	AAAAGACAGGCCC	chr16:32245624-32245905	AluYa5_16_44	AAAAGACAGGCCC	AAAAGACAGGCCC	AAAAGACAGGCCC	chr2A:91986125-91986137	IDENTICAL
AluYa5	chr16	282	33393457	33393738	Y	AAAACACCTTTGGC	AAAACACCTTTGGC	chr16:33393457-33393738	AluYa5_16_48	AAAACACCTTTGGC	AAAACACCTTTGGC	AAAACACCTTTGGC	chr16:33969375-33969388	IDENTICAL
AluYa5	chr16	282	47815804	47816085	Y	TAGTATGTGTCCCCTTTT	TAGTATGTGTCCCCTTTT	chr16:47815804-47816085	AluYa5_16_56c	AAAAGGGGACACATACTA	AAAAGGGGACACATACTA	AAAAGAGGACACATACTA	chr16:48505657-48505674	IDENTICAL
AluYa5	chr16	290	49519002	49519291	Y	GGCTAAAAACACTCTTTT	GGCTAAAAACACTCTTAT	chr16:49519002-49519291	AluYa5_16_59c	AAGAGTGTTTTTAGCC	AAGAGTGTTTTTAGCC	AAGAGTGTTTTTAGCC	chr16:50232312-50232327	MATCHING
AluYa5	chr16	282	53135512	53135793	Y	TAAAAATCTGTAGTAGGAATATTTTTT	TAAAAATCTGTAGTAGGAATATTTTAT	chr16:53135512-53135793	AluYa5_16_65c	AAAATATTCCTACTACAGATTTTTA	AAAATATTCCTACTACAGATTTTTA	AAAATATTCCTACTACAGATTTTTA	chr16:53911988-53912012	MATCHING
AluYa5	chr16	255	62375137	62375391	Y	AAAAGATTTTCTTAT	AAAAGATTTTCTTTT	chr16:62375137-62375391	AluYa5_16_83	AAAAGATTTTCTT	AAAAGATTTTCTT	AAAAGATTTTCTT	chr16:63405088-63405100	MATCHING
AluYa5	chr17	282	10874773	10875054	Y	TGGCTGCTCACTTCTTTTTTT	TGGCTGCTCACTTCTTATTCT	chr17:10874773-10875054	AluYa5_17_16c	AAGAAGTGAGCAGCCA	AAGAAGTGAGCAGCCA	AAGAAGTGAGCAGCCA	chr17:45383736-45383751	MATCHING
AluYa5	chr17	259	11993210	11993468	Y	AAAAATAAGGAATCTGT	AAAAATAAGGAATCTGT	chr17:11993210-11993468	AluYa5_17_19	AAAAATAAGGAATCTGT	AAAAATAAGGAATCTGT	AAAAATAAGGAATCTGT	chr17:44246006-44246022	IDENTICAL
AluYa5	chr17	282	12137319	12137600	Y	AAACATACTTTTGGGCC	AAACATACTTTTGGGGC	chr17:12137319-12137600	AluYa5_17_20	AAACATACTTTTGGG	AAACATACTTTTGGG	AAACATACTTTTGGG	chr17:44099676-44099690	MATCHING
AluYa5	chr17	282	16581224	16581505	Y	AGAGTTAAATCTT	AGAGTTAAATCTT	chr17:16581224-16581505	AluYa5_17_30c	AAGATTTAACTCT	AAGATTTAACTCT	AAGATTTAACTCT	chr17:37603748-37603760	IDENTICAL
AluYa5	chr17	285	28794563	28794847	Y	GGAGGGTAAGATTTTT	GGAGGGTAAGATTTTT	chr17:28794563-28794847	AluYa5_17_45c	AAAAATCTTACCCTCC	AAAAATCTTACCCTCC	AAAAATCTTACCCTCC	chr17:23772755-23772770	IDENTICAL
AluYa5	chr17	282	47513879	47514160	Y	AAGATTTAGATGAAGC	AAGATTTAGATGAAGC	chr17:47513879-47514160	AluYa5_17_62	AAGATTTAGATGAAGC	AAGATTTAGATGAAGC	AAGATTTAGATGAAGC	chr17:51108433-51108448	IDENTICAL
AluYa5	chr17	251	56353507	56353757	Y	AAACATTGACCACAC	AAACATTGACCACAC	chr17:56353507-56353757	AluYa5_17_81	AAACATTGACCACAC	AAACATTGACCACAC	AAACATTGACCACAC	chr17:60160038-60160052	IDENTICAL
AluYa5	chr17	282	62361018	62361299	Y	AAGAAATGACATCTG	AAGAAATGACATCTG	chr17:62361018-62361299	AluYa5_17_86	AAGAAATGACATCTG	AAGAAATGACATCTG	AAGAAATGACATCTG	chr17:66143075-66143089	IDENTICAL
AluYa5	chr17	282	65315996	65316277	Y	CCGGGCTTTCCTTTTCTTT	CCGGGCTTTCCTTTTCTAT	chr17:65315996-65316277	AluYa5_17_92c	AGAAAAGGAAAGCC	AGAAAAGGAAAGCC	AGAAAAGGAAAGCC	chr17:69186952-69186965	MATCHING
AluYa5	chr18	282	8895675	8895956	Y	AAAGACTAAAATCTA	AAAGACTAAAATCTA	chr18:8895675-8895956	AluYa5_18_6	AAAGACTAAAATCTA	AAAGACTAAAATCTA	AAAGACTAAAATCTA	chr18:7706914-7706928	IDENTICAL
AluYa5	chr18	281	11436582	11436862	Y	GGACCTTGCTTTCTT	GGGCCTTGCTTTCTT	chr18:11436582-11436862	AluYa5_18_11c	AAGAAAGCAAGGCCC	AAGAAAGCAAGGTCC	AAGAAAGCAAGGCCC	chr18:5106501-5106515	IDENTICAL
AluYa5	chr18	301	22095162	22095462	Y	AGCACTGTCATTTTT	AGCACTGTCATCTTT	chr18:22095162-22095462	AluYa5_18_19c	ATGACAGTGCT	ATGACAGTGCT	ATGACAGTGCT	chr18:22102888-22102898	MATCHING
AluYa5	chr18	237	36464913	36465149	Y	AAGAAATTGTAG	AAGAAATTGTAG	chr18:36464913-36465149	AluYa5_18_45	AAGAAATTGTAG	AAGAAATTGTAG	AAGAAATTGTAG	chr18:36693057-36693068	IDENTICAL
AluYa5	chr18	282	38910786	38911067	Y	AGGCTCAAACAC	AGGCTCAAACAC	chr18:38910786-38911067	AluYa5_18_48	AGGCTCAAACAC	AGGCTCAAACAC	AGGCTCAAACAC	chr18:39198417-39198428	IDENTICAL
AluYa5	chr18	285	40771135	40771419	Y	AAGATAGGCACTACTG	AAGATAGGCACTACTG	chr18:40771135-40771419	AluYa5_18_52	TAGGCACTACTG	TAGGCACTACTG	TAGGCACTACTG	chr18:41136041-41136052	MATCHING
AluYa5	chr18	283	49316575	49316857	Y	AAGAGAGAGAAGCAGG	AAGAGAGAGAAGCAGG	chr18:49316575-49316857	AluYa5_18_64	AAGAGAGAGAAGCAGG	AAGAGAGAGAAGCAGG	AAGAGAGAGAAGCAGG	chr18:49838386-49838401	IDENTICAL
AluYa5	chr18	282	51323753	51324034	Y	AGCAACC	AGCAACC	chr18:51323753-51324034	AluYa5_18_67	AAAAAATAGCAACC	AAAAAAAAGCAACC	AAAAAATAGCAACC	chr18:51897353-51897366
AluYa5	chr18	288	66019538	66019825	Y	AAAAAACTCATGTTC	AAAAAACTCATGTTC	chr18:66019538-66019825	AluYa5_18_94	AAAAAACTCATGTTC	AAAAAACTCATGTTC	AAAAAACTCATGTTC	chr18:66966523-66966537	IDENTICAL
AluYa5	chr18	296	66997708	66998003	Y	AGAAAAATAGCAAGGTG	AGAAAAATAGCAAGGTG	chr18:66997708-66998003	AluYa5_18_95	AGAAAAATAGCAAGGTG	AGAAAAATAGCAAGGTG	AGAAAAATAGCAAGGTG	chr18:67969201-67969217	IDENTICAL
AluYa5	chr19	282	20281498	20281779	Y	CAACTTAGAACTTTTT	CAACTTAGAACTTTTT	chr19:20281498-20281779	AluYa5_19_26c	AAAAAGTTCTAAGT	AAAAAGTTCTAAGT	AAAAAGTTCTAAGT	chr19:21107043-21107056	MATCHING
AluYa5	chr19	282	23422320	23422601	Y	AAAGAACTAGA	AAAGAACTAGA	chr19:23422320-23422601	AluYa5_19_35	AAAGAACTAGA	AAAGAACTAGA	AAAGAACTAGA	chr19:23663778-23663788	IDENTICAL
AluYa5	chr20	286	13811481	13811766	Y	TCAATTTGTCTT	TCAATTTGTCTT	chr20:13811481-13811766	AluYa5_20_18c	AAGACAAATTGA	AAGACAAATTGA	AAGACAAATTGA	chr20:13974567-13974578	IDENTICAL
AluYa5	chr20	282	14671431	14671712	Y	TATAAACTTTATTTTA	TATAAACTTTATTTTA	chr20:14671431-14671712	AluYa5_20_20c	TAAAATAAAGTTTATA	TAAAATAAAGTTTATA	TAAAATAAAGTTTATA	chr20:14852894-14852909	IDENTICAL
AluYa5	chr20	282	19562013	19562294	Y	ATAAGAATGCCAGT	AAAAGAATGCCAGT	chr20:19562013-19562294	AluYa5_20_29	AAGAATGCCAGTCGT	AAGAATGCCAGTAGT	AAGAATGCCAGTCGT	chr20:19854965-19854979
AluYa5	chr20	204	24217631	24217834	Y	TATCCTGTATTTTC	TATCCTGTATTTTC	chr20:24217631-24217834	AluYa5_20_33c	GAAAATACAGGATA	GAAAATACAGGATA	GAAAATACAGGATA	chr20:24613464-24613477	IDENTICAL
AluYa5	chr20	282	32055125	32055406	Y	CCAAACAGTTTT	CCAAACAGTTTT	chr20:32055125-32055406	AluYa5_20_39c	AAAACTGTTTGG	AAAACTGTTTGG	AAAACTGTTTGG	chr20:31027553-31027564	IDENTICAL
AluYa5	chr20	282	52726092	52726373	Y	TGATTCCTAATTTC	TGATTCCTAATTTC	chr20:52726092-52726373	AluYa5_20_74c	GAAATTAGGAATCA	GAAATTAGGAATCA	GAAATTAGGAATCA	chr20:52270053-52270066	IDENTICAL
AluYa5	chr21	282	28214719	28215000	Y	AGAAACATAGATCTAGGG	AGAAACATAGATCTAGGG	chr21:28214719-28215000	AluYa5_21_11	AGAAACATAGATCTAGGG	AGAAACATAGATCTAGGG	AGAAACATAGATCTAGGG	chr21:27745742-27745759	IDENTICAL
AluYa5	chr21	282	28726591	28726872	Y	AGCAACTAATTATT	AGCAACTAATTATT	chr21:28726591-28726872	AluYa5_21_12c	AATAATTAGTTGCT	AATAATTAGTTGCT	AATAAATAGTTGCT	chr21:28254240-28254253	IDENTICAL
AluYa5	chrX	290	12635115	12635404	Y	AGAAGAAGAAAGGATTGG	AGAAGAAGAAAGGATTGG	chrX:12785379-12785668	AluYa5_X_14	AGAAGAAGAAAGGATTGG	AGAAGAAGAAAGGATTGG	AGAAGAAGAAAGGATTGG	chrX:12804616-12804633	IDENTICAL
AluYa5	chrX	280	93681303	93681582	Y	AAAAGTGGA	AAAAGTGGA	chrX:93761814-93762093	AluYa5_X_81	AAAAGTGGA	AAAAGTGGA	AAAAGTGGA	chrX:94116350-94116358	IDENTICAL
AluYa5	chrX	282	99166241	99166522	Y	AAAATCTAGTGATG	AAAATCTAGTGATG	chrX:99246752-99247033	AluYa5_X_89	AAAATCTAGTGATG	AAAATCTAGTGATG	AAAATCTAGTGATG	chrX:99705813-99705826	IDENTICAL
AluYa5	chrX	283	109087382	109087664	Y	TGGACTCATTTTT	TGGACTCATTTTT	chrX:109167893-109168175	AluYa5_X_99c	AAAAATGAGTCCA	AAAAATGAGTCCA	AAAAATGAGTCCA	chrX:109552001-109552013	IDENTICAL
AluYa5	chrX	299	120054770	120055068	Y	AAAAAATAGAAGAA	AAAAAATAGAAGAA	chrX:120156916-120157214	AluYa5_X_110	AAAAAATAGAAGAA	AAAAAATAGAAGAA	AAAAAATAGAAGAA	chrX:120598672-120598685	IDENTICAL
AluYa5	chrX	282	142847706	142847987	Y	ATGATGGATTTTCTT	ATGATGGATTTTCTT	chrX:142949852-142950133	AluYa5_X_132c	INDEL	INDEL	REFER_INDEL_FOLDER	chrX:143516255-143516345
AluYa5	chrX	283	147443585	147443867	Y	GAGGAATTTT	GAGGAATTTT	chrX:147545731-147546013	AluYa5_X_141c	AAAATTCCTC	AAAATTCCTC	AAAATTCCTC	chrX:148134021-148134030	IDENTICAL
AluYa5	chrY	282	16807654	16807935	Y	AAAACCGGTCCTGG	AAAACCGGTCCTGG	chrY:16878917-16879198	AluYa5_Y_37	AAAACCGGTCCTGG	AAAACCGGTCCTGG	AAAACCGGTCCTGG	chrY:21829233-21829246	IDENTICAL
AluYa5	chrY	307	23545643	23545949	Y	AAAAGATAAATTAGA	AAAAGATAAATTAGA	chrY:23616906-23617212	AluYa5_Y_49	AAAAGATAAATTAGA	AAAAGATAAATTAGA	AAAAGATAAATTAGA	chrY:3181587-3181601	IDENTICAL
AluYa5	chrY	307	25179389	25179695	Y	AAAAGATAAATTAGA	AAAAGATAAATTAGA	chrY:25250652-25250958	AluYa5_Y_56	AAAAGATAAATTAGA	AAAAGATAAATTAGA	AAAAGATAAATTAGA	chrY:3181587-3181601	IDENTICAL
AluYa5	chrY	282	27062320	27062601	Y	TCAAATAT	TCAAATAT	chrY:27133583-27133864	AluYa5_Y_66c	NA	NA	NA	chrNA:NA-NA
AluYa5	chr1	282	14072602	14072883	Y	GACA	GACA	chr1:14199883-14200164	AluYa5_1_18c	AAAATCATGTCG	AAAATCATGTCA	AAAATCATGTCG	chr1:199239141-199239152
AluYa5	chr1	282	32936660	32936941	Y	GTTCTCTTGTTATTTCT	GTTCTCTTGTTATTTCT	chr1:33040154-33040435	AluYa5_1_34c	AGAAATAACAAGAGAAC	AGAAATAACAAGAGAAC	AGAAATAACAAGAGAAC	chr1:33278078-33278094	IDENTICAL
AluYa5	chr1	287	41389590	41389876	Y	AAGAACTTGCTTT	AAGAACTTGCTTT	chr1:41493084-41493370	AluYa5_1_42	AAGAACTTGCTTT	AAGAACTTGCTTT	AAGAACTTGCTTT	chr1:41933023-41933035	IDENTICAL
AluYa5	chr1	286	56113316	56113601	Y	AGAAATATAGG	AGAAATATAGG	chr1:56173883-56174168	AluYa5_1_57	AGAAATATAGG	AGAAATATAGG	AGAAATATAGG	chr1:56937185-56937195	IDENTICAL
AluYa5	chr1	286	71779970	71780255	Y	GCCCATGATTATTCTT	GCCCATGATTATTCTT	chr1:71840537-71840822	AluYa5_1_85c	AAGAATAATCATGGGC	AAGAATAATCATGGGC	AAGAATAATCATGGGC	chr1:72831307-72831322	IDENTICAL
AluYa5	chr1	254	76812424	76812677	Y	GGATTTTT	GGATTTTT	chr1:76872991-76873244	AluYa5_1_98c	AAAAATCC	AAAAATCC	AAAAATCC	chr1:77935638-77935645	IDENTICAL
AluYa5	chr1	282	78255613	78255894	Y	CTAGTGTATCAC	CTAGTGTATCAC	chr1:78316180-78316461	AluYa5_1_102	CTAGTGTATCAC	CTAGTGTATCAC	CTAGTGTATCAC	chr1:79414052-79414063	IDENTICAL
AluYa5	chr1	282	79826230	79826511	Y	CTAAAAGGATTTT	CTAAAAGGATTTT	chr1:79886797-79887078	AluYa5_1_104c	AAAATCCTTTTAG	AAAATCCTTTTAG	AAAATCCTTTTAG	chr1:81003906-81003918	IDENTICAL
AluYa5	chr1	292	82594049	82594340	Y	AGAAAGTGCAGGTTTAG	AGAAAGTGCAGGTTTAG	chr1:82654616-82654907	AluYa5_1_108	AGAAAGTGCAGGTTTAG	AGAAAGTGCAGGTTTAG	AGAAAGTGCAGGTTTAG	chr1:83807184-83807200	IDENTICAL
AluYa5	chr1	281	86594494	86594774	Y	TCCCTAAGAACTCTTT	TCCCTAAGAACTCTTT	chr1:86655061-86655341	AluYa5_1_114c	AAAGAGTTCTTAGGGA	AAAGAGTTCTTAGGGA	AAAGAGTTCTTAGGGA	chr1:87865828-87865843	IDENTICAL
AluYa5	chr1	246	91336810	91337055	Y	AAAAGTGGAGAATCTT	AAAAGTGGAGAATCTT	chr1:91397377-91397622	AluYa5_1_123	AAAAGTGGAGAATCTT	AAAAGTGGAGAATCTT	AAAAGTGGAGAATCTT	chr1:92633942-92633957	IDENTICAL
AluYa5	chr1	284	92172164	92172447	Y	AAAGAATAAGGGA	AAAGAATAAGGGA	chr1:92232731-92233014	AluYa5_1_125	AAAGAATAAGGGA	AAAGAATAAGGGA	AAAGAATAAGGGA	chr1:93472217-93472229	IDENTICAL
AluYa5	chr1	282	105850544	105850825	Y	CTCATGCTTACATTTTT	CTCATGCTTACATTTTT	chr1:105940046-105940327	AluYa5_1_150c	AAAAATGTAAGCATGAG	AAAAATGTAAGCATGAG	AAAAATGTAAGCATGAG	chr1:107230527-107230543	IDENTICAL
AluYa5	chr1	282	108915308	108915589	Y	AAGAAACCCTG	AAGAAACCCTG	chr1:109004789-109005070	AluYa5_1_155	AAGAAACCCTG	AAGAAACCCTG	AAGAAACCCTG	chr1:110207016-110207026	IDENTICAL
AluYa5	chr1	282	112277461	112277742	Y	TGGCTTGATTTCTT	TGGCTTGATTTCTT	chr1:112366942-112367223	AluYa5_1_161c	AAGAAATCAAGCCA	AAGAAATCAAGCCA	AAGAAATCAAGCCA	chr1:125706589-125706602	IDENTICAL
AluYa5	chr1	282	114081352	114081633	Y	TGGAGTCTCTAATTT	TGGAGTCTCTAATTT	chr1:114170833-114171114	AluYa5_1_166c	AAATTAGAGACTCCA	AAATTAGAGACTCCA	AAATTAGAGACTCCA	chr1:123839829-123839843	IDENTICAL
AluYa5	chr1	282	116183184	116183465	Y	CCCCGCTGAACACTTT	CCCCGCTGAACACTTT	chr1:116272665-116272946	AluYa5_1_171c	AAAGTGTTCAGCGGGG	AAAGTGTTCAGCGGGG	AAAGTGTTCAGCGGGG	chr1:121703454-121703469	IDENTICAL
AluYa5	chr1	191	117803095	117803285	Y	AAGACACCCAGAAGC	AAGACACCCAGAAGC	chr1:117892576-117892766	AluYa5_1_173	AAGACACCCAGAAGC	AAGACACCCAGAAGC	AAGACACCCAGAAGC	chr1:120029750-120029764	IDENTICAL
AluYa5	chr1	245	162217749	162217993	Y	TTCCAATCTTTTTC	TTCCAATCTTTTTC	chr1:163752715-163752959	AluYa5_1_220c	GAAAAAGATTGGAA	GAAAAAGATTGGAA	GAAAAAGATTGGAA	chr1:144830299-144830312	IDENTICAL
AluYa5	chr1	197	165329175	165329371	Y	AAGTGGAGGATTCTT	AAGTGGAGGATTCTT	chr1:166864141-166864337	AluYa5_1_227c	AAGAATCCTCCACTT	AAGAATCCTCCACTT	AAGAATCCCCCACTT	chr1:148008820-148008834	IDENTICAL
AluYa5	chr1	282	215174349	215174630	Y	CAAAAGCTTTGTTTCTT	CAAAAGCTTTGTTTCTT	chr1:216852577-216852858	AluYa5_1_308c	AAGAAACAAAGCTTTTG	AAGAAACAAAGCTTTTG	AAGAAACAAAGCTTTTG	chr1:199221711-199221727	IDENTICAL
AluYa5	chr1	281	229082299	229082579	Y	GGCATGGCTTT	GGCATGGCTTT	chr1:230842187-230842467	AluYa5_1_329c	AAAGCCATGCC	AAAGCCATGCC	AAAGCCGTGCC	chr1:213279885-213279895	IDENTICAL
AluYa5	chr2	282	14300552	14300833	Y	AAGAATAAGTTGT	AAGAATAAGTTGT	chr2:14267405-14267686	AluYa5_2_18	AAGAATAAGTTGT	AAGAATAAGTTGT	AAGAATAAGTTGT	chr2A:14491320-14491332	IDENTICAL
AluYa5	chr2	282	15801572	15801853	Y	TCCAGGCACTTCT	TCCAGGCACTTCT	chr2:15768425-15768706	AluYa5_2_20c	AGAAGTGCCTGGA	AGAAGTGCCTGGA	AGAAGTGCCTGGA	chr2A:16004732-16004744	IDENTICAL
AluYa5	chr2	282	16550347	16550628	Y	TATTGGTAGCTTTT	TATTGGTAGCTTTT	chr2:16492200-16492481	AluYa5_2_22c	AAAAGCTACCAATA	AAAAGCTACCAATA	AAAAGCTACCAATA	chr2A:16791171-16791184	IDENTICAL
AluYa5	chr2	286	20779952	20780237	Y	CAAACAATATCTTT	CAAACAATGTCTTT	chr2:20721805-20722090	AluYa5_2_30c	AAAGACATTGTTTG	AAAGATATTGTTTG	AAAGACATTGTTTG	chr2A:21057100-21057113	IDENTICAL
AluYa5	chr2	282	28174837	28175118	Y	GAAAAACTGAATTCTT	GAAAAACTGAATTCTT	chr2:28116690-28116971	AluYa5_2_36c	AAGAATTCAGTT	AAGAATTCAGTT	AAGAATTCAGTT	chr2A:28651972-28651983	MATCHING
AluYa5	chr2	282	32002559	32002840	Y	ATTATAAAGCAACTCTTTTT	ATTATAAAGCAACTCTTATT	chr2:31944412-31944693	AluYa5_2_41c	AAGAGTTGCTTTATAAT	AAGAGTTGCTTTATAAT	AAGAGTTGCTTTATAAT	chr2A:32585751-32585767	MATCHING
AluYa5	chr2	282	33868830	33869111	Y	GTCATATTCTT	GTCATATTCTT	chr2:33810683-33810964	AluYa5_2_45c	AAGAATATGAC	AAGAATATGAC	AAGAATATGAC	chr2A:34497133-34497143	IDENTICAL
AluYa5	chr2	281	45890626	45890906	Y	AGCTAACCACTATT	AGCTAACCACTATT	chr2:45832479-45832759	AluYa5_2_68c	AATAGTGGTTAGCT	AATAGTGGTTAGCT	AATAGTGGTTAGCT	chr2A:46822290-46822303	IDENTICAL
AluYa5	chr2	301	49868397	49868697	Y	AAAAATAACTAAAAATAG	AAAAATAACTAAAAATAG	chr2:49810250-49810550	AluYa5_2_76	AAAAATAACTAAAAATAG	AAAAATAACTAAAAATAG	AAAAATAACTAAAAATAG	chr2A:50922321-50922338	IDENTICAL
AluYa5	chr2	275	60109557	60109831	Y	AAAAAACATGCCCAGACCT	AAAAAAAATGCCCAGACCT	chr2:60051410-60051684	AluYa5_2_96	AAAAAACATGCCCAGACCT	AAAAAAAATGCCCAGACCT	AAAAAAAATGCCCAGACCT	chr2A:61324279-61324297
AluYa5	chr2	244	70864732	70864975	Y	AAGAATGTATTGTCTT	AAGAATGTATTGTCAT	chr2:70806585-70806828	AluYa5_2_112	AAGAATGTATTGTC	AAGAATGTATTGTC	AAGAATGTATTGTC	chr2A:72280728-72280741	MATCHING
AluYa5	chr2	283	75375595	75375877	Y	TCTTCTTGATTTCTTT	TCTTCTTGATTTCTTT	chr2:75317448-75317730	AluYa5_2_114c	AAAGAAATCAAGAAGA	AAAGAAATCAAGAAGA	AAAGAAATCAAGAAGA	chr2A:76859393-76859408	IDENTICAL
AluYa5	chr2	282	80052671	80052952	Y	GAAAGTAGCTTACTTGG	GAAAGTAGCTTACTTGG	chr2:79994524-79994805	AluYa5_2_127	GAAAGTAGCTTACTTGG	GAAAGTAGCTTACTTGG	GAAAGTAGCTTACTTGG	chr2A:81655243-81655259	IDENTICAL
AluYa5	chr2	282	98210335	98210616	Y	CAAAAACATTTTTCTT	CAAAAACATTTTTCTT	chr2:98118249-98118530	AluYa5_2_150c	AAGAAAAATGTTTTTG	AAGAAAAATGTTTTTG	AAGAAAAATGTTTTTG	chr2A:99041720-99041735	IDENTICAL
AluYa5	chr2	283	109238391	109238673	Y	GCAAATATTCTT	GCAAATATTCTT	chr2:109146305-109146587	AluYa5_2_170c	AAGAATATTTGC	AAGAATATTTGC	AAGAATATTTGC	chr2A:110428495-110428506	IDENTICAL
AluYa5	chr2	282	122280651	122280932	Y	GCGTGTTGCTTT	GCGTGTTGCTTT	chr2:122280891-122281172	AluYa5_2_185c	AAAGCAACACGC	AAAGCAACACGC	AAAGCAACACGC	chr2B:122497250-122497261	IDENTICAL
AluYa5	chr2	296	136900967	136901262	Y	AAATGAAATGAG	AAATGAAATGAG	chr2:136783705-136784000	AluYa5_2_208	AAATGAAATGAG	AAATGAAATGAG	AAATGAAATGAG	chr2B:140500825-140500836	IDENTICAL
AluYa5	chr2	293	142456602	142456894	Y	AAGACAGAAAT	AAGACAGAAAT	chr2:142339340-142339632	AluYa5_2_217	AAGACAGAAAT	AAGACAGAAAT	AAGACAGAAAT	chr2B:146176618-146176628	IDENTICAL
AluYa5	chr2	282	150452518	150452799	Y	CAATGTCTGCTTCTT	CAGTGTCTGCTTCTT	chr2:150335256-150335537	AluYa5_2_225c	AAGAAGCAGACACTG	AAGAAGCAGACATTG	AAGAAGCAGACACTG	chr2B:154293552-154293566	IDENTICAL
AluYa5	chr2	282	158314903	158315184	Y	GCTGCTAAATCTT	GCTGCTAAATCTT	chr2:158197641-158197922	AluYa5_2_234c	AAGATTTAGCAGC	AAGATTTAGCAGC	AAGATTTAGCAGC	chr2B:162252068-162252080	IDENTICAL
AluYa5	chr2	283	160173458	160173740	Y	AAAAGTCTTCTGTT	AAAAGTCTTCTGTT	chr2:160056197-160056479	AluYa5_2_239	AAAAGTCTTCTGTT	AAAAGTCTTCTGTT	AAAAGTCTTCTGTT	chr2B:164167880-164167893	IDENTICAL
AluYa5	chr2	297	165485287	165485583	Y	TAAAAAGCAAAGTTTGGC	TAAAAAGCAAAGTTTGAC	chr2:165368026-165368322	AluYa5_2_251	TAAAAAGCAAAGTTTG	TAAAAAGCAAAGTTTG	TAAAAAGCAAAGTTTG	chr2B:169538942-169538957	MATCHING
AluYa5	chr2	282	166093033	166093314	Y	AAAAGCTCCAGACCCGG	AAAAGCTCCAGACCCAG	chr2:165975772-165976053	AluYa5_2_253	AAAAGCTCCAGACCC	AAAAGCTCCAGACCC	AAAAGCTCCAGACCC	chr2B:170157275-170157289	MATCHING
AluYa5	chr2	243	196561920	196562162	Y	AAACTACTTAAGGGAA	AAACTACTTAAGGGAA	chr2:196444659-196444901	AluYa5_2_306	AAACTACTTAAGGGAA	AAACTACTTAAGGGAA	AAACTACTTAAGGGAA	chr2B:201197912-201197927	IDENTICAL
AluYa5	chr2	249	198526430	198526678	Y	AAAAAATCCTTACCTTTACTT	AAAAAATCCTTACCTTTTGTT	chr2:198409169-198409417	AluYa5_2_309	AAAAAATCCTTACCTTT	AAAAAATCCTTACCTTT	AAAAAATCCTTACCTTT	chr2B:203221401-203221417	MATCHING
AluYa5	chr2	282	208633818	208634099	Y	AGAAATGCTGTACCATATAG	AGAAATGCTGTACCATATAG	chr2:208516557-208516838	AluYa5_2_323	AGAAATGCTGTACCATATAG	AGAAATGCTGTACCATATAG	AGAAATGCTGTACCATATAG	chr2B:213549206-213549225	IDENTICAL
AluYa5	chr2	248	212253021	212253268	Y	TACTCCAAC	TACTCCAAC	chr2:212135760-212136007	AluYa5_2_329c	AAAAGTTGGAGTA	AAAAGTTGGAGTA	AAAAGTTGGAGTA	chr2B:217299310-217299322
AluYa5	chr2	282	213559511	213559792	Y	AAAAAGATGACTCTGG	AAAAAGATGACTCTGG	chr2:213442250-213442531	AluYa5_2_333	AAAAAGATGACTCTGG	AAAAAGATGACTCTGG	AAAAAGATGACTCTGG	chr2B:218647879-218647894	IDENTICAL
AluYa5	chr2	294	214077691	214077984	Y	ATGCATGCTCTTTT	ATGCATGCTCTTTT	chr2:213960430-213960723	AluYa5_2_336c	AAAAGAGCATGCAT	AAAAGAGCATGCAT	AAAAGAGCATGCAT	chr2B:219175788-219175801	IDENTICAL
AluYa5	chr2	282	221219446	221219727	Y	AGAAAATGCCCTACA	AGAAAATGCCCTACA	chr2:221102185-221102466	AluYa5_2_342	AGAAAATGCCCTACA	AGAAAATGCCCTACA	AGAAAATGCCCTACA	chr2B:226493589-226493603	IDENTICAL
AluYa5	chr2	283	228022211	228022493	Y	CTGGAAGCATTTTTT	CTGGAAGCATATTTT	chr2:227904950-227905232	AluYa5_2_351c	AAAATATGCTTCCAG	AAAAAATGCTTCCAG	AAAATATGCTTCCAG	chr2B:233430704-233430718	IDENTICAL
AluYa5	chr2	282	229584513	229584794	Y	TCTCCCTTATTCTTCTT	TCTCCCTTATTCTTCTT	chr2:229467252-229467533	AluYa5_2_352c	AAGAAGAATAAGGGAGA	AAGAAGAATAAGGGAGA	AAGAAGAATAAGGGAGA	chr2B:235049095-235049111	IDENTICAL
AluYa5	chr2	281	231821702	231821982	Y	AGAAAGTTTTTTTGCCCTT	AGAAAGTTTTTTTGCCCTT	chr2:231704441-231704721	AluYa5_2_353	AGAAAGTTTTTTTGCCCTT	AGAAAGTTTTTTTGCCCTT	AGAAAGTTTTTTTGCCCTT	chr2B:237347188-237347206	IDENTICAL
AluYa5	chr2	283	240678945	240679227	Y	AAAAAGAACGTGGAG	AAAAAGAACGTGGAG	chr2:240607628-240607910	AluYa5_2_367	AAAAAGAACGTGGAG	AAAAAGAACGTGGAG	AAAAAGAACGTGGAG	chr2B:246413394-246413408	IDENTICAL
AluYa5	chr3	282	3474877	3475158	Y	AAGTTCTTTCA	AAGTTCTTTCA	chr3:3474877-3475158	AluYa5_3_5	AAGTTCTTTCA	AAGTTCTTTCA	AAGTTCTTTCA	chr3:3565219-3565229	IDENTICAL
AluYa5	chr3	282	17706731	17707012	Y	TAAAAATAGCCATATTTTTT	TAAAAATAGCCATATTTTAT	chr3:17706731-17707012	AluYa5_3_22c	AAAATATGGCTATTTTTA	AAAATATGGCTATTTTTA	AAAATATGGCTGTTTTTA	chr3:18100051-18100068	MATCHING
AluYa5	chr3	282	32746283	32746564	Y	CAGAATTTATACTTCTT	CAGAATTTATACTTCTT	chr3:32746283-32746564	AluYa5_3_37c	AAGAAGTATAAATTCTG	AAGAAGTATAAATTCTG	AAGAAGTATAAATTCTG	chr3:33496544-33496560	IDENTICAL
AluYa5	chr3	282	36851534	36851815	Y	AAAACCCT	AAAACCCT	chr3:36851534-36851815	AluYa5_3_42	AAAACCCT	AAAACCCT	AAAACCCT	chr3:37679334-37679341	IDENTICAL
AluYa5	chr3	300	37378750	37379049	Y	TTATTTATTT	TTATTTATTT	chr3:37378750-37379049
AluYa5	chr3	282	47433139	47433420	Y	CACCCCTAACGCTTTT	CACCCCTAACGCTTTT	chr3:47433139-47433420	AluYa5_3_56c	AAAAGCGTTAGGGGTG	AAAAGCGTTAGGGGTG	AAAAGCGTTAGGGGTG	chr3:48478636-48478651	IDENTICAL
AluYa5	chr3	283	65477461	65477743	Y	CATCCCACCTCTTT	CATCCCACCTCTTT	chr3:65477461-65477743	AluYa5_3_81c	AAAGAGGTGGGATG	AAAGAGGTGGGATG	AAAGAGGTGGGATG	chr3:66993133-66993146	IDENTICAL
AluYa5	chr3	282	68745180	68745461	Y	CCTAGTGCTTCTT	CCTAGTGCTTCTT	chr3:68745180-68745461	AluYa5_3_84c	AAGAAGCACTAGG	AAGAAGCACTAGG	AAGAAGCACTAGG	chr3:70407655-70407667	IDENTICAL
AluYa5	chr3	259	68972907	68973165	Y	AATAAAATCCA	AATAAAATCCA	chr3:68972907-68973165	AluYa5_3_85	AATAAAATCCA	AATAAAATCCA	AATAAAATCCA	chr3:70649241-70649251	IDENTICAL
AluYa5	chr3	282	69980824	69981105	Y	GGGCAAAGATTCTTCT	GGGCAAAGATTCTTCT	chr3:69980824-69981105	AluYa5_3_88c	AGAAGAATCTTTGCCC	AGAAGAATCTTTGCCC	AGAAGAATCTTTGCCC	chr3:71675273-71675288	IDENTICAL
AluYa5	chr3	282	77003115	77003396	Y	GAAAAATACCTC	GAAAAATACCTC	chr3:77003115-77003396	AluYa5_3_97	GAAAAATACCTC	GAAAAATACCTC	GAAAAATACCTC	chr3:78884058-78884069	IDENTICAL
AluYa5	chr3	281	100898539	100898819	Y	CACAAATTTT	CACAAAATTT	chr3:100898539-100898819	AluYa5_3_117c	TTTGTG	TTTGTG	TTTGTG	chr3:103623463-103623468	MATCHING
AluYa5	chr3	282	120056368	120056649	Y	AAAAGAGGTGTACTGGG	AAAAGAGGTGTACTGGG	chr3:120056368-120056649	AluYa5_3_141	AAAAGAGGTGTACTGGG	AAAAGAGGTGTACTGGG	AAAAGAGGTGTACTGGG	chr3:123164774-123164790	IDENTICAL
AluYa5	chr3	255	124743431	124743685	Y	AAAGAATACA	AAAGAATACA	chr3:124743431-124743685	AluYa5_3_148	AAAGAATACA	AAAGAATACA	AAAGAATACA	chr3:127906458-127906467	IDENTICAL
AluYa5	chr3	282	128482194	128482475	Y	AGAGAGGCGCTGGT	AGAGAGGCGCTGGT	chr3:128482186-128482467	AluYa5_3_156	AGAGAGGCGCTGGT	AGAGAGGCGCTGGT	AGAGAGGCGCTGGT	chr3:131669256-131669269	IDENTICAL
AluYa5	chr3	282	136889970	136890251	Y	CAGAACACAGAGCTTTTTT	CAGAACACAGAGCTTTTTT	chr3:136889962-136890243	AluYa5_3_173c	AAAAAAGCTCTGTGTTCTG	AAAAAAGCTCTGTGTTCTG	AAAAAAGCTCTGTGTTCTG	chr3:140301339-140301357	IDENTICAL
AluYa5	chr3	282	146252586	146252867	Y	AAAATCTTAATACCT	AAAATCTTAATACCT	chr3:146252578-146252859	AluYa5_3_184	AAAATCTTAATACCT	AAAATCTTAATACCT	AAAATCTTAATACCT	chr3:149824579-149824593	IDENTICAL
AluYa5	chr3	283	155491345	155491627	Y	AAGAGTACCTCCATTGA	AAGAGTACCTCCATTGA	chr3:155491337-155491619	AluYa5_3_197	AAAATAAGAGTACCTCCATTGA	AAAAAAAGAGTACCTCCATTGA	AAAATAAGAGTACCTCCATTGA	chr3:159263068-159263089
AluYa5	chr3	282	156131100	156131381	Y	AACCTTATTTCTTTT	AACCTTATTTCTTTT	chr3:156131092-156131373	AluYa5_3_201c	AAGAAATAAGGTT	AAGAAATAAGGTT	AAGAAATAAGGTT	chr3:159914869-159914881	MATCHING
AluYa5	chr3	283	158505619	158505901	Y	TCTATCTGTCTT	TCTATCTGTCTT	chr3:158505611-158505893	AluYa5_3_205c	AAGACAGATAGA	AAGACAGATAGA	AAGACAGATAGA	chr3:162313040-162313051	IDENTICAL
AluYa5	chr3	282	160033804	160034085	Y	AAAATGTTTTCC	AAAATGTTTTCC	chr3:160033796-160034077	AluYa5_3_209	AAAATGTTTTCC	AAAATGTTTTCC	AAAATGTTTTCC	chr3:163868164-163868175	IDENTICAL
AluYa5	chr3	282	180258966	180259247	Y	AGAAAAAGGACTTCG	AGAAAAAGGACTTCG	chr3:180258958-180259239	AluYa5_3_248	AGAAAAAGGACTTCG	AGAAAAAGGACTTCG	AGAAAAAGGACTTCG	chr3:184457858-184457872	IDENTICAL
AluYa5	chr4	247	12925005	12925251	Y	AAGAGTCTTTGTCTTGG	AAGAGTCTTTGTCTTTG	chr4:12857834-12858080	AluYa5_4_12	AAGAGTCTTTGTCTT	AAGAGTCTTTGTCTT	AAGAGTCTTTGTCTT	chr4:13094738-13094752	MATCHING
AluYa5	chr4	282	30144857	30145138	Y	TCCTGCCTATGTTTCT	TCCTGCCTATGTTTCT	chr4:30077686-30077967	AluYa5_4_23c	AGAAACATAGGCAGGA	AGAAACATAGGCAGGA	AGAAACATAGGCAGGA	chr4:30668215-30668230	IDENTICAL
AluYa5	chr4	282	34025126	34025407	Y	GGCTTGAGCAAATTTT	GGCTTGAGCAAATTTT	chr4:33878955-33879236	AluYa5_4_32c	AAAATTTGCTCAAGCC	AAAATTTGCTCAAGCC	AAAATTTGCTCAAGCC	chr4:34412126-34412141	IDENTICAL
AluYa5	chr4	208	40534351	40534558	Y	GGGAGAGACAAACTTT	GGGAGAGACAAACTTT	chr4:40388180-40388387	AluYa5_4_43c	AAAGTTTGTCTCTCCCT	AAAGTTTGTCTCTCCCC	AAAGTTTGTCTCTCCCT	chr4:41062708-41062724
AluYa5	chr4	281	62444995	62445275	Y	AAGTC	AAGTC	chr4:62298824-62299104	AluYa5_4_67	AAGTC	AAGTC	AAGTC	chr4:68674961-68674965	IDENTICAL
AluYa5	chr4	283	67166550	67166832	Y	AAGAGTGTTAAGG	AAGAGTGTTAAGG	chr4:67020379-67020661	AluYa5_4_72	AAGAGTGTTAAG	AAGAGTGTTAAG	AAGAGTGTTAAG	chr4:63936517-63936528	MATCHING
AluYa5	chr4	282	68814891	68815172	Y	GAGAAATCTTTTTT	GAGAAATCTTTATT	chr4:68668720-68669001	AluYa5_4_74c	AAAGATTTCTC	AAAGATTTCTC	AAAGATTTCTC	chr4:62265682-62265692	MATCHING
AluYa5	chr4	275	81692422	81692696	Y	ACAAATGGGTATTTCT	ACAAATGGGTATTTCT	chr4:81554267-81554541	AluYa5_4_85c	AGAAATACCCATTTGT	AGAAATACCCATTTGT	AGAAATACCCATTTGT	chr4:50007977-50007992	IDENTICAL
AluYa5	chr4	282	98538457	98538738	Y	AAAATTATACCCTGCT	AAAATTATACCCTGCT	chr4:98400302-98400583	AluYa5_4_115	AAAATTATACCCTGCT	AAAATTATACCCTGCT	AAAATTATACCCTGCT	chr4:100424726-100424741	IDENTICAL
AluYa5	chr4	186	100581573	100581758	Y	GTAAGAAAAACATTTCTTT	GTAAGAAAAACATTTCTAT	chr4:100443418-100443603	AluYa5_4_117c	AGAAATGTTTTTCTTAC	AGAAATGTTTTTCTTAC	AGAAACGTTTTTCTTAC	chr4:102516873-102516889	MATCHING
AluYa5	chr4	282	108423403	108423684	Y	AAGAGACAACCTCAG	AAGAGACAACCTCAG	chr4:108285248-108285529	AluYa5_4_134	AAGAGACAACCTCAG	AAGAGACAACCTCAG	AAGAGACAACCTCAG	chr4:110541843-110541857	IDENTICAL
AluYa5	chr4	282	115954220	115954501	Y	AAGATAATGTGTTTA	AAGATAATGTGTTTA	chr4:115816065-115816346	AluYa5_4_150	AAGATAATGTGTTTA	AAGATAATGTGTTTA	AAGATAATGTGTTTA	chr4:118234488-118234502	IDENTICAL
AluYa5	chr4	269	116555717	116555985	Y	AGAAAATAAAAGACT	AGAAAATAAAAGACT	chr4:116417562-116417830	AluYa5_4_154	AGAAAATAAAAGACT	AGAAAATAAAAGACT	AGAAAATAAAAGACT	chr4:118845364-118845378	IDENTICAL
AluYa5	chr4	282	120071945	120072226	Y	AAGAAGGCCC	AAGAAGGCCC	chr4:119933790-119934071	AluYa5_4_159	AAGAAGGCCC	AAGAAGGCCC	AAGAAGGCCC	chr4:122121653-122121662	IDENTICAL
AluYa5	chr4	292	123656756	123657047	Y	AAAAATTCTAG	AAAAATTCTAG	chr4:123518601-123518892	AluYa5_4_171	INDEL	INDEL	REFER_INDEL_FOLDER	chr4:125777855-125777862
AluYa5	chr4	301	130528553	130528853	Y	AATAATAATA	AATAATAAAA	chr4:130390398-130390698	AluYa5_4_180	AATAATAA	AATAATAA	AATAATAA	chr4:132760585-132760592	MATCHING
AluYa5	chr4	285	136285157	136285441	Y	AAAACTGCTATACAG	AAAACTGCTATACAG	chr4:136147002-136147286	AluYa5_4_187	AAAACTGCTATACAG	AAAACTGCTATACAG	AAAACTGCTATACAG	chr4:138640596-138640610	IDENTICAL
AluYa5	chr4	246	142361366	142361611	Y	GAAATTATTTTTT	GAAATTATTTTTT	chr4:142223211-142223456	AluYa5_4_202c	AAAAAATAATTTC	AAAAAATAATTTC	AAAAAACAATTTC	chr4:144854882-144854894	IDENTICAL
AluYa5	chr4	282	153950224	153950505	Y	AAGAAAATAGCCTAGG	AAGAAAATAGCCTAGG	chr4:153812069-153812350	AluYa5_4_214	AAGAAAATAGCCTAGG	AAGAAAATAGCCTAGG	AAGAAAATAGCCTAGG	chr4:156823342-156823357	IDENTICAL
AluYa5	chr4	237	154592942	154593178	Y	AAAAGAGAGTCTAG	AAAAGAGAGTCTAG	chr4:154454787-154455023	AluYa5_4_216	INDEL	INDEL	REFER_INDEL_FOLDER	chr4:157479902-157480326
AluYa5	chr4	261	173637073	173637333	Y	AAAAATGTAGTTGT	AAAAATGTAGTTGT	chr4:173498918-173499178	AluYa5_4_237	AAAAATGTAGTTGT	AAAAATGTAGTTGT	AAAAATGTAGTTGT	chr4:176796152-176796165	IDENTICAL
AluYa5	chr5	282	5191799	5192080	Y	CTACTGCTCACTCTTT	CTACTGCTCACTCTTT	chr5:5191799-5192080	AluYa5_5_4c	AAAGAGTGAGCAGTAG	AAAGAGTGAGCAGTAG	AAAGAGTGAGCAGTAG	chr5:5261984-5261999	IDENTICAL
AluYa5	chr5	286	6441712	6441997	Y	GAAACTAGAG	GAAACTAGAG	chr5:6441712-6441997	AluYa5_5_7	GAAACTAGAG	GAAACTAGAG	GAAACTAGAG	chr5:6530117-6530126	IDENTICAL
AluYa5	chr5	282	34991635	34991916	Y	GAAAGTAATTTT	GAAAGTAATTTT	chr5:34991635-34991916	AluYa5_5_47	GAAAGTAATTTT	GAAAGTAATTTT	GAAAGTAATTTT	chr5:80769464-80769475	IDENTICAL
AluYa5	chr5	282	39064060	39064341	Y	CTGGAATTCTT	CTGGAATTCTT	chr5:39064060-39064341	AluYa5_5_49c	AAGAATTCCAG	AAGAATTCCAG	AAGAATTCCAG	chr5:76611053-76611063	IDENTICAL
AluYa5	chr5	283	41937140	41937422	Y	TACCCATCTTTT	TACCCATCTTTT	chr5:41937140-41937422	AluYa5_5_54c	AAAAGATGGGTA	AAAAGATGGGTA	AAAAGATGGGTA	chr5:73677395-73677406	IDENTICAL
AluYa5	chr5	243	55874426	55874668	Y	GGTTCTGCTT	GGTTCTGCTT	chr5:55874426-55874668	AluYa5_5_71c	AAGCAGAACC	AAGCAGAACC	AAGCAGAACC	chr5:59322122-59322131	IDENTICAL
AluYa5	chr5	283	62947323	62947605	Y	TAAAGTTCATATGG	TAAAGTTCATATGG	chr5:62947323-62947605	AluYa5_5_75	T	T	T	chr5:30569887-30569887
AluYa5	chr5	282	69092465	69092746	Y	TAACTAAATCTTTT	TAACTAAATCTTTT	chr5:69092465-69092746	AluYa5_5_85c	NA	NA	NA	chrNA:NA-NA
AluYa5	chr5	282	69125768	69126049	Y	AAAAGATTTAGTTA	AAAAGATTTAGTTA	chr5:69125768-69126049	AluYa5_5_86	NA	NA	NA	chrNA:NA-NA
AluYa5	chr5	282	82715120	82715401	Y	AAAGAATTAACACC	AAAGAATTAACACC	chr5:82715120-82715401	AluYa5_5_115	AAAGAATTAACACC	AAAGAATTAACACC	AAAGAATTTACACC	chr5:32264266-32264279	IDENTICAL
AluYa5	chr5	297	93942042	93942338	Y	AAAAAATGCATAACAC	AAAAAATGCATAACAC	chr5:93942042-93942338	AluYa5_5_124	AAAAAATGCATAACAC	AAAAAATGCATAACAC	AAAAAATGCATAACAC	chr5:20964240-20964255	IDENTICAL
AluYa5	chr5	266	100417288	100417553	Y	AGAAAAAAATGCTTGA	AGAAAAAAATGCTTGA	chr5:100417288-100417553	AluYa5_5_132	AGAAAAAAATGCTTGA	AGAAAAAAATGCTTGA	AGAAAAAAATGCTTGA	chr5:102053552-102053567	IDENTICAL
AluYa5	chr5	308	102402723	102403030	Y	AAAAAAGATAGTATTTGAG	AAAAAAGATAGTATTTGAG	chr5:102402723-102403030	AluYa5_5_135	AAAAAAGATAGTATTTGAG	AAAAAAGATAGTATTTGAG	AAAAAAGATAGTATTTGAG	chr5:104115353-104115371	IDENTICAL
AluYa5	chr5	282	152803417	152803698	Y	AAAACCTGTTTATTCTT	AAAACCTGTTTATTCTT	chr5:152803417-152803698	AluYa5_5_199c	AAGAATAAACAGGTTTT	AAGAATAAACAGGTTTT	AAGAATAAACAGGTTTT	chr5:155401703-155401719	IDENTICAL
AluYa5	chr5	282	156919571	156919852	Y	AAAGAGGTAGTGCAG	AAAGAGGTAGTGCAG	chr5:156919571-156919852	AluYa5_5_205	AAAGAGGTAGTGCAG	AAAGAGGTAGTGCAG	AAAGAGGTAGTGCAG	chr5:159589595-159589609	IDENTICAL
AluYa5	chr5	283	160575708	160575990	Y	AAGAAGAACAGTCT	AAGAAGAACAGTCT	chr5:160575708-160575990	AluYa5_5_212	AAGAAGAACAGTCT	AAGAAGAACAGTCT	AAGAAGAACAGTCT	chr5:163321569-163321582	IDENTICAL
AluYa5	chr6	282	18107264	18107545	Y	AGAACTGAACTCTTGC	AGAAATGAACTCTTGC	chr6:18107264-18107545	AluYa5_6_28	AGAACTGAACTCTTGC	AGAAATGAACTCTTGC	AGAAACGAACTCTTGC	chr6:18346861-18346876
AluYa5	chr6	248	22335458	22335705	Y	GAAAAACTTGTGGG	GAAAAACTTGTGTG	chr6:22335458-22335705	AluYa5_6_33	GAAAAACTTGTG	GAAAAACTTGTG	GAAAAACTTGTG	chr6:22646867-22646878	MATCHING
AluYa5	chr6	283	27951633	27951915	Y	AAAGAAAGTTTGT	AAAGAAAGTTTGT	chr6:27951633-27951915	AluYa5_6_40	AAAGAAAGTTTGT	AAAGAAAGTTTGT	AAAGAAAGTTTGT	chr6:28389760-28389772	IDENTICAL
AluYa5	chr6	282	29621078	29621359	Y	AAAAGAAACAA	AAAAGAAACAA	chr6:29621078-29621359	AluYa5_6_46	AAAAGAA	AAAAGAA	AAAAGAA	chr6:30056183-30056189	MATCHING
AluYa5	chr6	283	44924960	44925242	Y	ATGAATACT	ATGAATACT	chr6:44924960-44925242	AluYa5_6_65c	AGTATTCAT	AGTATTCAT	AGTATTCAT	chr6:45931253-45931261	IDENTICAL
AluYa5	chr6	282	56242132	56242413	Y	AAAGAAGTGACAGGTC	AAAGAAGTGACAGGTC	chr6:56242132-56242413	AluYa5_6_81	AAAGAAGTGACAGGTC	AAAGAAGTGACAGGTC	AAAGAAGTGACAGGTC	chr6:57537133-57537148	IDENTICAL
AluYa5	chr6	282	76014543	76014824	Y	CCACATCCTTTATCTT	CCACATCCTTTATCTT	chr6:76014543-76014824	AluYa5_6_107c	AAGATAAAGGATGTGG	AAGATAAAGGATGTGG	AAGATAAAGGATGTGG	chr6:76123497-76123512	IDENTICAL
AluYa5	chr6	282	78819136	78819417	Y	AAGATTTGTGTC	AAGATTTGTGTC	chr6:78819136-78819417	AluYa5_6_111	AAGATTTGTGTC	AAGATTTGTGTC	AAGATTTGTGTC	chr6:79016721-79016732	IDENTICAL
AluYa5	chr6	282	84578096	84578377	Y	GGAAATCTT	GGAAATCTT	chr6:84578096-84578377	AluYa5_6_118c	AAGATTTCC	AAGATTTCC	AAGATTTCC	chr6:84980282-84980290	IDENTICAL
AluYa5	chr6	282	85560708	85560989	Y	TCCCTACTTCCTTTC	TCCCTACTTCCTTTC	chr6:85560708-85560989	AluYa5_6_121c	GAAAGGAAGTAGGGA	GAAAGGAAGTAGGGA	GAAAGGAAGTAGGGA	chr6:85970109-85970123	IDENTICAL
AluYa5	chr6	281	104915879	104916159	Y	AGAAATATAGCTTCTA	AGAAATATAGCTTCTA	chr6:104915879-104916159	AluYa5_6_146	AGAAATATAGCTTCTA	AGAAATATAGCTTCTA	AGAAATATAGCTTCTA	chr6:106101676-106101691	IDENTICAL
AluYa5	chr6	274	129778805	129779078	Y	GAAATTATACACTTTCTTT	GAAATTATACACTTTCTTT	chr6:129778805-129779078	AluYa5_6_192c	AAAGAAAGTGTATAATTTC	AAAGAAAGTGTATAATTTC	AAAGAAAGTGTATAATTTC	chr6:131664234-131664252	IDENTICAL
AluYa5	chr6	282	138085182	138085463	Y	CTGGACAACCTTTTTT	CTGGACAACCTTTTTT	chr6:138085182-138085463	AluYa5_6_207c	AAAAAAGGTTGTCCAG	AAAAAAGGTTGTCCAG	AAAAAAGGTTGTCCAG	chr6:140085794-140085809	IDENTICAL
AluYa5	chr6	282	146345894	146346175	Y	AAGATATCATATATG	AAGATATCATATATG	chr6:146345894-146346175	AluYa5_6_219	AAGATATCATATATG	AAGATATCATATATG	AAGATATCACATATG	chr6:148548492-148548506	IDENTICAL
AluYa5	chr6	282	147650050	147650331	Y	TGTACATTTT	TGTACATTTT	chr6:147650050-147650331	AluYa5_6_220c	AAAATGTACA	AAAATGTACA	AAAATGTACA	chr6:149893175-149893184	IDENTICAL
AluYa5	chr6	282	154263996	154264277	Y	AAAAACAGTTGTG	AAAAACAGTTGTG	chr6:154213575-154213856	AluYa5_6_231	AAAAACAGTTGTG	AAAAACAGTTGTG	AAAAACAGTTGTG	chr6:156676303-156676315	IDENTICAL
AluYa5	chr6	282	157002033	157002314	Y	AAGATGAATGAATCTTA	AAGATGAATGAATCTTA	chr6:156951612-156951893	AluYa5_6_237	AAGATGAATGAATCTTA	AAGATGAATGAATCTTA	AAGATGAATGAATCTTA	chr6:159464808-159464824	IDENTICAL
AluYa5	chr7	244	13436429	13436672	Y	AAAT	AAAT	chr7:13629714-13629957	AluYa5_7_16	AAAT	AAAT	AAAT	chr7:13716431-13716434	IDENTICAL
AluYa5	chr7	285	14890302	14890586	Y	CTGGGACATCCTTTTT	CTGGGACATCCTTTTT	chr7:15083587-15083871	AluYa5_7_21c	AAAAAGGATGTCCCAG	AAAAAGGATGTCCCAG	AAAAGGGATGTCCCAG	chr7:15184314-15184329	IDENTICAL
AluYa5	chr7	282	16978068	16978349	Y	AGGAAATATTTCTT	AGGAAATATTTCTT	chr7:17171353-17171634	AluYa5_7_23c	AAGAAATATTTCCT	AAGAAATATTTCCT	AAGAAATATTTCCT	chr7:17324968-17324981	IDENTICAL
AluYa5	chr7	284	32413500	32413783	Y	GGCC	GGCC	chr7:32606785-32607068	AluYa5_7_45	AAAGAAGACATCTA	AAAGAAGACATCTA	AAAGAAGACATCTA	chr7:32965600-32965613
AluYa5	chr7	286	49329360	49329645	Y	TCTACTGTCT	TCTACTGTCT	chr7:49522645-49522930	AluYa5_7_72c	AGACAGTAGA	AGACAGTAGA	AGACAGTAGA	chr7:50409892-50409901	IDENTICAL
AluYa5	chr7	285	67906736	67907020	Y	AAAAAGAAACCCA	AAAAAGAAACCCA	chr7:68100021-68100305	AluYa5_7_89	AAAAAGAAACCCA	AAAAAGAAACCCA	AAAAAGAAACCCA	chr7:68738214-68738226	IDENTICAL
AluYa5	chr7	282	82912798	82913079	Y	AAAACAGAGATTCCTG	AAAACAGAGATTCCTG	chr7:83106083-83106364	AluYa5_7_113	AAAACAGAGATTCCTG	AAAACAGAGATTCCTG	AAAACAGAGATTCCTG	chr7:83132452-83132467	IDENTICAL
AluYa5	chr7	243	88555923	88556165	Y	AATGTAACCT	AATGTAACTT	chr7:88749208-88749450	AluYa5_7_127	AAAACAATGTAAC	AAAAAAATGTAAC	AAAACAATGTAAC	chr7:88901699-88901711
AluYa5	chr7	282	88714966	88715247	Y	GAAATATGGGTAGTGAGGCCG	GAAATATGGGTAGTGAGACTG	chr7:88908251-88908532	AluYa5_7_128	GAAATATGGGTAGTGAG	GAAATATGGGTAGTGAG	GAAATATGGGTAGTGAG	chr7:89059973-89059989	MATCHING
AluYa5	chr7	282	89666803	89667084	Y	AAAAGAATCTGGA	AAAAGAATCTGGA	chr7:89860088-89860369	AluYa5_7_131	AAAAGAATC	AAAAGAATC	AAAAGAATC	chr7:90022872-90022880	MATCHING
AluYa5	chr7	282	96005687	96005968	Y	GAAAAGCA	GAAAAGCA	chr7:96198972-96199253	AluYa5_7_141	GAAAAGCA	GAAAAGCA	GAAAAGCA	chr7:96418189-96418196	IDENTICAL
AluYa5	chr7	282	107098583	107098864	Y	AAGTTTGGGGAGTTGG	AAGTTTGGGGAGTTGG	chr7:107291868-107292149	AluYa5_7_165	AAGTTTGGGGAGTTGG	AAGTTTGGGGAGTTGG	AAGTTTGGGGAGTTGG	chr7:107822217-107822232	IDENTICAL
AluYa5	chr7	248	114673504	114673751	Y	GCAATCAATATATCTTTTTTTT	GCAATCAATATATCTTATTCTT	chr7:114866789-114867036	AluYa5_7_176c	AAGATATATTGATTGC	AAGATATATTGATTGC	AAGATATGTTGATTGC	chr7:115614103-115614118
AluYa5	chr7	232	116314004	116314235	Y	TTGTCATTCCTTTTTT	TTGTCATTCCATTTTT	chr7:116507289-116507520	AluYa5_7_179c	AAAAATGGAATGACAA	AAAAAAGGAATGACAA	AAAAATGGAATGACAA	chr7:117286592-117286607	IDENTICAL
AluYa5	chr7	264	117487944	117488207	Y	CATCCTTGTGTATTTTC	CATCCTTGTGTATTTTC	chr7:117681229-117681492	AluYa5_7_183c	AAAATACACAAGGATG	AAAATACACAAGGATG	AAAATACACAAGGATG	chr7:118484955-118484970	MATCHING
AluYa5	chr7	282	119464613	119464894	Y	AAGACTGAAAAA	AAGACTGAAAAA	chr7:119657898-119658179	AluYa5_7_185	AAGACTGAAAAA	AAGACTGAAAAA	AAGACTGAAAAA	chr7:120537941-120537952	IDENTICAL
AluYa5	chr7	245	140649411	140649655	Y	AAAACCTCTGTAGA	AAAACCTCTGTAGA	chr7:140842696-140842940	AluYa5_7_218	AAAACCTCTGTAGA	AAAACCTCTGTAGA	AAAACCTCTGTAGA	chr7:142155197-142155210	IDENTICAL
AluYa5	chr7	282	149558589	149558870	Y	TCCCCCATGTC	TCCCCCATGTC	chr7:149751874-149752155	AluYa5_7_229	AAAATTCCCCCATGTC	AAAAATCCCCCATGTC	AAAATTCCCCCATGTC	chr7:150954205-150954220
AluYa5	chr8	284	25035532	25035815	Y	GCATCATCATTTCTTTTTTTC	GCATCATCATTTCTTTATATC	chr8:25035532-25035815	AluYa5_8_24c	AAAGAAATGATGATGC	AAAGAAATGATGATGC	AAAGAAATGATGATGC	chr8:21563933-21563948	MATCHING
AluYa5	chr8	282	28019696	28019977	Y	AAGAAATACAGCCTCGGC	AAGAAATACAGCCTCGTC	chr8:28019696-28019977	AluYa5_8_30	AAGAAATACAGCCTCG	AAGAAATACAGCCTCG	AAGAAATACAGCCTCG	chr8:24593457-24593472	MATCHING
AluYa5	chr8	282	29110493	29110774	Y	AACTCAATAT	AACTCAATAT	chr8:29110493-29110774	AluYa5_8_32	AAAATAACTCAAT	AAAAAAACTCAAT	AAAATAACTCAAT	chr8:25732884-25732896
AluYa5	chr8	283	64134163	64134445	Y	CAGGGTCCAGTTTTTT	CAGGGTCCAGTTTTTT	chr8:64134163-64134445	AluYa5_8_70c	AAAAAACTGGACCCTG	AAAAAACTGGACCCTG	AAAAAACTGGACCCTG	chr8:61281119-61281134	IDENTICAL
AluYa5	chr8	282	70916101	70916382	Y	AAATGGCAGAGTTTGG	AAATGGCAGAGTTTGG	chr8:70916101-70916382	AluYa5_8_80	AAATGGCAGAGTTTGG	AAATGGCAGAGTTTGG	AAATGGCAGAGTTTGG	chr8:68160662-68160677	IDENTICAL
AluYa5	chr8	282	99426017	99426298	Y	AGAAAATATGGGACCCTC	AGAAAATATGGGACTCTC	chr8:99426017-99426298	AluYa5_8_120	AGAAAATATGGGAC	AGAAAATATGGGAC	AGAAAATATGGGAC	chr8:97282330-97282343	MATCHING
AluYa5	chr8	246	123259160	123259405	Y	AAGAAACCCCTGTCCC	AAGAAACCCCTGTCCC	chr8:123259160-123259405	AluYa5_8_144	AAGAAACCCCTGTCCC	AAGAAACCCCTGTCCC	AAGAAACCCCTGTCCC	chr8:121711250-121711265	IDENTICAL
AluYa5	chr8	282	126989155	126989436	Y	AAATAGCCGT	AAATAGCCGT	chr8:126989155-126989436	AluYa5_8_147	AAATAGCC	AAATAGCC	AAATAGCC	chr8:125504391-125504398	MATCHING
AluYa5	chr9	245	2987951	2988195	Y	ATCACTTCCTCTT	ATCACTTCCTCTT	chr9:2987951-2988195	AluYa5_9_8c	AAGAGGAAGTGAT	AAGAGGAAGTGAT	AAGAGGAAGTGAT	chr9:3038706-3038718	IDENTICAL
AluYa5	chr9	282	10101257	10101538	Y	CCAGTTTAGTTTCTTTT	CCAGTTTAGTTTCTTAT	chr9:10101257-10101538	AluYa5_9_16c	AAGAAACTAAACTGG	AAGAAACTAAACTGG	AAGAAACTAAACTGG	chr9:10311624-10311638	MATCHING
AluYa5	chr9	282	12888007	12888288	Y	AAAAATAAAAGTTT	AAAAATAAAAGTTT	chr9:12888007-12888288	AluYa5_9_20	AAAAATAAAAGTTT	AAAAATAAAAGTTT	AAAAATGAAAGTTT	chr9:13244477-13244490	IDENTICAL
AluYa5	chr9	282	23353573	23353854	Y	AGAAACTGTATTTGAGG	AGAAACTGTATTTGAGG	chr9:23353573-23353854	AluYa5_9_35	AGAAACTGTATTTGAGG	AGAAACTGTATTTGAGG	AGAAACTGTATTTGAGG	chr9:23895957-23895973	IDENTICAL
AluYa5	chr9	283	26502961	26503243	Y	TCAAGCATTTT	TCAAGCATTTT	chr9:26502961-26503243	AluYa5_9_40c	AAAATGCTTGA	AAAATGCTTGA	AAAATGCTTGA	chr9:27095495-27095505	IDENTICAL
AluYa5	chr9	256	30057301	30057556	Y	AAGAAATGAGATTTGTTC	AAGAAATGAGATTTGTTC	chr9:30057301-30057556	AluYa5_9_46	AAGAAATGAGATTTGTTC	AAGAAATGAGATTTGTTC	AAGAAATGAGATTTGTTC	chr9:30651485-30651502	IDENTICAL
AluYa5	chr9	282	44578400	44578681	Y	CACAGCCTACTTTC	CACAGCCTACTTTC	chr9:45915651-45915932	AluYa5_9_81c	GAAAGTAGGCTGTG	GAAAGTAGGCTGTG	GAAAATAGGCTGTG	chr9:63991615-63991628	IDENTICAL
AluYa5	chr9	282	75127283	75127564	Y	AAGATTATAATTTGTG	AAGATTATAATTTGTG	chr9:77087549-77087830	AluYa5_9_99	AAGATTATAATTTGTG	AAGATTATAATTTGTG	AAGATTATAATTTGTG	chr9:74132596-74132611	IDENTICAL
AluYa5	chr9	282	79469507	79469788	Y	TTAAATCTATTTCTTTT	TTAAATCTATTTCTTTT	chr9:81429773-81430054	AluYa5_9_106c	AAAAGAAATAGATTTAA	AAAAGAAATAGATTTAA	AAAAGAAATAGATTTAA	chr9:78569988-78570004	IDENTICAL
AluYa5	chr9	282	80979903	80980184	Y	AATTGCAATATAG	AATTGCAATATAG	chr9:82940169-82940450	AluYa5_9_107	AATTGCAATATAG	AATTGCAATATAG	AATTGCAATATAG	chr9:80066847-80066859	IDENTICAL
AluYa5	chr9	245	84947001	84947245	Y	AAAAAATCAGTTGG	AAAAAATCAGTTGG	chr9:86907267-86907511	AluYa5_9_117	AAAAAATCAGTTGG	AAAAAATCAGTTGG	AAAAAATCAGTTGG	chr9:84115786-84115799	IDENTICAL
AluYa5	chr9	282	89349229	89349510	Y	AAAATTCACTG	AAAATTCACTG	chr9:91309495-91309776	AluYa5_9_123	AAAATTCACTG	AAAATTCACTG	AAAATTCACTG	chr9:88645056-88645066	IDENTICAL
AluYa5	chr9	282	124408661	124408942	Y	TAAAGAGAGGACA	TAAAGAGAGGACA	chr9:126368928-126369209	AluYa5_9_170	TAAAGAGAGGACA	TAAAGAGAGGACA	TAAAGAGAGGACA	chr9:124261397-124261409	IDENTICAL
AluYa5	chr9	285	133443696	133443980	Y	CACAGTTTCCTTCTTTT	CACAGTTTCCTTCTTCT	chr9:135403963-135404247	AluYa5_9_180c	AAGAAGGAAACTGTG	AAGAAGGAAACTGTG	AAGAAGGAAACTGTG	chr9:133643497-133643511	MATCHING
AluYa5	chr9	285	135662270	135662554	Y	GAAATACAAGGTGCCGG	GAAATACAAGGTGCCTG	chr9:137576146-137576430	AluYa5_9_181	INDEL	INDEL	REFER_INDEL_FOLDER	chr9:133283138-133286672
AluYa5	chr10	282	9678012	9678293	Y	AAAGAGTTAATTTC	AAAGAGTTAATTTC	chr10:9678012-9678293	AluYa5_10_8	AAAGAGTTAATTTC	AAAGAGTTAATTTC	AAAGAGTTAATTTC	chr10:9830066-9830079	IDENTICAL
AluYa5	chr10	282	9787154	9787435	Y	AAAAATGCCTACTTTTG	AAAAATGCCTACTTTTG	chr10:9787154-9787435	AluYa5_10_9	AAAAATGCCTACTTTTG	AAAAATGCCTACTTTTG	AAAAATGCCTACTTTTG	chr10:9939988-9940004	IDENTICAL
AluYa5	chr10	282	16030184	16030465	Y	AAGAAGGGCCAAAAATT	AAGAAGGGCCAAAAATT	chr10:16030184-16030465	AluYa5_10_16	AAGAAGGGCCAAAAATT	AAGAAGGGCCAAAAATT	AAGAAGGGCCAAAAATT	chr10:16564362-16564378	IDENTICAL
AluYa5	chr10	282	54677713	54677994	Y	ACCTCTTTTTCTT	ACCTCTTTTTCTT	chr10:54677713-54677994	AluYa5_10_66c	AAGAAAAAGAGGT	AAGAAAAAGAGGT	AAGAAAAAGAGGT	chr10:52067941-52067953	IDENTICAL
AluYa5	chr10	283	55725630	55725912	Y	AAAAGTGGTTGG	AAAAGTGGTTGG	chr10:55725630-55725912	AluYa5_10_69	AAAAGTGG	AAAAGTGG	AAAAGTGG	chr10:53176705-53176712	MATCHING
AluYa5	chr10	282	83712888	83713169	Y	CCACGAGGGCTCTTT	CCACGAGGGCTCTTT	chr10:83712888-83713169	AluYa5_10_106c	AAAGAGCCCTCGTGG	AAAGAGCCCTCGTGG	AAAGAGCCCTCGTGG	chr10:81997335-81997349	IDENTICAL
AluYa5	chr10	282	100836118	100836399	Y	CGGAAAAGTACTTTC	CGGAAAAGTACTTTC	chr10:100836118-100836399	AluYa5_10_126c	GAAAGTACTTTTCCG	GAAAGTACTTTTCCG	GAAAGTACTTTTCCG	chr10:99411406-99411420	IDENTICAL
AluYa5	chr10	283	111041716	111041998	Y	AGAGAATCTT	AGAGAATCTT	chr10:111041716-111041998	AluYa5_10_141c	AAGATTCTCT	AAGATTCTCT	AAGATTCTCT	chr10:109886563-109886572	IDENTICAL
AluYa5	chr10	282	123479204	123479485	Y	GAAGATTTTTT	GAAGATTTGTT	chr10:123479204-123479485	AluYa5_10_156c	AAATCTTC	AAATCTTC	AAATCTTC	chr10:122568110-122568117	MATCHING
AluYa5	chr10	287	129177661	129177947	Y	AAAGATTATATATTCA	AAAGATTATATATTCA	chr10:129177661-129177947	AluYa5_10_161	AAAGATTATATATTCA	AAAGATTATATATTCA	AAAGATTATATATTCA	chr10:128567646-128567661	IDENTICAL
AluYa5	chr11	282	7673493	7673774	Y	AAGAATGGATGA	AAGAATGGATGA	chr11:7673493-7673774	AluYa5_11_5	AAGAATGGATGA	AAGAATGGATGA	AAGAATGGATGA	chr11:7534557-7534568	IDENTICAL
AluYa5	chr11	282	26419259	26419540	Y	TGCTGCCCAGTTTTT	TGCTGCCCAGTTTTT	chr11:26419259-26419540	AluYa5_11_33c	AAAAACTGGGCAGCA	AAAAACTGGGCAGCA	AAAAACTGGGCAGCA	chr11:26528447-26528461	IDENTICAL
AluYa5	chr11	250	32206255	32206504	Y	CTATTTTTCTTTTT	CTATTTTTCTTTAT	chr11:32206255-32206504	AluYa5_11_39c	AAAGAAAAATAG	AAAGAAAAATAG	AAAGAAAAATAG	chr11:32428466-32428477	MATCHING
AluYa5	chr11	282	38002596	38002877	Y	AAAATGTAGGCA	AAAATGTAGGCA	chr11:38002596-38002877	AluYa5_11_47	AAAATGTAGGCA	AAAATGTAGGCA	AAAATGTAGGCA	chr11:38357630-38357641	IDENTICAL
AluYa5	chr11	262	39881551	39881812	Y	AAACAAAGGCTTTCT	AAACAAAGGCTTTCT	chr11:39881551-39881812	AluYa5_11_53c	AGAAAGCCTTTGTTT	AGAAAGCCTTTGTTT	AGAAAGCCTTTGTTT	chr11:40274082-40274096	IDENTICAL
AluYa5	chr11	286	41127351	41127636	Y	GAAGGGCTGA	GAAGGGCTGA	chr11:41127351-41127636	AluYa5_11_55	AAAATGAAGGGCTGA	AAAAAGAAGGGCTGA	AAAATGAAGGGCTGA	chr11:41577168-41577182
AluYa5	chr11	282	72478937	72479218	Y	TACAATACTTCTT	TACAATACTTCTT	chr11:72478937-72479218	AluYa5_11_88c	AAGAAGTATTGTA	AAGAAGTATTGTA	AAGAAGTATTGTA	chr11:71413918-71413930	IDENTICAL
AluYa5	chr11	282	76287316	76287597	Y	AAAATCCTCGTTGGTG	AAAATCCTCGTTGGTG	chr11:76287316-76287597	AluYa5_11_94	AAAATCCTCGTTGGTG	AAAATCCTCGTTGGTG	AAAATCCTCGTTGGTG	chr11:75300187-75300202	IDENTICAL
AluYa5	chr11	282	79486929	79487210	Y	AAAGAATCCAGGC	AAAGAATCCAGGC	chr11:79486929-79487210	AluYa5_11_103	AAAGAATCCAGGC	AAAGAATCCAGGC	AAAGAATCCAGGC	chr11:78573713-78573725	IDENTICAL
AluYa5	chr11	295	86410629	86410923	Y	TAAATGCAAAATGG	TAAATGCAAAATGG	chr11:86410629-86410923	AluYa5_11_119	TAAATGCAAAATGG	TAAATGCAAAATGG	TAAATGCAAAATGG	chr11:85660989-85661002	IDENTICAL
AluYa5	chr11	282	104556717	104556998	Y	AGAAATCAGGATTGTCGG	AGAAATCAGGATTGTCTG	chr11:104556717-104556998	AluYa5_11_146	AGAAATCAGGATTGTC	AGAAATCAGGATTGTC	AGAAATCAGGATTGTC	chr11:103807056-103807071	MATCHING
AluYa5	chr11	270	105826718	105826987	Y	AAAATGCTGGATT	AAAATGCTGGATT	chr11:105826718-105826987	AluYa5_11_149c	ACAATCCAGCATTTT	AAAATCCAGCATTTT	AAAATCCAGCATTTT	chr11:105127204-105127218
AluYa5	chr11	282	118213230	118213511	Y	CAATGTTGATCTT	CAATGTTGATCTT	chr11:118213230-118213511	AluYa5_11_162c	AAGATCAACATTG	AAGATCAACATTG	AAGATCAACATTG	chr11:117712299-117712311	IDENTICAL
AluYa5	chr11	282	123511466	123511747	Y	CCTCTGGTGGTATTTCT	CCTCTGGTGGTATTTCT	chr11:123511466-123511747	AluYa5_11_169c	AGAAATACCACCAGAGG	AGAAATACCACCAGAGG	AGAAATACCACCAGAGG	chr11:123117443-123117459	IDENTICAL
AluYa5	chr12	282	8253599	8253880	Y	TCCTTCCCCAACCTT	TCCTTCCCCAACCTT	chr12:8253599-8253880	AluYa5_12_6c	AAGGTTGGGGAAGGA	AAGGTTGGGGAAGGA	AAGGTTGGGGAAGGA	chr12:8548361-8548375	IDENTICAL
AluYa5	chr12	282	16067697	16067978	Y	CTCAAA	CTCAAA	chr12:16067697-16067978	AluYa5_12_14c	AG	TT	GT	chr12:16482494-16482493	MATCHING
AluYa5	chr12	282	21666721	21667002	Y	CCCAGCACCATTTTTT	CCCAGCACCATTTATT	chr12:21666721-21667002	AluYa5_12_23c	AAATGGTGCTGGG	AAATGGTGCTGGG	AAATGGTGCTGGG	chr12:67409381-67409393	MATCHING
AluYa5	chr12	282	23165482	23165763	Y	AAAAGAGTAGTGTCTT	AAAAGAGTAGTGTCTT	chr12:23165482-23165763	AluYa5_12_27	AAAAGAGTAGTGTCTT	AAAAGAGTAGTGTCTT	AAAAGAGTAGTGTCTT	chr12:65908962-65908977	IDENTICAL
AluYa5	chr12	282	57344545	57344826	Y	GACATTTGCTTCTTT	GACATTTGCTTCTTT	chr12:57344545-57344826	AluYa5_12_81c	AAAGAAGCAAATGTC	AAAGAAGCAAATGTC	AAAGAAGCAAATGTC	chr12:30929723-30929737	IDENTICAL
AluYa5	chr12	291	85025824	85026114	Y	AATCTTT	AATCTTT	chr12:85047487-85047777	AluYa5_12_136c	AAAGATT	AAAGATT	AAAGATT	chr12:86922837-86922843	IDENTICAL
AluYa5	chr12	284	93171817	93172100	Y	AAGAAACTGCTGTTTG	AAGAAACTGCTGTTTG	chr12:93193480-93193763	AluYa5_12_151	AAGAAACTGCTGTTTG	AAGAAACTGCTGTTTG	AAGAAACTGCTGTTTG	chr12:95240098-95240113	IDENTICAL
AluYa5	chr12	247	99790967	99791213	Y	AGAAAAGCTCCAGAAA	AGAAAAGCTCCAGAAA	chr12:99812630-99812876	AluYa5_12_165	AGAAAAGCTCCAGAAA	AGAAAAGCTCCAGAAA	AGAAAAGCTCCAGAAA	chr12:101988611-101988626	IDENTICAL
AluYa5	chr12	284	126185324	126185607	Y	AAAAACTCATTGCTTCGG	AAAAACTCATTGCTTCAG	chr12:126226397-126226680	AluYa5_12_188	AAAAACTCATTGCTTC	AAAAACTCATTGCTTC	AAAAACTCATTGCTTC	chr12:129146118-129146133	MATCHING
AluYa5	chr13	282	28620634	28620915	Y	CTGTGTTTGGTTTTCT	CTGTGTTTGGTTTTCT	chr13:28620634-28620915	AluYa5_13_22c	AGAAAACCAAACACAG	AGAAAACCAAACACAG	AGAAAACCAAACACAG	chr13:28838824-28838839	IDENTICAL
AluYa5	chr13	282	29027215	29027496	Y	AAGAATTACATTGTG	AAGAATTACATTGTG	chr13:29027215-29027496	AluYa5_13_24	AAGAATTACATTGTG	AAGAATTACATTGTG	AAGAATTACATTGTG	chr13:29250561-29250575	IDENTICAL
AluYa5	chr13	282	38872640	38872921	Y	AAGAATGGCAA	AAGAATGGCAA	chr13:38872640-38872921	AluYa5_13_42	NA	NA	NA	chrNA:NA-NA
AluYa5	chr13	282	43053287	43053568	Y	CACTACCTGATTCTT	CACTACCTGATTCTT	chr13:43053287-43053568	AluYa5_13_49c	NA	NA	NA	chrNA:NA-NA
AluYa5	chr13	282	47511787	47512068	Y	CTCCT	CTCCT	chr13:47511787-47512068	AluYa5_13_57c	AGGAG	AGGAG	AGGAG	chr13:47924353-47924357	IDENTICAL
AluYa5	chr13	282	50373250	50373531	Y	TCTAGTGCATTCTT	TCTAGTGCATTCTT	chr13:50373250-50373531	AluYa5_13_62c	AAGAATGCACTAGA	AAGAATGCACTAGA	AAGAATGCACTAGA	chr13:50819156-50819169	IDENTICAL
AluYa5	chr13	282	53931726	53932007	Y	CTCCTCATAGGTATTCTT	CTCCTCATAGGTATTCTT	chr13:53931726-53932007	AluYa5_13_66c	GGAG	GGAG	GGAG	chr13:54342503-54342506
AluYa5	chr13	282	59591602	59591883	Y	GAAATGATAAATCTTGGC	GAAATGATAAATCTTTGC	chr13:59591602-59591883	AluYa5_13_78	GAAATGATAAATCTT	GAAATGATAAATCTT	GAAATGATAAATCTT	chr13:60056515-60056529	MATCHING
AluYa5	chr13	282	83563647	83563928	Y	TCAAACTTTCTTTTCTTTT	TCAAACTTTCTTTTCATTT	chr13:83563647-83563928	AluYa5_13_117c	GAAAAGAAAGTTTGA	GAAAAGAAAGTTTGA	GAAAAGAAAGTTTGA	chr13:84549640-84549654	MATCHING
AluYa5	chr13	282	97715593	97715874	Y	CCTTCCTGAATTT	CCTTCCTGAATTT	chr13:97715593-97715874	AluYa5_13_141c	AAATTCAGGAAGG	AAATTCAGGAAGG	AAATTCAGGAAGG	chr13:99031557-99031569	IDENTICAL
AluYa5	chr13	282	108792987	108793268	Y	AAAAGAAATGAACATTTGAG	AAAAGAAATGAACATTTGAG	chr13:108792987-108793268	AluYa5_13_157	AAAAGAAATGAACATTTGAG	AAAAGAAATGAACATTTGAG	AAAAGAAATGAACATTTGAG	chr13:110379865-110379884	IDENTICAL
AluYa5	chr13	208	110357448	110357655	Y	CAGCAACACTTCTT	CAGCAACACTTCTT	chr13:110357448-110357655	AluYa5_13_158c	AAGAAGTGTTGCTG	AAGAAGTGTTGCTG	AAGAAGTGTTGCTG	chr13:111989974-111989987	IDENTICAL
AluYa5	chr14	282	21863641	21863922	Y	CTCATATTTT	CTCATATTTT	chr14:21863641-21863922	AluYa5_14_4c	AAAATATGAGCTTGTA	AAAATATGAGTTTGTA	AAAATATGAGTTTGTA	chr14:21268598-21268613
AluYa5	chr14	282	24663931	24664212	Y	AAGAAACCTTGGTTGA	AAGAAACCTTGGTTGA	chr14:24663931-24664212	AluYa5_14_14	AAGAAACCTTGGTTGA	AAGAAACCTTGGTTGA	AAGAAACCTTGGTTGA	chr14:24041901-24041916	IDENTICAL
AluYa5	chr14	282	35093322	35093603	Y	CTAAATACACTTTCTT	CTAAATACACTTTCTT	chr14:35093322-35093603	AluYa5_14_30c	AAGAAAGTGTATTTAG	AAGAAAGTGTATTTAG	AAGAAAGTGTATTTAG	chr14:34652793-34652808	IDENTICAL
AluYa5	chr14	282	41720692	41720973	Y	AAGAATGATGTC	AAGAATGATGTC	chr14:41720692-41720973	AluYa5_14_38	AAGAATGATGTC	AAGAATGATGTC	AAGAATGATGTC	chr14:41210038-41210049	IDENTICAL
AluYa5	chr14	282	45647689	45647970	Y	AAAAGCCTCCAATTG	AAAAGCCTCCAATTG	chr14:45647689-45647970	AluYa5_14_43	AAAAGCCTCCAATTG	AAAAGCCTCCAATTG	AAAAGCCTCCAATTG	chr14:45223927-45223941	IDENTICAL
AluYa5	chr14	282	82539101	82539382	Y	GAAAATATTATTATT	GAAAATATTATTTTT	chr14:82539101-82539382	AluYa5_14_88c	AATAATATTTTC	AATAATATTTTC	AATAATATTTTC	chr14:82946055-82946066	MATCHING
AluYa5	chr15	282	46337570	46337851	Y	AAGAGTGACCTTTAC	AAGAGTGACCTTTAC	chr15:46337570-46337851	AluYa5_15_50	AAGAGTGACCTTTAC	AAGAGTGACCTTTAC	AAGAGTGACCTTTAC	chr15:45496482-45496496	IDENTICAL
AluYa5	chr15	282	47578375	47578656	Y	AAAGAAGGGCATTACA	AAAGAAGGGCATTACA	chr15:47578375-47578656	AluYa5_15_52	AAAGAAGGGCATTACA	AAAGAAGGGCATTACA	AAAGAAGGGCATTACA	chr15:46765290-46765305	IDENTICAL
AluYa5	chr15	299	50312471	50312769	Y	AAATAAATAGA	AAATAAATAGA	chr15:50312471-50312769	AluYa5_15_54	AAATAAATAGA	AAATAAATAGA	AAATAAATAGA	chr15:49552906-49552916	IDENTICAL
AluYa5	chr15	261	81083558	81083818	Y	TAAAGTTTTT	TAAAGTTTTT	chr15:81083558-81083818	AluYa5_15_90c	AAAAACTTTA	AAAAACTTTA	AAAAACTTTA	chr15:80514700-80514709	IDENTICAL
AluYa5	chr15	283	95926939	95927221	Y	TCCTTGTTAACTTTCT	TCCTTGTTAACTTTCT	chr15:95926939-95927221	AluYa5_15_103c	AGAAAGTTAACAAGGA	AGAAAGTTAACAAGGA	AGAAAGTTAACAAGGA	chr15:95516833-95516848	IDENTICAL
AluYa5	chr16	282	19159789	19160070	Y	CCTAGGCTCAGTTCT	CCTAGGCTCAGTTCT	chr16:19159789-19160070	AluYa5_16_24c	AGAACTGAGCCTAGG	AGAACTGAGCCTAGG	AGAACTGAGCCTAGG	chr16:19350309-19350323	IDENTICAL
AluYa5	chr16	282	26402897	26403178	Y	ACAAAGAGCTATTTTCTT	ACAAAGAGCTATTTTCTT	chr16:26402897-26403178	AluYa5_16_35c	TAAGAAAATAGCTCTTTGT	AAAGAAAATAGCTCTTTGT	AAAGAAAATAGCTCTTTGT	chr16:26868958-26868976
AluYa5	chr16	282	31272414	31272695	Y	AAAGAAACCATGCCCC	AAAGAAACCATGCCCC	chr16:31272414-31272695	AluYa5_16_42	AAAGAAACCATGCCCC	AAAGAAACCATGCCCC	AAAGAAACCATGCCCC	chr16:31773612-31773627	IDENTICAL
AluYa5	chr16	282	47222873	47223154	Y	AATAATATTTCACCTG	AATAATATTTCACCTG	chr16:47222873-47223154	AluYa5_16_53	AATAATATTTCACCTG	AATAATATTTCACCTG	AATAATATTTCACCTG	chr16:47901995-47902010	IDENTICAL
AluYa5	chr16	282	49803963	49804244	Y	AAGAAGATGGCTTTC	AAGAAGATGGCTTTC	chr16:49803963-49804244	AluYa5_16_60	AAGAAGATGGCTTTC	AAGAAGATGGCTTTC	AAGAAGATGGCTTTC	chr16:50519855-50519869	IDENTICAL
AluYa5	chr16	286	50295803	50296088	Y	AAAAGTGTGTGGCAC	AAAAGTGTGTGGCAC	chr16:50295803-50296088	AluYa5_16_62	AAAAGTGTGTGGCAC	AAAAGTGTGTGGCAC	AAAAGTGTGTGGCAC	chr16:51018104-51018118	IDENTICAL
AluYa5	chr16	283	62284823	62285105	Y	GCATCGGATAATTTCT	GCATCGGATAATTTCT	chr16:62284823-62285105	AluYa5_16_81c	AGAAATTATCCGATGC	AGAAATTATCCGATGC	AGAAATTATCCGATGC	chr16:63310825-63310840	IDENTICAL
AluYa5	chr16	282	66071323	66071604	Y	AGAAGTCAACGCCAC	AGAAGTCAACGCCAC	chr16:66071323-66071604	AluYa5_16_88	AGAAGTCAACGCCAC	AGAAGTCAACGCCAC	AGAAGTCAACGCCAC	chr16:67226989-67227003	IDENTICAL
AluYa5	chr16	282	71209453	71209734	Y	TCAGAATCTTT	TCAGAATCTTT	chr16:71209453-71209734	AluYa5_16_97c	AAAGATTCTGA	AAAGATTCTGA	AAAGATTCTGA	chr16:72502256-72502266	IDENTICAL
AluYa5	chr16	288	80360640	80360927	Y	GAAAAAGACATGGGGC	GAAAAAGACATGGGCC	chr16:80360640-80360927	AluYa5_16_107	GAAAAAGACATGGG	GAAAAAGACATGGG	GAAAAAGACATGGG	chr16:81906327-81906340	MATCHING
AluYa5	chr17	282	11506816	11507097	Y	GAGGCTCGCTTTTT	GAGGCTCGCTTTTT	chr17:11506816-11507097	AluYa5_17_18c	AAAAAGCGAGCCTC	AAAAAGCGAGCCTC	AAAAAGTGAGCCTC	chr17:44745017-44745030	IDENTICAL
AluYa5	chr17	282	18775693	18775974	Y	TCATCTGTCTTT	TCATCTGTCTTT	chr17:18775693-18775974	AluYa5_17_33c	AAAGACAGATGA	AAAGACAGATGA	AAAGACAGATGA	chr17:37242512-37242523	IDENTICAL
AluYa5	chr17	283	44331148	44331430	Y	AAGAATTTCCTGCTC	AAGAATTTCCTGCTC	chr17:44331148-44331430	AluYa5_17_57	AAGAATTTCCTGCTC	AAGAATTTCCTGCTC	AAGAATTTCCTGCTC	chr17:8825583-8825597	IDENTICAL
AluYa5	chr17	282	73273760	73274041	Y	AAGATTTAGAGCA	AAGATTTAGAGCA	chr17:73273760-73274041	AluYa5_17_102	AAGATTTAGAGCA	AAGATTTAGAGCA	AAGATTTAGAGCA	chr17:77417625-77417637	IDENTICAL
AluYa5	chr18	248	9714022	9714269	Y	AAAAAACATTATT	AAAAAACATTATT	chr18:9714022-9714269	AluYa5_18_9	AAAAAACATTATT	AAAAAACATTATT	AAAAAACATTATT	chr18:6865852-6865864	IDENTICAL
AluYa5	chr18	282	13021265	13021546	Y	CCTGGCCTTATTGTT	CCTGGCCTTATTGTT	chr18:13021265-13021546	AluYa5_18_13c	AACAATAAGGCCAGG	AACAATAAGGCCAGG	AACAATAAGGCCAGG	chr18:3474418-3474432	IDENTICAL
AluYa5	chr18	284	14364658	14364941	Y	TGCTCTTTTT	TGCTCTTTTT	chr18:14364658-14364941	AluYa5_18_14c	AAAAAGAGCA	AAAAAGAGCA	AAAAAGAGCA	chr18:2069869-2069878	IDENTICAL
AluYa5	chr18	284	23051188	23051471	Y	AAATATGTATGATTATC	AAATATGTATGATTATC	chr18:23051188-23051471	AluYa5_18_22	AAATATGTATGATTAT	AAATATGTATGATTAT	AAATATGTATGATTAT	chr18:23088658-23088673	MATCHING
AluYa5	chr18	282	32809162	32809443	Y	TACAAGCTACAATT	TACAAGCTACAATT	chr18:32809162-32809443	AluYa5_18_40c	AATTGTAGCTTGTA	AATTGTAGCTTGTA	AATTGTAGCTTGTA	chr18:32981877-32981890	IDENTICAL
AluYa5	chr18	282	40332944	40333225	Y	GGGTACTGTAGTTTT	GGGTACTGTAGTTTT	chr18:40332944-40333225	AluYa5_18_51c	AAAACTACAGTACCC	AAAACTACAGTACCC	AAAACTACAGTACCC	chr18:40684740-40684754	IDENTICAL
AluYa5	chr18	197	56183754	56183950	Y	AAAAGTTCATTACT	AAAAGTTCATTACT	chr18:56183754-56183950	AluYa5_18_74	AAAAGTTCATTACT	AAAAGTTCATTACT	AAAAGTTCATTACT	chr18:56839711-56839724	IDENTICAL
AluYa5	chr18	282	65670390	65670671	Y	TGGCATTCTAAATTCT	TGGCATTCTAAATTCT	chr18:65670390-65670671	AluYa5_18_92c	AGAATTTAGAATGCCA	AGAATTTAGAATGCCA	AGAATTTAGAATGCCA	chr18:66610084-66610099	IDENTICAL
AluYa5	chr18	282	72585342	72585623	Y	TACCTACAGTCTT	TACCTACAGTCTT	chr18:72585342-72585623	AluYa5_18_108c	AAGACTGTAGGTA	AAGACTGTAGGTA	AAGACTGTAGGTA	chr18:73655747-73655759	IDENTICAL
AluYa5	chr19	282	58512636	58512917	Y	TTGCCTCACTCTT	TTGCCTCACTCTT	chr19:58512636-58512917	AluYa5_19_87c	AAGAGTGAGGCAA	AAGAGTGAGGCAA	AAGAGTTAGGCAA	chr19:58987964-58987976	IDENTICAL
AluYa5	chr20	282	6649492	6649773	Y	AAAAGAATAAATTTCTG	AAAAGAATAAATTTCTG	chr20:6649492-6649773	AluYa5_20_7	AAAAGAATAAATTTCTG	AAAAGAATAAATTTCTG	AAAAGAATAAATTTCTG	chr20:6662568-6662584	IDENTICAL
AluYa5	chr20	279	38443758	38444036	Y	GTAGTACATTTCTT	GTAGTACATTTCTT	chr20:38443758-38444036	AluYa5_20_54c	AAGAAATGTACTAC	AAGAAATGTACTAC	AAGAAATGTACTAC	chr20:37636526-37636539	IDENTICAL
AluYa5	chr20	282	42728985	42729266	Y	AAAAAGATTTTCTT	AAAAAGATTTTCTT	chr20:42728985-42729266	AluYa5_20_63	AAAAAGATTTTCTT	AAAAAGATTTTCTT	AAAAAGATTTTCTT	chr20:42002906-42002919	IDENTICAL
AluYa5	chr20	282	43426544	43426825	Y	GAGCACAGTTCTT	GAGCACAGTTCTT	chr20:43426544-43426825	AluYa5_20_65c	AAGAACTGTGCTC	AAGAACTGTGCTC	AAGAACTGTGCTC	chr20:42718993-42719005	IDENTICAL
AluYa5	chr21	282	17022358	17022639	Y	AGAAATCTCCCATGATG	AGAAATCTCCCATGATG	chr21:17022358-17022639	AluYa5_21_3	AGAAATCTCCCATGATG	AGAAATCTCCCATGATG	AGAAATCTCCCATGATG	chr21:16832611-16832627	IDENTICAL
AluYa5	chr21	221	23596403	23596623	Y	CTGTAGTTCTT	CTGTAGTTCTT	chr21:23596403-23596623	AluYa5_21_7c	AAGAACTACAG	AAGAACTACAG	AAGAACTACAG	chr21:23286081-23286091	IDENTICAL
AluYa5	chr21	283	40783291	40783573	Y	AAATAAG	AAATAAG	chr21:40783291-40783573	AluYa5_21_22	AAATAAG	AAATAAG	AAATAAG	chr21:40203443-40203449	IDENTICAL
AluYa5	chr22	286	33260691	33260976	Y	TTGTATTC	TTGTATTC	chr22:33266137-33266422	AluYa5_22_17	AAAAATAATTTGTATTC	AAAAAAAAATTGTATTC	AAAAATAATTTGTATTC	chr22:33466509-33466525
AluYa5	chr22	283	39997600	39997882	Y	GAAAGTGAGGAT	GAAAGTGAGGAT	chr22:40003046-40003328	AluYa5_22_25c	AAAAAATATATCCTCACTTTC	AAAAAAAAAATCCTCACTTTC	AAAAAATATATCCTCACTTTC	chr22:40309095-40309115
AluYa5	chr22	282	46965745	46966026	Y	AAGATTGCGCCTT	AAGATTGCGCCTT	chr22:47023890-47024171	AluYa5_22_33	AAGATTGCGCCTT	AAGATTGCGCCTT	AAGATTGAGCCTT	chr22:47470735-47470747	IDENTICAL
AluYa5	chrX	282	8185155	8185436	Y	GGGTTTTCCTTTCTT	GGGTTTTCCTTTCTT	chrX:8335419-8335700	AluYa5_X_9c	AAGAAAGGAAAACCC	AAGAAAGGAAAACCC	AAGAAAGGAAAACCC	chrX:8260461-8260475	IDENTICAL
AluYa5	chrX	283	16874159	16874441	Y	AAAGAAAAGAGGAAGA	AAAGAAAAGAGGAAGA	chrX:17024423-17024705	AluYa5_X_22	AAAGAAAAGAGGAAGA	AAAGAAAAGAGGAAGA	AAAGAAAAGAGGAAGA	chrX:17092216-17092231	IDENTICAL
AluYa5	chrX	282	27183032	27183313	Y	AGATTTACTCATTTGT	AGATTTACTCATTTGT	chrX:27333296-27333577	AluYa5_X_30	AGATTTACTCATTTGT	AGATTTACTCATTTGT	AGATTTACTCATTTGT	chrX:27552308-27552323	IDENTICAL
AluYa5	chrX	282	87804225	87804506	Y	AGAAATCTGCAGTAGT	AGAAATCTGCAGTAGT	chrX:87884736-87885017	AluYa5_X_72	AGAAATCTGCAGTAGT	AGAAATCTGCAGTAGT	AGAAATCTGCAGTAGT	chrX:88119971-88119986	IDENTICAL
AluYa5	chrX	282	127696253	127696534	Y	AAGAGGCACTGGGTA	AAGAGGCACTGGGTA	chrX:127798399-127798680	AluYa5_X_114	AAGAGGCACTGGGTA	AAGAGGCACTGGGTA	AAGAGGCACTGGGTA	chrX:128283336-128283350	IDENTICAL
AluYa5	chrX	286	138667500	138667785	Y	GAAAAGAAAGTGCTT	GAAAAGAAAGTGCTT	chrX:138769646-138769931	AluYa5_X_127.AluYa5_X_128!	GAAAAGAAAGTGCTT	GAAAAGAAAGTGCTT	GAAAAGAAAGTGCTT	chrX:139306067-139306081	IDENTICAL
AluYa5	chrX	283	150597657	150597939	Y	AGAAATACCAGCTTCAGGCCGG	AGAAATACCAGCTTCAGCCTGG	chrX:150677745-150678027	AluYa5_X_146	AGAAATACCAGCTTCAG	AGAAATACCAGCTTCAG	AGAAATACCAGCTTCAG	chrX:151307630-151307646	MATCHING
AluYa5	chrX	282	150990869	150991150	Y	CACTTTAAGGATTTCT	CACTTTAAGGATTTCT	chrX:151070957-151071238	AluYa5_X_147c	AGAAATCCTTAAAGTG	AGAAATCCTTAAAGTG	AGAAATCCTTAAAGTG	chrX:151683613-151683628	IDENTICAL
AluYa5	chrY	282	2762264	2762545	Y	CAGAGGGTTTCTT	CAGAGGGTTTCTT	chrY:2778903-2779184	AluYa5_Y_4c	INDEL	INDEL	REFER_INDEL_FOLDER	chrY:23745051-23745185
AluYa5	chrY	282	13936130	13936411	Y	AAGTCTATTTCATTT	AAGTCTATTTCATTT	chrY:14007393-14007674	AluYa5_Y_24c	AAATGAAATAGACTT	AAATGAAATAGACTT	AAATGAAATAGACTT	chrY:18520269-18520283	IDENTICAL
AluYa5	chrY	280	21793193	21793472	Y	TGAAAAATTATTATT	TGAAAAATTATTTTT	chrY:21864456-21864735	AluYa5_Y_47c	AATAATTTTTCA	AATAATTTTTCA	AATAATTTTTCA	chrY:14620244-14620255	MATCHING
AluYa5	chr1	282	49800041	49800322	Y	GAAAAATGGGAATAATAATG	GAAAAATGGGAATAATAATG	chr1:49860608-49860889	AluYa5_1_50	GAAAAATGGGAATAATAATG	GAAAAATGGGAATAATAATG	GAAAAATGGGAATAATAATG	chr1:50429143-50429162	IDENTICAL
AluYa5	chr1	282	58263675	58263956	Y	GATCTCTCT	GATCTCTCT	chr1:58324242-58324523	AluYa5_1_63c	AGAGAGATC	AGAGAGATC	AGAGAGATC	chr1:59147495-59147503	IDENTICAL
AluYa5	chr1	282	59501988	59502269	Y	AATAACTAC	AATAACTAC	chr1:59562555-59562836	AluYa5_1_67c	AAAAAGTAGTTATTG	AAAAAGTAGTTATTA	AAAAAGTAGTTATTG	chr1:60396172-60396186
AluYa5	chr1	282	66098691	66098972	Y	CTAAAAGCATTTCT	CTAAAAGCATTTCT	chr1:66159258-66159539	AluYa5_1_75c	AGAAATGCTTTTAG	AGAAATGCTTTTAG	AGAAATGCTTTTAG	chr1:67080466-67080479	IDENTICAL
AluYa5	chr1	282	69443517	69443798	Y	TCTCCTGACTTTC	TCTCCTGACTTTC	chr1:69504084-69504365	AluYa5_1_80c	GAAAGTCAGGAGA	GAAAGTCAGGAGA	GAAAGTCAGGAGA	chr1:70483240-70483252	IDENTICAL
AluYa5	chr1	283	69519027	69519309	Y	AAAGGGGAGTTC	AAAGGGGAGTTC	chr1:69579594-69579876	AluYa5_1_81	AAAGGGGAGTTC	AAAGGGGAGTTC	AAAGGGGAGTTC	chr1:70560233-70560244	IDENTICAL
AluYa5	chr1	282	70480150	70480431	Y	AAAAGAAAATAGTATT	AAAAGAAAATAGTATT	chr1:70540717-70540998	AluYa5_1_84	AAAAGAAAATAGTATT	AAAAGAAAATAGTATT	AAAAGAAAATAGTATT	chr1:71541801-71541816	IDENTICAL
AluYa5	chr1	282	100138291	100138572	Y	AGATATACCTAATGTT	AGATATACCTAATGTT	chr1:100198858-100199139	AluYa5_1_133c	AACATTAGGTATATCT	AACATTAGGTATATCT	AACATTAGGTATATCT	chr1:101551984-101551999	IDENTICAL
AluYa5	chr1	282	102719770	102720051	Y	TGTTCATTAGTTTTT	TGTTCATTAGTTTTT	chr1:102780337-102780618	AluYa5_1_136c	AAAAACTAATGAACA	AAAAACTAATGAACA	AAAAACTAATGAACA	chr1:104177953-104177967	IDENTICAL
AluYa5	chr1	131	112406887	112407017	Y	AAGAATTCTT	AAGAATTCTT	chr1:112496368-112496498	AluYa5_1_162	AAGAATTCTT	AAGAATTCTT	AAGAATTCTT	chr1:125575695-125575704	IDENTICAL
AluYa5	chr1	283	183864464	183864746	Y	AAAAGGGGCATGTTA	AAAAGGGGCATGTTA	chr1:185399430-185399712	AluYa5_1_257	AAAAGGGGCATGTTA	AAAAGGGGCATGTTA	AAAAGGGGCGTGTTA	chr1:166908883-166908897	IDENTICAL
AluYa5	chr1	282	207350452	207350733	Y	TATAGCTTCTTTCT	TATAGCTTCTTTCT	chr1:209028680-209028961	AluYa5_1_296c	AGAAAGAAGCTATA	AGAAAGAAGCTATA	AGAAAGAAGCTATA	chr1:191225077-191225090	IDENTICAL
AluYa5	chr1	261	207597004	207597264	Y	GGGTACTGGCATTCT	GGGTACTGGCATTCT	chr1:209275232-209275492	AluYa5_1_297c	AGAATGCCAGTACCC	AGAATGCCAGTACCC	AGAATGCCAGTACCC	chr1:191490527-191490541	IDENTICAL
AluYa5	chr1	283	229516795	229517077	Y	AAGAGGACGA	AAGAGGACGA	chr1:231276683-231276965	AluYa5_1_331	AAGAGGACGA	AAGAGGACGA	AAGAGGACGA	chr1:213727839-213727848	IDENTICAL
AluYa5	chr2	283	39245102	39245384	Y	AACATCTGAGT	AACATCTGAGT	chr2:39186955-39187237	AluYa5_2_57	AACATCTGAGT	AACATCTGAGT	AACATCTGAGT	chr2A:39984367-39984377	IDENTICAL
AluYa5	chr2	296	40705549	40705844	Y	AAAAGCTAATAATC	AAAAGCTAATAATC	chr2:40647402-40647697	AluYa5_2_60	AAAAGCTAATAATC	AAAAGCTAATAATC	AAAAGCTAATAATC	chr2A:41513863-41513876	IDENTICAL
AluYa5	chr2	152	56635393	56635544	Y	AAGAAAAATGA	AAGAAAAATGA	chr2:56577246-56577397	AluYa5_2_90	AAGAAAAATGA	AAGAAAAATGA	AAGAAAAATGA	chr2A:57839970-57839980	IDENTICAL
AluYa5	chr2	285	65798595	65798879	Y	ACAAATGCAGGCTGGA	ACAAATGCAGGCTGGA	chr2:65740448-65740732	AluYa5_2_103	ACAAATGCAGGCTGGA	ACAAATGCAGGCTGGA	ACAAATGCAGGCTGGA	chr2A:67112676-67112691	IDENTICAL
AluYa5	chr2	300	66773187	66773486	Y	AAGAATACAACCTTT	AAGAATACAACCTTT	chr2:66715040-66715339	AluYa5_2_108	AAGAATACAACCTTT	AAGAATACAACCTTT	AAGAATACAACCTTT	chr2A:68097652-68097666	IDENTICAL
AluYa5	chr2	282	84859079	84859360	Y	GAGTGCTTCTT	GAGTGCTTCTT	chr2:84800932-84801213	AluYa5_2_135c	AAGAAGCACTC	AAGAAGCACTC	AAGAAGCACTC	chr2A:86607621-86607631	IDENTICAL
AluYa5	chr2	281	91157812	91158092	Y	AAGAAAAGGATGCCT	AAGAAAAGGATGCCT	chr2:91099665-91099945	AluYa5_2_147	AAGAAAAGGATGCCT	AAGAAAAGGATGCCT	AAGAAAAGGATGCCT	chr2A:91989382-91989396	IDENTICAL
AluYa5	chr2	285	112115718	112116002	Y	AAGAAGTAAATCTG	AAGAAGTAAATCTG	chr2:112115958-112116242	AluYa5_2_172	AAGAAGTAAATCTG	AAGAAGTAAATCTG	AAGAAGTAAATCTG	chr2A:112584175-112584188	IDENTICAL
AluYa5	chr2	282	113913710	113913991	Y	CCCTTAAT	CCCTTAAT	chr2:113913950-113914231	AluYa5_2_175c	ATTAAGGG	ATTAAGGG	ATTAAGGG	chr2A:114289335-114289342	IDENTICAL
AluYa5	chr2	282	115388658	115388939	Y	AAAT	AAAT	chr2:115388898-115389179	AluYa5_2_178	AAAGAAATGG	AAAGAAATGG	AAAGAAATGG	chr2B:115446681-115446690
AluYa5	chr2	282	123094913	123095194	Y	TATTTTTTTC	TATATTTTTC	chr2:123095153-123095434	AluYa5_2_188c	GAAAAATATA	GAAAAAAATA	GAAAAATATA	chr2B:123294010-123294019	IDENTICAL
AluYa5	chr2	282	129811774	129812055	Y	AAAGGATTCAGCCAAG	AAAGGATTCAGCCAAG	chr2:129812014-129812295	AluYa5_2_198	AAAGGATTCAGCCAAG	AAAGGATTCAGCCAAG	AAAGGATTCAGCCAAG	chr2B:130261262-130261277	IDENTICAL
AluYa5	chr2	279	166032508	166032786	Y	CTGAACTGTTTTCTT	CTGAACTGTTTTCTT	chr2:165915247-165915525	AluYa5_2_252c	AAGAAAACAGTTCAG	AAGAAAACAGTTCAG	AAGAAAACAGTTCAG	chr2B:170094063-170094077	IDENTICAL
AluYa5	chr2	282	173714471	173714752	Y	TGCTACAGCACTTCT	TGCTGCAGCACTTCT	chr2:173597210-173597491	AluYa5_2_262c	AGAAGTGCTGCAGCA	AGAAGTGCTGTAGCA	AGAAGTGCTGCAGCA	chr2B:177973927-177973941	IDENTICAL
AluYa5	chr2	282	185298197	185298478	Y	GATGCATCTCTT	GATGCATCTCTT	chr2:185180936-185181217	AluYa5_2_280c	AAGAGATGCATC	AAGAGATGCATC	AAGAGATGCATC	chr2B:189781438-189781449	IDENTICAL
AluYa5	chr2	269	194111813	194112081	Y	TCCTTAAGCTTATT	TCCTTAAGCTTATT	chr2:193994552-193994820	AluYa5_2_298c	AATAAGCTTAAGGA	AATAAGCTTAAGGA	AATAAGCTTAAGGA	chr2B:198719716-198719729	IDENTICAL
AluYa5	chr2	282	198231869	198232150	Y	AAGATTGTATCTGTC	AAGATTGTATCTGTC	chr2:198114608-198114889	AluYa5_2_308	AAGATTGTATCTGTC	AAGATTGTATCTGTC	AAGATTGTATCTGTC	chr2B:202918770-202918784	IDENTICAL
AluYa5	chr2	274	204849209	204849482	Y	CCAAATAGAGTTCTTTTT	CCAAATAGAGTTCTTTAT	chr2:204731948-204732221	AluYa5_2_318c	AAAGAACTCTATTTGG	AAAGAACTCTATTTGG	AAAGAACTCTATTTGG	chr2B:209689387-209689402	MATCHING
AluYa5	chr2	285	237216826	237217110	Y	CCAACTGTAGAGTTT	CCAACTGTAGAGTTT	chr2:237099565-237099849	AluYa5_2_361c	AAACTCTACAGTTGG	AAACTCTACAGTTGG	AAACTCTACAGTTGG	chr2B:242792842-242792856	IDENTICAL
AluYa5	chr3	285	59100274	59100558	Y	AAAGAAGATCTTTGGC	AAAGAAGATCTTTGCC	chr3:59100274-59100558	AluYa5_3_73	AAAGAAGATCTTTG	AAAGAAGATCTTTG	AAAGAAGATCTTTG	chr3:60508511-60508524	MATCHING
AluYa5	chr3	257	72462418	72462674	Y	AAAAACGAAGACAGTA	AAAAACGAAGACAGTA	chr3:72462418-72462674	AluYa5_3_90	AAAAACGAAGACAGTA	AAAAACGAAGACAGTA	AAAAACGAAGACAGTA	chr3:74201296-74201311	IDENTICAL
AluYa5	chr3	263	85599733	85599995	Y	AACATTGAGGCAG	AACATTGAGGCAG	chr3:85599733-85599995	AluYa5_3_105	AACATTGAGGCAG	AACATTGAGGCAG	AACATTGAGGCAG	chr3:87726245-87726257	IDENTICAL
AluYa5	chr3	282	99772942	99773223	Y	AAGAAAACGCTGT	AAGAAAACGCTGT	chr3:99772942-99773223	AluYa5_3_116	AAGAAAACGCTGT	AAGAAAACGCTGT	AAGAAAACGCTGT	chr3:102476750-102476762	IDENTICAL
AluYa5	chr3	282	105030639	105030920	Y	CTGAGAATGCTT	CAGAGAATGCTT	chr3:105030639-105030920	AluYa5_3_123c	INDEL	INDEL	REFER_INDEL_FOLDER	chr3:107853151-107854602
AluYa5	chr3	247	110960412	110960658	Y	CTATTTTTATCATTCT	CTATTTTTATCATTCT	chr3:110960412-110960658	AluYa5_3_129c	AGAATGATAAAAATAG	AGAATGATAAAAATAG	AGAATGATAAAAATAG	chr3:113927976-113927991	IDENTICAL
AluYa5	chr3	282	116085481	116085762	Y	GGTGTGTTCTT	GGTGTGTTCTT	chr3:116085481-116085762	AluYa5_3_138c	AAGAACACACC	AAGAACACACC	AAGAACACACC	chr3:119113521-119113531	IDENTICAL
AluYa5	chr3	283	157365488	157365770	Y	GAAAGCAAATAGG	GAAAGCAAATAAG	chr3:157365480-157365762	AluYa5_3_203	GAAAGCAAATA	GAAAGCAAATA	GAAAGCAAATA	chr3:161171013-161171023	MATCHING
AluYa5	chr3	283	191754271	191754553	Y	AGAAATGAGAGGGAAAG	AGAAATGAGAGGGAAAG	chr3:191754263-191754545	AluYa5_3_270	AGAAATGAGAGGGAAAG	AGAAATGAGAGGGAAAG	AGAAATGAGAGGGAAAG	chr3:196180788-196180804	IDENTICAL
AluYa5	chr4	298	33295971	33296268	Y	AAAATCACTGAAATA	AAAATCACTGAAATA	chr4:33149800-33150097	AluYa5_4_28	AAAATCACTGAAATA	AAAATCACTGAAATA	AAAATCACTGAAATA	chr4:33683727-33683741	IDENTICAL
AluYa5	chr4	286	37396269	37396554	Y	CACACCTTTTT	CACACCTTTTT	chr4:37250098-37250383	AluYa5_4_38c	TAAAAAGGTGTG	AAAAAAGGTGTG	AAAAAAGGTGTG	chr4:37853534-37853545
AluYa5	chr4	282	86667729	86668010	Y	CCAT	CCAT	chr4:86529574-86529855	AluYa5_4_94c	ATGG	ATGG	ATGG	chr4:88283490-88283493	IDENTICAL
AluYa5	chr4	282	86819504	86819785	Y	CATCCATGACCTTT	CATCCATGACCTTT	chr4:86681349-86681630	AluYa5_4_95c	AAAGGTCATGGATG	AAAGGTCATGGATG	AAAGGTCATGGATG	chr4:88445525-88445538	IDENTICAL
AluYa5	chr4	283	103082052	103082334	Y	AGAAATATATAAAAA	AGAAATATATAAAAA	chr4:102943897-102944179	AluYa5_4_121	AGAAATATATAAAAA	AGAAATATATAAAAA	AGAAATATATAAAAA	chr4:105100347-105100361	IDENTICAL
AluYa5	chr4	282	106298826	106299107	Y	GTCAGGAAACA	GTCAGGAAACA	chr4:106160671-106160952	AluYa5_4_130	AAAAAGTCAGGAAACA	AAAAGGTCAGGAAACA	AAAAAGTCAGGAAACA	chr4:108378507-108378522
AluYa5	chr4	283	111740853	111741135	Y	CTCACACTATCTCTTTTT	CTCACACTATCTCTTATT	chr4:111602698-111602980	AluYa5_4_139c	AG	AG	AG	chr4:113906092-113906093
AluYa5	chr4	248	159841035	159841282	Y	AAAATACACATATTT	AAAATACACATATTT	chr4:159702880-159703127	AluYa5_4_219	AAAATACACATATTT	AAAATACACATATTT	AAAATACACATATTT	chr4:162800936-162800950	IDENTICAL
AluYa5	chr4	282	160013566	160013847	Y	TCAATTACTTCTT	TCAATTACTTCTT	chr4:159875411-159875692	AluYa5_4_220c	INDEL	INDEL	REFER_INDEL_FOLDER	chr4:162994794-162994859
AluYa5	chr4	282	186574054	186574335	Y	CTTATTACCTTTT	CTTATTACCTTTT	chr4:186435899-186436180	AluYa5_4_259c	AAAAGGTAATAAG	AAAAGGTAATAAG	AAAAGGTAATAAG	chr4:189965632-189965644	IDENTICAL
AluYa5	chr5	266	12239527	12239792	Y	AGTATTTTGTTCT	AGTATTTTGTTCT	chr5:12239527-12239792	AluYa5_5_16c	AGAACAAAATACT	AGAACAAAATACT	AGAACAAAATACT	chr5:12404560-12404572	IDENTICAL
AluYa5	chr5	281	17750383	17750663	Y	AGAATAATGTCCTCCTC	AGAATAATGTCCTCCTC	chr5:17750383-17750663
AluYa5	chr5	281	71815788	71816068	Y	AATAATTTCATTAATC	AATAATTTCATTAATC	chr5:71815788-71816068	AluYa5_5_95	AATAATTTCATTAATC	AATAATTTCATTAATC	AATAGTTTCATTAATC	chr5:43461316-43461331	IDENTICAL
AluYa5	chr5	282	74033678	74033959	Y	TCCTTGTCTTTT	TCCTTGTCTTTT	chr5:74033678-74033959	AluYa5_5_98c	AAAAGACAAGGA	AAAAGACAAGGA	AAAAGACAAGGA	chr5:41198057-41198068	IDENTICAL
AluYa5	chr6	282	1858334	1858615	Y	AAGAAAGTTTGCATGTGG	AAGAAAGTTTGCATGTGG	chr6:1858334-1858615	AluYa5_6_4	AAGAAAGTTTGCATGTGG	AAGAAAGTTTGCATGTGG	AAGAAAGTTTGCATGTGG	chr6:1907075-1907092	IDENTICAL
AluYa5	chr6	228	9371745	9371972	Y	GGCTATTTTC	GGCTATTTTC	chr6:9371745-9371972	AluYa5_6_14c	GAAAATAGCC	GAAAATAGCC	GAAAATAGCC	chr6:9414379-9414388	IDENTICAL
AluYa5	chr6	283	9602703	9602985	Y	AAATTCAACTTCT	AAATTCAACTTCT	chr6:9602703-9602985	AluYa5_6_15c	AGAAGTTGAATTT	AGAAGTTGAATTT	AGAAGTTGAATTT	chr6:9657507-9657519	IDENTICAL
AluYa5	chr6	282	12772216	12772497	Y	CCAGCATGACTTCTT	CCAGCATGACTTCTT	chr6:12772216-12772497	AluYa5_6_20c	AAGAAGTCATGCTGG	AAGAAGTCATGCTGG	AAGAAGTCATGCTGG	chr6:12882826-12882840	IDENTICAL
AluYa5	chr6	282	20873385	20873666	Y	GGTTACATTCTT	GGTTACATTCTT	chr6:20873385-20873666	AluYa5_6_31c	AGAATGTAACC	AGAATGTAACC	AGAATGTAACC	chr6:21151504-21151514	MATCHING
AluYa5	chr6	282	32655578	32655859	Y	AAACCTCTTGTAGG	AAACCTCTTGTAAG	chr6:32655578-32655859	AluYa5_6_52	AAACCTCTTGTA	AAACCTCTTGTA	AAACCTCTTGTA	chr6:33267376-33267387	MATCHING
AluYa5	chr6	281	53049951	53050231	Y	AGAAATATGTGGTAAT	AGAAATATGTGGTAAT	chr6:53049951-53050231	AluYa5_6_73	AGAAATATGTGGTAAT	AGAAATATGTGGTAAT	AGAAATATGTGGTAAT	chr6:54277600-54277615	IDENTICAL
AluYa5	chr6	282	56458840	56459121	Y	GATTTTTTCAA	GATTTTTTCAA	chr6:56458840-56459121	AluYa5_6_82	GATTTTTTCAA	GATTTTTTCAA	GATTTTTTCAA	chr6:57761938-57761948	IDENTICAL
AluYa5	chr6	282	63734056	63734337	Y	TTTT	TTTT	chr6:63734056-63734337	AluYa5_6_88c	NA	NA	NA	chrNA:NA-NA
AluYa5	chr6	282	66331579	66331860	Y	AAAAAGTGGGTGAACG	AAAAAGTGGGTGAAGG	chr6:66331579-66331860	AluYa5_6_91	AAAAAGTGGGTGAA	AAAAAGTGGGTGAA	AAAAAGTGGGTGAA	chr6:66173674-66173687	MATCHING
AluYa5	chr6	303	67291977	67292279	Y	AAATCAAATTGAA	AAATCAAATTGAA	chr6:67291977-67292279
AluYa5	chr6	283	95630414	95630696	Y	AAAGAAGATATACAG	AAAGAAGATATACAG	chr6:95630414-95630696	AluYa5_6_137	AAAGAAGATATACAG	AAAGAAGATATACAG	AAAGAAGATATACAG	chr6:96263123-96263137	IDENTICAL
AluYa5	chr6	286	108664299	108664584	Y	TTCCACCTATATTATTA	TTCCACCTATATTATAA	chr6:108664299-108664584	AluYa5_6_156c	ATAATATAGGTGGAA	ATAATATAGGTGGAA	ATAATATAGGTGGAA	chr6:110068780-110068794	MATCHING
AluYa5	chr6	281	128065904	128066184	Y	TAGAATGAGTTTT	TAGAATGAGTTTT	chr6:128065904-128066184	AluYa5_6_189c	AAAACTCATTCTA	AAAACTCATTCTA	AAAACTCATTCTA	chr6:129920726-129920738	IDENTICAL
AluYa5	chr6	282	132739364	132739645	Y	AACTACAGCTTCTT	AACTACAGCTTCTT	chr6:132739364-132739645	AluYa5_6_196c	AAGAAGCTGTAGTT	AAGAAGCTGTAGTT	AAGAAGCTGTAGTT	chr6:134652849-134652862	IDENTICAL
AluYa5	chr6	251	134636175	134636425	Y	AAAAGCTGAGTTACA	AAAAGCTGAGTTAAA	chr6:134636175-134636425	AluYa5_6_202	AAAAGCTGAGTTA	AAAAGCTGAGTTA	AAAAGCTGAGTTA	chr6:136571583-136571595	MATCHING
AluYa5	chr6	255	143466356	143466610	Y	AGAAGTTTTCT	AGAAGTTTTCT	chr6:143466356-143466610	AluYa5_6_218c	AGAAAACTTCT	AGAAAACTTCT	AGAAAACTTCT	chr6:145603608-145603618	IDENTICAL
AluYa5	chr6	282	150565090	150565371	Y	AAGAAGTGCTGATTGC	AAGAAGTGCTGATTGC	chr6:150514669-150514950	AluYa5_6_224	AAGAAGTGCTGATTGC	AAGAAGTGCTGATTGC	AAGAAGTGCTGATTGC	chr6:152855524-152855539	IDENTICAL
AluYa5	chr6	282	154539069	154539350	Y	GGCTAGACATTTTTT	GGCTAGACATTTTTT	chr6:154488648-154488929	AluYa5_6_232c	AAAAAATGTCTAGCC	AAAAAATGTCTAGCC	AAAAAATGTCTAGCC	chr6:156961270-156961284	IDENTICAL
AluYa5	chr7	255	13548801	13549055	Y	ATGCCTATTTTCTTT	ATGCCTATTTTCTTT	chr7:13742086-13742340	AluYa5_7_17c	AAAGAAAATAGGCAT	AAAGAAAATAGGCAT	AAAGAAAATAGGCAT	chr7:13831171-13831185	IDENTICAL
AluYa5	chr7	282	26792624	26792905	Y	AAAAGAAAAGACCA	AAAAGAAAAGACCA	chr7:26985909-26986190	AluYa5_7_37	AAAAGAAAAGACCA	AAAAGAAAAGACCA	AAAAGAAAAGACCA	chr7:27322789-27322802	IDENTICAL
AluYa5	chr7	126	51756677	51756802	Y	GTAAAATGCAAACTTTT	GTAAAATGCAAACTTTT	chr7:51949962-51950087	AluYa5_7_75c	AAAAGTTTGCATTTTAC	AAAAGTTTGCATTTTAC	AAAAGTTTGCATTTTAC	chr7:52893944-52893960	IDENTICAL
AluYa5	chr7	282	77810099	77810380	Y	GAATTAAACT	GAATTAAACT	chr7:78003384-78003665	AluYa5_7_102c	AGTTTAATTC	AGTTTAATTC	AGTTTAATTC	chr7:77913341-77913350	IDENTICAL
AluYa5	chr7	282	86852679	86852960	Y	GAGA	GAGA	chr7:87045964-87046245	AluYa5_7_123c	AAGAAAGTAATCTC	AAGAAAGTAGTCTC	AAGAAAGTAATCTC	chr7:87180313-87180326
AluYa5	chr7	280	104521379	104521658	Y	GAAAAGGATGCAG	GAAAAGGATGCAG	chr7:104714664-104714943	AluYa5_7_158	GAAAAGGATGCAG	GAAAAGGATGCAG	GAAAAGGATGCAG	chr7:105214514-105214526	IDENTICAL
AluYa5	chr7	285	128684747	128685031	Y	GAGAAAGGTCCTTTTTTTTT	GAGAAAGGTCCTTTTATATT	chr7:128878032-128878316	AluYa5_7_203c	AAAAGGACCTTTCTC	AAAAGGACCTTTCTC	AAAAGGACCTTTCTC	chr7:129863103-129863117	MATCHING
AluYa5	chr7	282	136701091	136701372	Y	TTGTACCTACAATTCT	TTGTACCTACAATTCT	chr7:136894376-136894657	AluYa5_7_210c	AGAATTGTAGGTACAA	AGAATTGTAGGTACAA	AGAATTGTAGGTACAA	chr7:138138734-138138749	IDENTICAL
AluYa5	chr8	299	4209458	4209756	Y	AAAAAGATAATCAAT	AAAAAGATAATCAAT	chr8:4209458-4209756	AluYa5_8_3	AAAAAGATAATCAAT	AAAAAGATAATCAAT	AAAAAGATAATCAAT	chr8:4324405-4324419	IDENTICAL
AluYa5	chr8	282	31557838	31558119	Y	AAAATTGACATCTT	AAAATTGACATCTT	chr8:31557838-31558119	AluYa5_8_36c	AAGATGTCAATTTT	AAGATGTCAATTTT	AAGATGTCAATTTT	chr8:28221699-28221712	IDENTICAL
AluYa5	chr8	282	40758158	40758439	Y	AAGAATCCATAAATAAGGCC	AAGAATCCATAAATAAATCC	chr8:40758158-40758439	AluYa5_8_46	AATCCATAAATAA	AATCCATAAATAA	AATCCATAAATAA	chr8:37500191-37500203
AluYa5	chr8	159	61230604	61230762	Y	AAGGAATTCTAAAATTTT	AAGGAATTCTAAAATTTT	chr8:61230604-61230762	AluYa5_8_66c	AAAATTTTAGAATTCCTT	AAAATTTTAGAATTCCTT	AAAATTTTAGAATTCCTT	chr8:58271609-58271626	IDENTICAL
AluYa5	chr8	245	83300536	83300780	Y	AAAAAATAATGT	AAAAAATAATGT	chr8:83300536-83300780	AluYa5_8_93	AAAAAATAATGT	AAAAAATAATGT	AAAAAATAATGT	chr8:80851049-80851060	IDENTICAL
AluYa5	chr8	282	88532041	88532322	Y	AAAAATTT	AAAAATTT	chr8:88532041-88532322	AluYa5_8_100	AAAAATTTTAAAAATTT	AAAAATTTAAAAAATTT	AAAAATTTTAAAAATTT	chr8:86192490-86192506
AluYa5	chr9	250	18741841	18742090	Y	AGAAATACAACTTGCA	AGAAATACAACTTGCA	chr9:18741841-18742090	AluYa5_9_27	AGAAATACAACTTGCA	AGAAATACAACTTGCA	AGAAATACAACTTGCA	chr9:19190327-19190342	IDENTICAL
AluYa5	chr9	267	32123196	32123462	Y	GGTACCATGCTTTCTTTTT	GGTACCATGCTTTCTTTGT	chr9:32123196-32123462	AluYa5_9_49c	AAAGAAAGCATGGTACC	AAAGAAAGCATGGTACC	AAAGAAAGCATGGTACC	chr9:32755758-32755774	MATCHING
AluYa5	chr9	283	75366303	75366585	Y	GAAATTCTT	GAAATTCTT	chr9:77326569-77326851	AluYa5_9_101c	AAGAATTTC	AAGAATTTC	AAGAATTTC	chr9:74372727-74372735	IDENTICAL
AluYa5	chr9	282	96213582	96213863	Y	GTTAAAACTAAATTTCTT	GTTAAAACTAAATTTCAT	chr9:98173848-98174129	AluYa5_9_134c	GAAATTTAGTTTTAAC	GAAATTTAGTTTTAAC	GAAATTTAGTTTTAAC	chr9:95562743-95562758	MATCHING
AluYa5	chr9	282	99529126	99529407	Y	AACTTATGAG	AACTTATGAG	chr9:101489392-101489673	AluYa5_9_138	AAAAAAATAACTTATGAG	AAAAAAAAAACTTATGAG	AAAAAAATAACTTATGAG	chr9:98925251-98925268
AluYa5	chr9	282	110018468	110018749	Y	AAGTTTGGACTT	AAGTTTGGACTT	chr9:111978734-111979015	AluYa5_9_154c	AAGTCCAAACTT	AAGTCCAAACTT	AAGTCCAAACTT	chr9:109618863-109618874	IDENTICAL
AluYa5	chr10	267	26807965	26808231	Y	AAAAATTGACATATAT	AAAAATTGACATATAT	chr10:26807965-26808231	AluYa5_10_27	AAAAATTGACATATAT	AAAAATTGACATATAT	AAAAATTGACATATAT	chr10:27115826-27115841	IDENTICAL
AluYa5	chr10	282	29635205	29635486	Y	AGAAAAAATAAGGAACT	AGAAAAAATAAGGAACT	chr10:29635205-29635486	AluYa5_10_30	AGAAAAAATAAGGAACT	AGAAAAAATAAGGAACT	AGAAAAAATAAGGAACT	chr10:30002933-30002949	IDENTICAL
AluYa5	chr10	293	46508383	46508675	Y	AAAGAATTCT	AAAGAATTCT	chr10:46508383-46508675	AluYa5_10_51	AAAGAATTCT	AAAGAATTCT	AAAGAATTCT	chr10:46820189-46820198	IDENTICAL
AluYa5	chr10	282	51147103	51147384	Y	AAAGAATTAGTAACTTT	AAAGAATTAGTAACTTT	chr10:51147103-51147384	AluYa5_10_57	AAAGAATTAGTAACTTT	AAAGAATTAGTAACTTT	AAAGAATTAGTAACTTT	chr10:87204242-87204258	IDENTICAL
AluYa5	chr10	282	82312656	82312937	Y	GATGCTGAACATTTTTTC	GATGCTGAACATTTTTTC	chr10:82312656-82312937	AluYa5_10_102c	GAAAAAATGTTCAGCATC	GAAAAAATGTTCAGCATC	GAAAAAATGTTCAGCATC	chr10:80582886-80582903	IDENTICAL
AluYa5	chr10	282	94147998	94148279	Y	AAAAAAATCACAAGA	AAAAAAATCACAAGA	chr10:94147998-94148279	AluYa5_10_115	AAAAAAATCACAAGA	AAAAAAATCACAAGA	AAAAAAATCACAAGA	chr10:92720846-92720860	IDENTICAL
AluYa5	chr10	282	113702671	113702952	Y	AGAATATCATGGTAGA	AGAATATCATGGTAGA	chr10:113702671-113702952	AluYa5_10_144	AGAATATCATGGTAGA	AGAATATCATGGTAGA	AGAATATCATGGTAGA	chr10:112615274-112615289	IDENTICAL
AluYa5	chr11	282	7622554	7622835	Y	AAAAAAGGTATTTTA	AAAAAAGGTATTTTA	chr11:7622554-7622835	AluYa5_11_4	AAAAAAGGTATTTTA	AAAAAAGGTATTTTA	AAAAAAGGTATTTTA	chr11:7480898-7480912	IDENTICAL
AluYa5	chr11	282	16554156	16554437	Y	GAAAACCACAACTAC	GAAAACCACAACTAC	chr11:16554156-16554437	AluYa5_11_21	GAAAACCACAACTAC	GAAAACCACAACTAC	GAAAACCACAACTAC	chr11:16526994-16527008	IDENTICAL
AluYa5	chr11	290	21921286	21921575	Y	TCAT	TCAT	chr11:21921286-21921575	AluYa5_11_28c	GAAAGATGA	GAAACATGA	GAAAGATGA	chr11:21976659-21976667
AluYa5	chr11	244	36981904	36982147	Y	AAAAACTTCCA	AAAAACTTCCA	chr11:36981904-36982147	AluYa5_11_46	AAAAACTTCCA	AAAAACTTCCA	AAAAACTTCCA	chr11:37298956-37298966	IDENTICAL
AluYa5	chr11	282	76788272	76788553	Y	AAGAAATAAGATT	AAGAAATAAGATT	chr11:76788272-76788553	AluYa5_11_95	INDEL	INDEL	REFER_INDEL_FOLDER	chr11:75810233-75810235
AluYa5	chr11	282	94588630	94588911	Y	AGAAATCCTT	AGAAATCCTT	chr11:94588630-94588911	AluYa5_11_131	AGAAATCCTT	AGAAATCCTT	AGAAATCCTT	chr11:93755423-93755432	IDENTICAL
AluYa5	chr11	282	101977092	101977373	Y	GGCTATTCTT	GGCTATTCTT	chr11:101977092-101977373	AluYa5_11_140c	AAGAATAGCC	AAGAATAGCC	AAGAATAGCC	chr11:101247646-101247655	IDENTICAL
AluYa5	chr11	282	102834967	102835248	Y	GAAATTCCA	GAAATTCCA	chr11:102834967-102835248	AluYa5_11_141	GAAAT	GAAAT	GAAAT	chr11:102122846-102122850	MATCHING
AluYa5	chr11	282	103993795	103994076	Y	AAGAACTAGGTTCTTGG	AAGAACTAGGTTCTTTG	chr11:103993795-103994076	AluYa5_11_145	AAGAACTAGGTTCTT	AAGAACTAGGTTCTT	AAGAACTAGGTTCTT	chr11:103308107-103308121	MATCHING
AluYa5	chr12	282	24253939	24254220	Y	AGAAATAATCCTTCC	AGAAATAATCCTTCC	chr12:24253939-24254220	AluYa5_12_31	AGAAATAATCCTTCC	AGAAATAATCCTTCC	AGAAATAATTCTTCC	chr12:64808351-64808365	IDENTICAL
AluYa5	chr12	282	46996999	46997280	Y	AGCTATTCTT	AGCTATTCTT	chr12:46996999-46997280	AluYa5_12_66c	AAGAATAGCT	AAGAATAGCT	AAGAATAGCT	chr12:41419439-41419448	IDENTICAL
AluYa5	chr12	285	73216748	73217032	Y	AAATATAATTTAATCTT	AAATATAATTTAATCTT	chr12:73216748-73217032	AluYa5_12_105c	AAGATTAAATTATATTT	AAGATTAAATTATATTT	AAGATTAAATTATATTT	chr12:74996793-74996809	IDENTICAL
AluYa5	chr12	286	85108854	85109139	Y	AAAGAACACTCAT	AAAGAACACTCAT	chr12:85130517-85130802	AluYa5_12_137	AAAGAACACTCAT	AAAGAACACTCAT	AAAGAACACTCAT	chr12:87007724-87007736	IDENTICAL
AluYa5	chr12	283	88848558	88848840	Y	TATAGCATTT	TATAGCATTT	chr12:88870221-88870503	AluYa5_12_146c	AAATGCTATA	AAATGCTATA	AAATGCTATA	chr12:90802789-90802798	IDENTICAL
AluYa5	chr12	282	90967985	90968266	Y	AAGAGTTGGATC	AAGAGTTGGATC	chr12:90989648-90989929	AluYa5_12_148	AAGAGTTGGATC	AAGAGTTGGATC	AAGAGTTGGATC	chr12:92973925-92973936	IDENTICAL
AluYa5	chr12	282	113289999	113290280	Y	AAAAGTGGATGAAGGCC	AAAAGTGGATGAAGGAC	chr12:113311662-113311943	AluYa5_12_177	AAAAGTGGATGAAGG	AAAAGTGGATGAAGG	AAAAGTGGATGAAGG	chr12:115808641-115808655	MATCHING
AluYa5	chr12	282	121679659	121679940	Y	AAGAAGGTCTCCTTG	AAGAAGGTCTCCTTG	chr12:121720732-121721013	AluYa5_12_186	AAGAAGGTCTCCTTG	AAGAAGGTCTCCTTG	AAGAAGGTCTCCTTG	chr12:124506482-124506496	IDENTICAL
AluYa5	chr13	282	24340328	24340609	Y	CTTGCT	CTTGCT	chr13:24340328-24340609	AluYa5_13_18	CTTGCT	CTTGCT	CTTGCT	chr13:24462397-24462402	IDENTICAL
AluYa5	chr13	282	48687833	48688114	Y	GTATTTT	GTATTTT	chr13:48687833-48688114	AluYa5_13_60c	AAAATACCTCCGTAAC	AAAATACATCCGTAAC	AAAATACATCCGTAAC	chr13:49104034-49104049
AluYa5	chr13	284	62421838	62422121	Y	TTGGAA	TTGGAA	chr13:62421838-62422121	AluYa5_13_86c	INDEL	INDEL	REFER_INDEL_FOLDER	chr13:62924817-62924825
AluYa5	chr13	282	68934411	68934692	Y	AAGACTATTACAAGGTG	AAGACTATTACAAGGTG	chr13:68934411-68934692	AluYa5_13_95	AAGACTATTACAAGGTG	AAGACTATTACAAGGTG	AAGACTATTACAAGGTG	chr13:69581754-69581770	IDENTICAL
AluYa5	chr13	283	72596460	72596742	Y	ATATATTCTGGCTA	ATATATTCTGGCTA	chr13:72596460-72596742	AluYa5_13_100	ATATATTCTGGCTA	ATATATTCTGGCTA	ATATATTCTGGCTA	chr13:73345584-73345597	IDENTICAL
AluYa5	chr13	283	80645284	80645566	Y	TCAGCTCACCAACTTCTTT	TCAGCTCACCAACTTCTTT	chr13:80645284-80645566	AluYa5_13_110c	AAAGAAGTTGGTGAGCTGA	AAAGAAGTTGGTGAGCTGA	AAAGAAGTTGGTGAACTGA	chr13:81606807-81606825	IDENTICAL
AluYa5	chr13	282	81511344	81511625	Y	TCCAGTTTCCTTT	TCCAGTTTTCTTT	chr13:81511344-81511625	AluYa5_13_112c	AAAGAAAACTGGA	AAAGGAAACTGGA	AAAGAAAACTGGA	chr13:82483639-82483651	IDENTICAL
AluYa5	chr13	282	84687626	84687907	Y	TATCCACTCTCTT	TATCCACTCTCTT	chr13:84687626-84687907	AluYa5_13_119c	AAGAGAGTGGATA	AAGAGAGTGGATA	AAGAGAGTGGATA	chr13:85681995-85682007	IDENTICAL
AluYa5	chr13	282	97434252	97434533	Y	TAGGGTAACTTCTTT	TAGGGTAACTTCTAT	chr13:97434252-97434533	AluYa5_13_139c	AGAAGTTACCCTA	AGAAGTTACCCTA	AGAAGTTACCCTA	chr13:98745606-98745618	MATCHING
AluYa5	chr13	284	102807892	102808175	Y	CAGTTTCTT	CAGTTTCTT	chr13:102807892-102808175	AluYa5_13_148c	AAGAAACTG	AAGAAACTG	AAGAAACTG	chr13:104273176-104273184	IDENTICAL
AluYa5	chr14	282	37462117	37462398	Y	AGAAAACCA	AGAAAACCA	chr14:37462117-37462398	AluYa5_14_31	AGAAAACCA	AGAAAACCA	AGAAAACCA	chr14:37069427-37069435	IDENTICAL
AluYa5	chr14	282	60162710	60162991	Y	TTTT	TTTT	chr14:60162710-60162991	AluYa5_14_58c	AAAATTGGTTTTGG	AAAAATGGTTTTGG	AAAAATGGTTTTGG	chr14:60011279-60011292
AluYa5	chr14	282	67771894	67772175	Y	AAGAGCTGAGATCTT	AAGAGCTGAGATCTT	chr14:67771894-67772175	AluYa5_14_66	AGCTGAGATCTT	AGCTGAGATCTT	AGCTGAGATCTT	chr14:67802913-67802924	MATCHING
AluYa5	chr14	282	84136598	84136879	Y	ATTCTCCA	ATTCTCCA	chr14:84136598-84136879	AluYa5_14_89	AAAAACATTCTCCA	AAAAAAATTCTCCA	AAAAACATTCTCCA	chr14:84557829-84557842
AluYa5	chr15	262	39550167	39550428	Y	TCATTCATTTTCTT	TCATTCATTTTCTT	chr15:39550167-39550428	AluYa5_15_35c	AAGAAAATGAATGA	AAGAAAATGAATGA	AAGAAAATGAATGA	chr15:38478291-38478304	IDENTICAL
AluYa5	chr15	269	45029011	45029279	Y	TTTC	TTTC	chr15:45029011-45029279	AluYa5_15_45	TTTC	TTTC	TTTC	chr15:44167359-44167362	IDENTICAL
AluYa5	chr15	282	80249529	80249810	Y	CCACTGGATGTCT	CCACTGGATGTCT	chr15:80249529-80249810	AluYa5_15_88c	AGACATCCAGTGG	AGACATCCAGTGG	AGACATCCAGTGG	chr15:80157279-80157291	IDENTICAL
AluYa5	chr16	282	8368647	8368928	Y	AAGAATTTCTG	AAGAATTTCTG	chr16:8368647-8368928	AluYa5_16_13	AAGAATTTCTG	AAGAATTTCTG	AAGAATTTCTG	chr16:8626983-8626993	IDENTICAL
AluYa5	chr16	282	77025206	77025487	Y	TGGGGATGACTTTT	TGGGGATGACTTTT	chr16:77025206-77025487	AluYa5_16_101c	TAAAAGTCATCCCCA	AAAAAGTCATCCCCA	AAAAAGTCATCCCCA	chr16:78476319-78476333
AluYa5	chr16	282	78387551	78387832	Y	AAGAAAGGAGTTCA	AAGAAAGGAGTTCA	chr16:78387551-78387832	AluYa5_16_103	AAGAAAGGAGTTCA	AAGAAAGGAGTTCA	AAGAAAGGAGTTCA	chr16:79878140-79878153	IDENTICAL
AluYa5	chr17	282	51272000	51272281	Y	AACAACTG	AACAACTG	chr17:51272000-51272281	AluYa5_17_66	AACAACTG	AACAACTG	AACAACTG	chr17:54964140-54964147	IDENTICAL
AluYa5	chr18	247	29222500	29222746	Y	TACACCAC	TACACCAC	chr18:29222500-29222746	AluYa5_18_33c	ATTCTGTGGTGTA	ATTCCGTGGTGTA	ATTCCGTGGTGTA	chr18:29316232-29316244
AluYa5	chr18	282	33429742	33430023	Y	CTGTGAGGGTCTTT	CTGTGAGGGTCTTT	chr18:33429742-33430023	AluYa5_18_41c	AAAGACCCTCACAG	AAAGACCCTCACAG	AAAGACCCTCACAG	chr18:33624308-33624321	IDENTICAL
AluYa5	chr18	283	49179992	49180274	Y	AAAGAAATCAGAGGG	AAAGAAATCAGAGGG	chr18:49179992-49180274	AluYa5_18_62	AAAGAAATCAGAGGG	AAAGAAATCAGAGGG	AAAGAAATCAGAGGG	chr18:49696826-49696840	IDENTICAL
AluYa5	chr18	285	63143659	63143943	Y	AAATCCCCATTTCTT	AAATCCCCATTTCTT	chr18:63143659-63143943	AluYa5_18_87c	AAGAAATGGGGATTT	AAGAAATGGGGATTT	AAGAAATGGGGATTT	chr18:63976202-63976216	IDENTICAL
AluYa5	chr18	282	71432010	71432291	Y	AAGAATAGTTCA	AAGAATAGTTCA	chr18:71432010-71432291	AluYa5_18_105	AAGAATAGTTCA	AAGAATAGTTCA	AAGAATAGTTCA	chr18:72478087-72478098	IDENTICAL
AluYa5	chr20	282	8108524	8108805	Y	TGTTGAGGGCTTTT	TGTTGAGGGCTTTT	chr20:8108524-8108805	AluYa5_20_11c	AAAAGCCCTCAACA	AAAAGCCCTCAACA	AAAAGCCCTCAACA	chr20:8136764-8136777	IDENTICAL
AluYa5	chr20	283	12378743	12379025	Y	AAAAAA	AAAAAA	chr20:12378743-12379025	AluYa5_20_16	AAAAAAGAATATTCC	AAAAAAAAAAATTCC	AAAAAAGAAAATTCC	chr20:12438529-12438543
AluYa5	chr20	282	39070923	39071204	Y	GTAAAATCCTGTTTCT	GTAAAATCCTGTTTCT	chr20:39070923-39071204	AluYa5_20_56c	AGAAACAGGATTTTAC	AGAAACAGGATTTTAC	AGAAACAGGATTTTAC	chr20:38275903-38275918	IDENTICAL
AluYa5	chr20	270	42917714	42917983	Y	AAAAGCGTTTGGG	AAAAGCGTTTGGG	chr20:42917714-42917983	AluYa5_20_64	AAAAGCGTTTGGG	AAAAGCGTTTGGG	AAAAGCGTTTGGG	chr20:42194046-42194058	IDENTICAL
AluYa5	chr20	282	44560940	44561221	Y	AGAATGCCATGTGAAG	AGAATGCCATGTGAAG	chr20:44560940-44561221	AluYa5_20_67	AGAATGCCATGTGAAG	AGAATGCCATGTGAAG	AGAATGCCATGTGAAG	chr20:43880504-43880519	IDENTICAL
AluYa5	chr21	232	33227338	33227569	Y	GCCACCCACTTCTT	GCCACCCACTTCTT	chr21:33227338-33227569	AluYa5_21_16c	AAGAAGTGGGTGGC	AAGAAGTGGGTGGC	AAGAAGTGGGTGGC	chr21:32676756-32676769	IDENTICAL
AluYa5	chr22	285	37366783	37367067	Y	CCAGTATTTCTT	CCAGTATTTCTT	chr22:37372229-37372513	AluYa5_22_22c	AAGAAATACTGG	AAGAAATACTGG	AAGAAATACTGG	chr22:37595840-37595851	IDENTICAL
AluYa5	chrX	244	37297566	37297809	Y	TATTTTTATTTTT	TATTTTTATATTT	chrX:37426293-37426536	AluYa5_X_37c	ATAAAAATA	ATAAAAATA	ATAAAAATA	chrX:37842474-37842482	MATCHING
AluYa5	chrX	282	53930941	53931222	Y	AGTTGCAATTATTTTT	AGTTGCAATTATTTTT	chrX:54064645-54064926	AluYa5_X_46c	TAAAAATAATTGCAACT	AAAAAATAATTGCAACT	AAAAAATAATTGCAACT	chrX:54463615-54463631
AluYa5	chrX	282	55437410	55437691	Y	AGAAGTATGG	AGAAGTATGG	chrX:55571114-55571395	AluYa5_X_51	AGAAGTATGG	AGAAGTATGG	AGAAGTATGG	chrX:55962094-55962103	IDENTICAL
AluYa5	chrX	282	129114668	129114949	Y	GAAAAATCATTTTC	GAAAAATCATTTTC	chrX:129216814-129217095	AluYa5_X_117c	GAAAATGATTTTTC	GAAAATGATTTTTC	GAAAATGATTTTTC	chrX:129698181-129698194	IDENTICAL
AluYa5	chrX	282	135757509	135757790	Y	TTAGCTGTAATTTCTTT	TTAGCTGTAATTTCTTT	chrX:135859655-135859936	AluYa5_X_125c	AAAGAAATTACAGCTAA	AAAGAAATTACAGCTAA	AAAGAAATTACAGCTAA	chrX:136345251-136345267	IDENTICAL
AluYa5	chrX	282	145669980	145670261	Y	TGGAGGCCCTTAGAATTTTATTTT	TGGAGGCCCTTAGAATTTTATTTT	chrX:145772126-145772407	AluYa5_X_139c	AAAATAAAATTCTAAGGGCCTCCA	AAAATAAAATTCTAAGGGCCTCCA	AAAATAAAATTCTAAGGGCCTCCA	chrX:146353659-146353682	IDENTICAL
AluYa5	chr1	282	47792061	47792342	Y	CCCCCCTTTTT	CCCCCCTTTTT	chr1:47852628-47852909	AluYa5_1_48c	AAAAAGGGGGG	AAAAAGGGGGG	AAAAAGGGGGG	chr1:48415476-48415486	IDENTICAL
AluYa5	chr1	244	59694977	59695220	Y	TCAGTTGCTCTT	TCAGTTGCTCTT	chr1:59755544-59755787	AluYa5_1_68c	AAGAGCAACTGA	AAGAGCAACTGA	AAGAGCAACTGA	chr1:60591549-60591560	IDENTICAL
AluYa5	chr1	283	66516442	66516724	Y	TATTCTT	TATTCTT	chr1:66577009-66577291	AluYa5_1_78	AGAGATAAGCTATTCTT	AGAGATAAGTTATTCTT	AGAGATAAGCTATTCTT	chr1:67507896-67507912
AluYa5	chr1	283	85991273	85991555	Y	CTCATTCAGGTCTTT	CTCATTCAGGTCTTT	chr1:86051840-86052122	AluYa5_1_113c	AAAGACCTGAATGAG	AAAGACCTGAATGAG	AAAGACCTGAATGAG	chr1:87265624-87265638	IDENTICAL
AluYa5	chr1	292	104869536	104869827	Y	AGAAAAAGAAGAGT	AGAAAAAGAAGAGT	chr1:104959038-104959329	AluYa5_1_146	AGAAAAAGAAGAGT	AGAAAAAGAAGAGT	AGAAAAAGAAGAGT	chr1:106304856-106304869	IDENTICAL
AluYa5	chr1	282	108247809	108248090	Y	CAAAATGAACACTTTTT	CAAAATGAACACTTTTT	chr1:108337290-108337571	AluYa5_1_152c	AAAAAGTGTTCATTTTG	AAAAAGTGTTCATTTTG	AAAAAGTGTTCATTTTG	chr1:109695241-109695257	IDENTICAL
AluYa5	chr1	248	111323237	111323484	Y	AAGATAATGGCCTT	AAGATAATGGCCTT	chr1:111412718-111412965	AluYa5_1_157	AAGATAATGGCCTT	AAGATAATGGCCTT	AAGATAATGGCCTT	chr1:126701382-126701395	IDENTICAL
AluYa5	chr1	282	120619512	120619793	Y	TTGCGCTTGTT	TTGCGCTTGTT	chr1:120708993-120709274	AluYa5_1_177c	AACAAGCGCAA	AACAAGCGCAA	AACAAGCGCAA	chr1:128829509-128829519	IDENTICAL
AluYa5	chr1	282	165891727	165892008	Y	GCAAGTGAACTGTTTCT	GCAAGTGAACTGTTTCT	chr1:167426693-167426974	AluYa5_1_230c	AGAAACAGTTCACTTGC	AGAAACAGTTCACTTGC	AGAAACAGTTCACTTGC	chr1:148577214-148577230	IDENTICAL
AluYa5	chr1	184	179189336	179189519	Y	AAGATGACTTTG	AAGATGACTTTG	chr1:180724302-180724485	AluYa5_1_251	AAGATGACTTTG	AAGATGACTTTG	AAGATGACTTTG	chr1:162162783-162162794	IDENTICAL
AluYa5	chr1	253	184788091	184788343	Y	ATCAATACTTC	ATCAATACTTC	chr1:186323057-186323309	AluYa5_1_259	ATCAATACTTC	ATCAATACTTC	ATCAATACTTC	chr1:167833916-167833926	IDENTICAL
AluYa5	chr2	282	5474373	5474654	Y	AGAGATCTATACCTGA	AGAGATCTATACCTGA	chr2:5441226-5441507	AluYa5_2_5	AGAGATCTATACCTGA	AGAGATCTATACCTGA	AGAGATCTATACCTGA	chr2A:5512714-5512729	IDENTICAL
AluYa5	chr2	282	10445895	10446176	Y	AAGAGTTTAACGGG	AAGAGTTTAACGGG	chr2:10412748-10413029	AluYa5_2_13	AAGAGTTTAACGGG	AAGAGTTTAACGGG	AAGAGTTTAACGGG	chr2A:10553274-10553287	IDENTICAL
AluYa5	chr2	282	21106151	21106432	Y	AGAAGAGCTA	AGAAGAGCTA	chr2:21048004-21048285	AluYa5_2_31	AGAAGAGCTA	AGAAGAGCTA	AGAAGAGCTA	chr2A:21399451-21399460	IDENTICAL
AluYa5	chr2	282	81614474	81614755	Y	AAAGAATGTCATGTTTCTG	AAAGAATGTCATGTTTCTG	chr2:81556327-81556608	AluYa5_2_129	AAAGAATGTCATGTTTCTG	AAAGAATGTCATGTTTCTG	AAAGAATGTCATGTTTCTG	chr2A:83259836-83259854	IDENTICAL
AluYa5	chr2	282	100041390	100041671	Y	AAAAGAAAATGAAGA	AAAAGAAAATGAAGA	chr2:99949304-99949585	AluYa5_2_153	AAAAGAAAATGAAGA	AAAAGAAAATGAAGA	AAAAGAAAATGAAGA	chr2A:100963472-100963486	IDENTICAL
AluYa5	chr2	282	120780333	120780614	Y	AAAAAGAGCAGCCTG	AAAAAGAGCAGCCTG	chr2:120780573-120780854	AluYa5_2_184	AAAAAGAGCAGCCTG	AAAAAGAGCAGCCTG	AAAAAGAGCAGCCTG	chr2B:120964861-120964875	IDENTICAL
AluYa5	chr2	244	151728599	151728842	Y	AAACAA	AAACAA	chr2:151611337-151611580	AluYa5_2_226	NA	NA	NA	chrNA:NA-NA
AluYa5	chr2	282	160426025	160426306	Y	TAGTAGGAGTTCTTT	TAGTAGGAGTTCTAT	chr2:160308764-160309045	AluYa5_2_241c	AGAACTCCTACTA	AGAACTCCTACTA	AGAACTCCTACTA	chr2B:164427399-164427411	MATCHING
AluYa5	chr2	282	239502834	239503115	Y	AGCTTCAACTTTC	AGCTTCAACTTTC	chr2:239385573-239385854	AluYa5_2_364c	GAAAGTTGAAGCT	GAAAGTTGAAGCT	GAAAGTTGAAGCT	chr2B:245134768-245134780	IDENTICAL
AluYa5	chr3	283	34772088	34772370	Y	AGATTCTTCC	AGATTCTTCC	chr3:34772088-34772370	AluYa5_3_39c	GGAAGAATCT	GGAAGAATCT	GGAAGAATCT	chr3:35574587-35574596	IDENTICAL
AluYa5	chr3	282	74072436	74072717	Y	TTCTCCCTGTGTCTTCT	TTCTCCCTGTGTCTTCT	chr3:74072436-74072717	AluYa5_3_92c	AGAAGACACAGGGAGAA	AGAAGACACAGGGAGAA	AGAAGACACAGGGAGAA	chr3:75878987-75879003	IDENTICAL
AluYa5	chr3	244	96240315	96240558	Y	TACCCTCACATC	TACCCTCACATC	chr3:96240315-96240558	AluYa5_3_114c	AAAAAGATGTGAGGGTA	AAAAAGATGTGAGGGTA	AAAAAGATGTGAGGGTA	chr3:98816603-98816619
AluYa5	chr3	265	101268084	101268348	Y	GGCTTTGCTTCTT	GGCTTTGCTTCTT	chr3:101268084-101268348	AluYa5_3_118c	AAGAAGCAAAGCC	AAGAAGCAAAGCC	AAGAAGCAAAGCC	chr3:104000363-104000375	IDENTICAL
AluYa5	chr3	282	121173167	121173448	Y	TGCAATAA	TGCAATAA	chr3:121173167-121173448	AluYa5_3_142c	TTATTGCA	TTATTGCA	TTATTGCA	chr3:124283548-124283555	IDENTICAL
AluYa5	chr3	288	133343297	133343584	Y	AAAGACTTAAACGT	AAAGACTTAAACGT	chr3:133343289-133343576	AluYa5_3_168	NA	NA	NA	chrNA:NA-NA
AluYa5	chr3	284	155712621	155712904	Y	GCAGTGAAAAA	GCAGTGAAAAA	chr3:155712613-155712896	AluYa5_3_198	GCAGTGAAAAA	GCAGTGAAAAA	GCAGTGAAAAA	chr3:159493733-159493743	IDENTICAL
AluYa5	chr3	282	166069445	166069726	Y	AAAAGGGATAAGAGG	AAAAGGGATAAGAGG	chr3:166069437-166069718	AluYa5_3_219	AAAAGGGATAAGAGG	AAAAGGGATAAGAGG	AAAAGGGATAAGAGG	chr3:170011852-170011866	IDENTICAL
AluYa5	chr3	283	177620038	177620320	Y	GACAATAAATTTCT	GACAATAAATTTCT	chr3:177620030-177620312	AluYa5_3_246c	AGAAATTTATTGTC	AGAAATTTATTGTC	AGAAATTTATTGTC	chr3:181769197-181769210	IDENTICAL
AluYa5	chr3	267	183579099	183579365	Y	GGTTTTGCTGAACTTTT	GGTTTTGCTGAACTTTT	chr3:183579091-183579357	AluYa5_3_253c	AAAAGTTCAGCAAAACC	AAAAGTTCAGCAAAACC	AAAAGTTCAGCAAAACC	chr3:187837348-187837364	IDENTICAL
AluYa5	chr4	285	43171855	43172139	Y	TCACTTGGGAGTTTT	TCACTTGGGAGTTTT	chr4:43025684-43025968	AluYa5_4_47c	AAAACTCCCAAGTGA	AAAACTCCCAAGTGA	AAAACTCCCAAGTGA	chr4:43742096-43742110	IDENTICAL
AluYa5	chr4	249	84578900	84579148	Y	AAGAATTATTA	AAGAATTATTA	chr4:84440745-84440993	AluYa5_4_92	AAGAATTATTA	AAGAATTATTA	AAGAATTATTA	chr4:47058196-47058206	IDENTICAL
AluYa5	chr4	282	103793471	103793752	Y	CCATGTAATATTATTA	CCATGTAATATTATTA	chr4:103655316-103655597	AluYa5_4_125c	TAATAATATTACATGG	TAATAATATTACATGG	TAATAATATTACATGG	chr4:105822931-105822946	IDENTICAL
AluYa5	chr4	298	149414517	149414814	Y	AACAACAAAAAC	AACAAAAAAAAC	chr4:149276362-149276659
AluYa5	chr4	282	182214940	182215221	Y	TGTAGGCTTTCTT	TGTAGGCTTTCTT	chr4:182076785-182077066	AluYa5_4_253c	AAGAAAGCCTACA	AAGAAAGCCTACA	AAGAAAGCCTACA	chr4:185541099-185541111	IDENTICAL
AluYa5	chr4	275	182230308	182230582	Y	AAGTATATG	AAGTATATG	chr4:182092153-182092427	AluYa5_4_254	AAAAGAAGTATATG	AAAAAAAGTATATG	AAAAGAAGTATATG	chr4:185559507-185559520
AluYa5	chr5	298	29599983	29600280	Y	ACAAA	ACAAA	chr5:29599983-29600280	AluYa5_5_42	ACAAA	ACAAA	ACAAA	chr5:86303577-86303581	IDENTICAL
AluYa5	chr5	282	32764911	32765192	Y	TGCCTGTGTGTT	TGCCTGTGTTTT	chr5:32764911-32765192	AluYa5_5_44c	ACACAGGCA	ACACAGGCA	ACACAGGCA	chr5:83018666-83018674	MATCHING
AluYa5	chr5	282	42499572	42499853	Y	AGAAATAATTTAGTG	AGAAATAATTTAGTG	chr5:42499572-42499853	AluYa5_5_56	AGAAATAATTTAGTG	AGAAATAATTTAGTG	AGAAATAATTTAGTG	chr5:73081920-73081934	IDENTICAL
AluYa5	chr5	284	125357014	125357297	Y	CCAAAAAATGAATTCTT	CCAAAAAATGAATTCTT	chr5:125357014-125357297	AluYa5_5_169c	AAGAATTCATTTTTTGG	AAGAATTCATTTTTTGG	AAGAATTCATTTTTTGG	chr5:127520810-127520826	IDENTICAL
AluYa5	chr5	282	166393933	166394214	Y	TATTTT	TATTTT	chr5:166393933-166394214	AluYa5_5_223	GAAATTATTTT	GAAAATATTTT	GAAATTATTTT	chr5:169247775-169247785
AluYa5	chr6	282	7967835	7968116	Y	TCAAACTCTATTT	TCAAACTCTATTT	chr6:7967835-7968116	AluYa5_6_10c	AAATAGAGTTTGA	AAATAGAGTTTGA	AAATAGAGTTTGA	chr6:8151330-8151342	IDENTICAL
AluYa5	chr6	282	90889930	90890211	Y	AGACCGGTGGG	AGACCGGTGGG	chr6:90889930-90890211	AluYa5_6_129	AGACCGGTGG	AGACCGGTGG	AGACCGGTGG	chr6:91396207-91396216	MATCHING
AluYa5	chr6	282	116381064	116381345	Y	AAGGCCA	AAGGCCA	chr6:116381064-116381345	AluYa5_6_170c	TGGCCTT	TGGCCTT	TGGCCTT	chr6:117930614-117930620	IDENTICAL
AluYa5	chr6	285	141511711	141511995	Y	AAAAAATGAAAACT	AAAAAATGAAAACT	chr6:141511711-141511995	AluYa5_6_213	AAAAAATGAAAACT	AAAAAATGAAAACT	AAAAAATGAAAACT	chr6:143585592-143585605	IDENTICAL
AluYa5	chr7	285	76120901	76121185	Y	TGAAAATATTTTT	TGAAAATATTTAT	chr7:76314186-76314470	AluYa5_7_100c	AAATATTTTCA	AAATATTTTCA	AAATATTTTCA	chr1:84801970-84801980	MATCHING
AluYa5	chr7	282	87684056	87684337	Y	AAAATCCCAGTGGG	AAAATCCCAGTGGG	chr7:87877341-87877622	AluYa5_7_124	AAAATCCCAGTGGG	AAAATCCCAGTGGG	AAAATCCCAGTGGG	chr7:88024651-88024664	IDENTICAL
AluYa5	chr7	282	91286975	91287256	Y	GGGGTTGGAATTTT	GGGGTTGGAATTTT	chr7:91480260-91480541	AluYa5_7_134c	AAAATTCCAACCCC	AAAATTCCAACCCC	AAAATTCCAACCCC	chr7:91637184-91637197	IDENTICAL
AluYa5	chr7	244	107064028	107064271	Y	AAAGATTTACCCTT	AAAGATTTACCCTT	chr7:107257313-107257556	AluYa5_7_164	AAAGATTTACCCTT	AAAGATTTACCCTT	AAAGATTTATCCTT	chr7:107788462-107788475	IDENTICAL
AluYa5	chr7	283	109466885	109467167	Y	AAGAATATATGA	AAGAATATATGA	chr7:109660170-109660452	AluYa5_7_166	AAGAATATATGA	AAGAATATATGA	AAGAATATATGA	chr7:110291221-110291232	IDENTICAL
AluYa5	chr7	283	134467192	134467474	Y	GGATTGGAACTTTTCTTTTT	GGATTGGAACTTTTCTAATT	chr7:134660477-134660759	AluYa5_7_206c	AGAAAAGTTCCAATCC	AGAAAAGTTCCAATCC	AGAAAAGTTCCAATCC	chr7:135864431-135864446	MATCHING
AluYa5	chr7	228	137297386	137297613	Y	CAAATAT	CAAATAT	chr7:137490671-137490898	AluYa5_7_213	CAAATAT	CAAATAT	CAAATAT	chr7:138747039-138747045	IDENTICAL
AluYa5	chr7	282	141420480	141420761	Y	CGCTGACCAG	CGCTGACCAG	chr7:141613765-141614046	AluYa5_7_219	AAAAACGCTGACCAG	AAAACCGCTGACCAG	AAAAACGCTGACCAG	chr7:142934623-142934637
AluYa5	chr8	248	14048506	14048753	Y	AATAATAACTACA	AATAATAACTACA	chr8:14048506-14048753	AluYa5_8_12	AATAATAACTACA	AATAATAACTACA	AATAATAACTACA	chr8:10184230-10184242	IDENTICAL
AluYa5	chr8	281	66839999	66840279	Y	AAGATAATGGGCGA	AAGATAATGGGCGA	chr8:66839999-66840279	AluYa5_8_75	AAGATAATGGGCGA	AAGATAATGGGCGA	AAGATAATGGGCGA	chr8:64012556-64012569	IDENTICAL
AluYa5	chr8	282	76289487	76289768	Y	TCAAACTATATTTC	TCAAACTATATTTC	chr8:76289487-76289768	AluYa5_8_85c	GAAATATAGTTTGA	GAAATATAGTTTGA	GAAATATAGTTTGA	chr8:73690924-73690937	IDENTICAL
AluYa5	chr8	283	78547907	78548189	Y	AAAAATTCTATATTACA	AAAAATTCTATATTACA	chr8:78547907-78548189	AluYa5_8_87	AAAAATTCTATATTACA	AAAAATTCTATATTACA	AAAAATTCTATATTACA	chr8:76004610-76004626	IDENTICAL
AluYa5	chr8	284	107839935	107840218	Y	AAAATATGAGGACTTTC	AAAATATGAGGACTTTC	chr8:107839935-107840218	AluYa5_8_127c	GAAAGTCCTCATATTTT	GAAAGTCCTCATATTTT	GAAAGTCCTCGTATTTT	chr8:105883731-105883747	IDENTICAL
AluYa5	chr8	282	109799382	109799663	Y	CTGACTTAGGTTTT	CTGACTTAGGTTTT	chr8:109799382-109799663	AluYa5_8_129c	AAAACCTAAGTCAG	AAAACCTAAGTCAG	AAAACCTAAGTCAG	chr8:107882392-107882405	IDENTICAL
AluYa5	chr8	287	112746233	112746519	Y	AGAACTACTTGGAAAA	AGAACTACTTGGAAAA	chr8:112746233-112746519	AluYa5_8_132	AGAACTACTTGGAAAA	AGAACTACTTGGAAAA	AGAACTACTTGGAAAA	chr8:110915934-110915949	IDENTICAL
AluYa5	chr8	208	138269383	138269590	Y	GGAAAGGAGGTTATT	GGAAAGGAGGTTATT	chr8:138269383-138269590	AluYa5_8_159c	AATAACCTCCTTTCC	AATAACCTCCTTTCC	AATAACCTCCTTTCC	chr8:136920961-136920975	IDENTICAL
AluYa5	chr9	198	32305161	32305358	Y	AAAAGAAT	AAAAGAAT	chr9:32305161-32305358	AluYa5_9_50	AAAAGAAT	AAAAGAAT	AAAAGAAT	chr9:32939053-32939060	IDENTICAL
AluYa5	chr9	249	87052293	87052541	Y	CAATTTGAGGTATTTGT	CAATTTGAGGTATTTTT	chr9:89012559-89012807	AluYa5_9_119c	AAATACCTCAAATTG	AAATACCTCAAATTG	AAATACCTCAAATTG	chr9:86397037-86397051	MATCHING
AluYa5	chr9	282	100587096	100587377	Y	TTGTGCCAGTTTTCA	TTGTGCCAGTTTTCA	chr9:102547362-102547643	AluYa5_9_139c	TGAAAACTGGCACAA	TGAAAACTGGCACAA	TGAAAACTGGCACAA	chr9:16033631-16033645	IDENTICAL
AluYa5	chr9	282	102155158	102155439	Y	AAGAAAAAAAAAGCC	AAGAAAAAAAAAGCC	chr9:104115424-104115705	AluYa5_9_142	AAGAAAAAAAAAGCC	AAGAAAAAAAAAGCC	AAGAAAAAAAAAGCC	chr9:101603947-101603961	IDENTICAL
AluYa5	chr10	282	53248493	53248774	Y	AAAAGAATACCAGAGG	AAAAGAATACCAGAGG	chr10:53248493-53248774	AluYa5_10_62	AAAAGAATACCAGAGG	AAAAGAATACCAGAGG	AAAAGAATACCAGAGG	chr10:50629363-50629378	IDENTICAL
AluYa5	chr10	153	53596218	53596370	Y	ATTTGAATATAA	ATTTGAATATAA	chr10:53596218-53596370	AluYa5_10_63c	TATTCAAAT	TATTCAAAT	TATTCAAAT	chr10:50981016-50981024	MATCHING
AluYa5	chr10	198	57284443	57284640	Y	AAGAGTGTGCAGCTCTT	AAGAGTGTGCAGCTCTT	chr10:57284443-57284640	AluYa5_10_70	AAGAGTGTGCAGCTCTT	AAGAGTGTGCAGCTCTT	AAGAGTGTGCAGCTCTT	chr10:54711592-54711608	IDENTICAL
AluYa5	chr10	282	101905280	101905561	Y	GATGGGGTTTATT	GATGGGGTTTATT	chr10:101905280-101905561	AluYa5_10_129c	AATAAACCCCATC	AATAAACCCCATC	AATAAACCCCATC	chr10:100499612-100499624	IDENTICAL
AluYa5	chr11	282	11213705	11213986	Y	AAGAAATAAATTTCTG	AAGAAATAAATTTCTG	chr11:11213705-11213986	AluYa5_11_7	AAGAAATAAATTTCTG	AAGAAATAAATTTCTG	AAGAAATAAATTTCTG	chr11:11199198-11199213	IDENTICAL
AluYa5	chr11	286	15317819	15318104	Y	TGTTAGCTGGTTATT	TGTTAGCTGGTTATT	chr11:15317819-15318104	AluYa5_11_17c	AATAACCAGCTAACA	AATAACCAGCTAACA	AATAACCAGCTAACA	chr11:15279172-15279186	IDENTICAL
AluYa5	chr11	252	30437067	30437318	Y	TTGCACAGTTCTT	TTGCACAGTTCTT	chr11:30437067-30437318	AluYa5_11_38c	AAGAACTGTGCAA	AAGAACTGTGCAA	AAGAACTGTGCAA	chr11:30650212-30650224	IDENTICAL
AluYa5	chr11	282	73289395	73289676	Y	AAAAGTTGTTTTCT	AAAAGTTGTTTTCT	chr11:73289395-73289676	AluYa5_11_90	AAAAGTTGTTTTCT	AAAAGTTGTTTTCT	AAAAGTTGTTTTCT	chr11:72248640-72248653	IDENTICAL
AluYa5	chr11	282	83809378	83809659	Y	CCAATGCTTGTTTTCTTTT	CCAATGCTTGTTTTCTGTT	chr11:83809378-83809659	AluYa5_11_110c	AGAAAACAAGCATTGG	AGAAAACAAGCATTGG	AGAAAACAAGCATTGG	chr11:83007591-83007606	MATCHING
AluYa5	chr11	282	89663166	89663447	Y	CAGATATATGTTTT	CAGATATATGTTTT	chr11:89663166-89663447	AluYa5_11_124c	AAAACATATATCTG	AAAACATATATCTG	AAAACATATATCTG	chr11:88790239-88790252	IDENTICAL
AluYa5	chr11	282	95330229	95330510	Y	AAAGAATGGCAGG	AAAGAATGGCAGG	chr11:95330229-95330510	AluYa5_11_132	AAAGAATGGCAGG	AAAGAATGGCAGG	AAAGAATGGCAGG	chr11:94498128-94498140	IDENTICAL
AluYa5	chr11	270	103612282	103612551	Y	AGGC	AGGC	chr11:103612282-103612551	AluYa5_11_143c	AAGAATTAGC	AAGAATTAGC	AAGAATTAGC	chr11:102910039-102910048
AluYa5	chr11	299	103685589	103685887	Y	AAATAAAAAAACAC	AAATAAAAAAACAC	chr11:103685589-103685887	AluYa5_11_144	AAATAAAAAAACAC	AAATAAAAAAACAC	AAATAAAAAAACAC	chr11:102987527-102987540	IDENTICAL
AluYa5	chr11	284	127976004	127976287	Y	AAAACTGAAGTTTCAG	AAAACTGAAGTTTCAG	chr11:127976004-127976287	AluYa5_11_175	AAAACTGAAGTTTCAG	AAAACTGAAGTTTCAG	AAAACTGAAGTTTCAG	chr11:127649915-127649930	IDENTICAL
AluYa5	chr12	282	22988832	22989113	Y	AATATTGTATATGCACGGCC	AATATTGTATATGCACTGTC	chr12:22988832-22989113	AluYa5_12_25	AATATTGTATATGCAC	AATATTGTATATGCAC	AATATTGTATATGCAC	chr12:66083267-66083282	MATCHING
AluYa5	chr12	282	23434736	23435017	Y	TCAACATT	TCAACATT	chr12:23434736-23435017	AluYa5_12_28c	AAGAATGTTGA	AAGAATGTTGA	AAGAATGTTGA	chr12:65638133-65638143
AluYa5	chr12	282	38293175	38293456	Y	AAAGAATTGAGGTTGT	AAAGAATTGAGGTTGT	chr12:38293175-38293456	AluYa5_12_50	AAAGAATTGAGGTTGTGG	AAAGAATTGAGGTTGTAG	AAAGAATTGAGGTTGTGG	chr12:50267571-50267588
AluYa5	chr12	282	48517356	48517637	Y	GCATGTAGGTAGTTGTT	GCATGTAGGTAGTTGTT	chr12:48517356-48517637	AluYa5_12_69c	ACAACTACCTACATGC	ACAACTACCTACATGC	ACAACTACCTACATGC	chr12:39862672-39862687	MATCHING
AluYa5	chr12	282	80458814	80459095	Y	AGAGAGTATGTTGA	AGAGAGTATGTTGA	chr12:80480477-80480758	AluYa5_12_120	AGAGAGTATGTTGA	AGAGAGTATGTTGA	AGAGAGTATGTTGA	chr12:82225862-82225875	IDENTICAL
AluYa5	chr12	282	90466091	90466372	Y	TAATTCAACTTAAATTTCT	TAATTCAACTTAAATTTCT	chr12:90487754-90488035	AluYa5_12_147c	AGAAATTTAAGTTGAATTA	AGAAATTTAAGTTGAATTA	AGAAATTTAAGTTGAATTA	chr12:92458425-92458443	IDENTICAL
AluYa5	chr12	282	94236095	94236376	Y	GGCCACCTCAGTTTT	GGCCACCTCAGTTTT	chr12:94257758-94258039	AluYa5_12_154c	AAAACTGAGGTGGCC	AAAACTGAGGTGGCC	AAAACTGAGGTGGCC	chr12:96330606-96330620	IDENTICAL
AluYa5	chr12	284	128585216	128585499	Y	CAGATAGATACATTTT	CAGATAGATACATTTT	chr12:128626289-128626572	AluYa5_12_192c	AAAATGTATCTATCTG	AAAATGTATCTATCTG	AAAATGTATCTATCTG	chr12:131583408-131583423	IDENTICAL
AluYa5	chr13	282	38926486	38926767	Y	AAGAGTTGTAAT	AAGAGTTGTAAT	chr13:38926486-38926767	AluYa5_13_43	NA	NA	NA	chrNA:NA-NA
AluYa5	chr13	283	46970925	46971207	Y	CTGGAAAATT	CTGGAAAATT	chr13:46970925-46971207	AluYa5_13_55c	AATTTTCCAG	AATTTTCCAG	AATTTTCCAG	chr13:47376934-47376943	IDENTICAL
AluYa5	chr13	282	62006486	62006767	Y	AGGCGTTCCCATTTA	AGGCGTTCCCATTTA	chr13:62006486-62006767	AluYa5_13_84c	TAAATGGGAACGCCT	TAAATGGGAACGCCT	TAAATGGGAACGCCT	chr13:62501618-62501632	IDENTICAL
AluYa5	chr13	282	66180201	66180482	Y	CAGATAACACTTTTAT	CAGATAACACTTTTAT	chr13:66180201-66180482	AluYa5_13_92c	ATAAAAGTGTTATCTG	ATAAAAGTGTTATCTG	ATAAAAGTGTTATCTG	chr13:66754142-66754157	IDENTICAL
AluYa5	chr13	287	72972955	72973241	Y	CTATCTTGTT	CTATCTTGTT	chr13:72972955-72973241	AluYa5_13_101c	AACAAGATAG	AACAAGATAG	AACAAGATAG	chr13:73725768-73725777	IDENTICAL
AluYa5	chr13	284	97033430	97033713	Y	GGAACTCCCAGGTTT	GGAACTCCCAGGTTT	chr13:97033430-97033713	AluYa5_13_138c	AAACCTGGGAGTTCC	AAACCTGGGAGTTCC	AAACCTGGGAGTTCC	chr13:98350373-98350387	IDENTICAL
AluYa5	chr13	283	107882185	107882467	Y	CAAAAAACTCCTTGG	CAAAAAACTCCTTGG	chr13:107882185-107882467	AluYa5_13_156	CAAAAAACTCCTTGG	CAAAAAACTCCTTGG	CAAACAACTCCTTGG	chr13:109458502-109458516	IDENTICAL
AluYa5	chr14	282	29952607	29952888	Y	TTCACAAAGC	TTCACAAAGC	chr14:29952607-29952888	AluYa5_14_24c	AAAAGCTTTGTGAAG	AAAAGCTTTGTGAAA	AAAAGCTTTGTGAAG	chr14:29389442-29389456
AluYa5	chr14	282	47893929	47894210	Y	TAGCTCACTTTTC	TAGCTCACTTTTC	chr14:47893929-47894210	AluYa5_14_45c	GAAAAGTGAGCTA	GAAAAGTGAGCTA	GAAAAGTGAGCTA	chr14:47461602-47461614	IDENTICAL
AluYa5	chr14	282	51826550	51826831	Y	AAGAGAAGCCAGATAGGG	AAGAGAAGCCAGATAGTG	chr14:51826550-51826831	AluYa5_14_51	AAGAGAAGCCAGATAG	AAGAGAAGCCAGATAG	AAGAGAAGCCAGATAG	chr14:51513185-51513200	MATCHING
AluYa5	chr14	283	62957243	62957525	Y	AAAAAGTCAACCTGA	AAAAAGTCAACCTGA	chr14:62957243-62957525	AluYa5_14_61	INDEL	INDEL	REFER_INDEL_FOLDER	chr14:62852127-62852140
AluYa5	chr14	248	82089389	82089636	Y	TCCCAAAGT	TCCCAAAGT	chr14:82089389-82089636	AluYa5_14_86c	AAGAAGTTGATTACT	AAGAAGTTGATTACT	AAGAAGTTGATTACT	chr14:82492749-82492763
AluYa5	chr14	290	86927811	86928100	Y	AAAATCGT	AAAATCGT	chr14:86927811-86928100	AluYa5_14_95	AAAAT	AAAAT	AAAAT	chr14:87443127-87443131	MATCHING
AluYa5	chr14	228	93498232	93498459	Y	TAAACATTCT	TAAACATTCT	chr14:93498232-93498459	AluYa5_14_105c	INDEL	INDEL	REFER_INDEL_FOLDER	chr14:94202167-94202597
AluYa5	chr15	248	20310049	20310296	Y	TAGATTATC	TAGATTATC	chr15:20310049-20310296	AluYa5_15_6	NA	NA	NA	chrNA:NA-NA
AluYa5	chr15	175	21900995	21901169	Y	AAATGTCTTCTTTT	AAATGTCTTCTTTT	chr15:21900995-21901169	AluYa5_15_12c	AAAAGAAGACATTT	AAAAGAAGACATTT	AAAAGAAGACATTT	chr15:51592499-51592512	IDENTICAL
AluYa5	chr15	283	41447735	41448017	Y	AAAGAATGGATCTT	AAAGAATGGATCTT	chr15:41447735-41448017	AluYa5_15_39	AAAGAATGGATCTT	AAAGAATGGATCTT	AAAGAATGGATCTT	chr15:40493004-40493017	IDENTICAL
AluYa5	chr16	262	25531102	25531363	Y	TACACAACATTTTTTTT	TACACAACATTTTTTCT	chr16:25531102-25531363	AluYa5_16_32c	AAAAAATGTTGTGTA	AAAAAATGTTGTGTA	AAAAAATGTTGTGTA	chr16:25988480-25988494	MATCHING
AluYa5	chr18	249	7231707	7231955	Y	CAATCTCAGTTATTCT	CAATCTCAGTTATTCT	chr18:7231707-7231955	AluYa5_18_5c	AGAATAACTGAGA	AGAATAACTGAGA	AGAATAACTGAGA	chr18:9378928-9378940	MATCHING
AluYa5	chr18	266	11207515	11207780	Y	ATTA	ATTA	chr18:11207515-11207780	AluYa5_18_10c	AAATCACATTCTC	AAATCACATTCTC	AAATCACATTCTC	chr18:5344001-5344013
AluYa5	chr18	283	19205916	19206198	Y	CCTT	CCTT	chr18:19205916-19206198	AluYa5_18_15c	AAGG	AAGG	AAGG	chr18:19176672-19176675	IDENTICAL
AluYa5	chr18	285	54932017	54932301	Y	GAGATCTGGTTCTC	GAGATCTGGTTCTC	chr18:54932017-54932301	AluYa5_18_72	GAGATCTGGTTCTC	GAGATCTGGTTCTC	GAGATCTGGTTCTC	chr18:55589898-55589911	IDENTICAL
AluYa5	chr19	283	19989921	19990203	Y	TCTCAAATTCTTTT	TCTCAAATTCTTTT	chr19:19989921-19990203	AluYa5_19_24c	AAAAGAATTTGAGA	AAAAGAATTTGAGA	AAAAGAATTTGAGA	chr19:20529842-20529855	IDENTICAL
AluYa5	chr19	280	33811629	33811908	Y	AAAACATATGATTATC	AAAACATATGATTATC	chr19:33811629-33811908	AluYa5_19_40	AAAACATATGATTATC	AAAACATATGATTATC	AAAACATATGATTATC	chr19:33945440-33945455	IDENTICAL
AluYa5	chr20	283	15407936	15408218	Y	CTAGATTCTC	CTAGATTCTC	chr20:15407936-15408218	AluYa5_20_21c	AGAGAGAGAATCTAG	AGAGCGAGAATCTAG	AGAGAGAGAATCTAG	chr20:15595440-15595454
AluYa5	chr20	282	32579498	32579779	Y	AAAAACTACCCTACTGGAGT	AAAAACTACCCTACTGGAGT	chr20:32579498-32579779	AluYa5_20_41	AAAAACTACCCTACTGGAGT	AAAAACTACCCTACTGGAGT	AAAAACTACCCTACTGGAGT	chr20:31600077-31600096	IDENTICAL
AluYa5	chr20	282	58453665	58453946	Y	AGAAAATGTTACATGC	AGAAAATGTTACATGC	chr20:58453665-58453946	AluYa5_20_79	AGAAAATGTTACATGC	AGAAAATGTTACATGC	AGAAAATGTTACATGC	chr20:58209602-58209617	IDENTICAL
AluYa5	chrY	272	15512803	15513074	Y	TGCATTGAACGTTTTT	TGCATTGAACTTTTTT	chrY:15584066-15584337	AluYa5_Y_32c	AAAAAAGTTCAATGCA	AAAAACGTTCAATGCA	AAAAAAGTTCAATGCA	chrY:20424779-20424794	IDENTICAL
AluYa5	chrY	282	15582058	15582339	Y	GGAATACAGCAATGTTCAAATTTTT	GGAATACAGCAATGTTCAAATTTTT	chrY:15653321-15653602	AluYa5_Y_33c	AAAAATTTGAACATTGCTGTATTCC	AAAAATTTGAACATTGCTGTATTCC	AAAAATTTGAACATTGCTGTATTCC	chrY:20356043-20356067	IDENTICAL
AluYa5	chr1	282	51378085	51378366	Y	AATAAATTGATGTGGAGG	AATAAATTGATGTGGAGG	chr1:51438652-51438933	AluYa5_1_51	AATAAATTGATGTGGAGG	AATAAATTGATGTGGAGG	AATAAATTGATGTGGAGG	chr1:52026390-52026407	IDENTICAL
AluYa5	chr1	287	105140375	105140661	Y	TGCCCATTTTT	TGCCCATTTTT	chr1:105229877-105230163	AluYa5_1_147c	AAAAATGGGCA	AAAAATGGGCA	AAAAATGGGCA	chr1:106562692-106562702	IDENTICAL
AluYa5	chr1	242	115508942	115509183	Y	AAAAGAAAGAGGTG	AAAAGAAAGAGGTG	chr1:115598423-115598664	AluYa5_1_170	AAAAGAAAGAGGTG	AAAAGAAAGAGGTG	AAAAGAAAGAGGTG	chr1:122389438-122389451	IDENTICAL
AluYa5	chr1	282	206947996	206948277	Y	TGCAGGAGTCCTTTTC	TGCAGGAGTCCTTTTC	chr1:208626224-208626505	AluYa5_1_294c	GAAAAGGACTCCTGCA	GAAAAGGACTCCTGCA	GAAAAGGACTCCTGCA	chr1:190821722-190821737	IDENTICAL
AluYa5	chr1	282	224878945	224879226	Y	CTAATAATTAATTTT	CTAATAATTAATTTT	chr1:226638833-226639114	AluYa5_1_321c	AAAATTAATTATTAG	AAAATTAATTATTAG	AAAATTAATTATTAG	chr1:209012958-209012972	IDENTICAL
AluYa5	chr2	282	65815354	65815635	Y	AAGAATTGG	AAGAATTGG	chr2:65757207-65757488	AluYa5_2_104	AAGAATTGG	AAGAATTGG	AAGAATTGG	chr2A:67123778-67123786	IDENTICAL
AluYa5	chr2	282	106373201	106373482	Y	GCCACAGTTTT	GCCACAGTTTT	chr2:106281115-106281396	AluYa5_2_163c	AAAACTGTGGC	AAAACTGTGGC	AAAACTGTGGC	chr2A:107434279-107434289	IDENTICAL
AluYa5	chr2	282	134378025	134378306	Y	AAATAATTGATGATTTA	AAATAATTGATGATTTA	chr2:134260763-134261044	AluYa5_2_205	AAATAATTGATGATTTA	AAATAATTGATGATTTA	AAATAATTGATGATTTA	chr2B:137915789-137915805	IDENTICAL
AluYa5	chr2	282	157292009	157292290	Y	CTCCT	CTCCT	chr2:157174747-157175028	AluYa5_2_233	CTCCT	CTCCT	CTCCT	chr2B:161206823-161206827	IDENTICAL
AluYa5	chr2	282	161621151	161621432	Y	GAAGATTCTT	GAAGATTCTT	chr2:161503890-161504171	AluYa5_2_246c	AAGAATCTTC	AAGAATCTTC	AAGAATCTTC	chr2B:165632466-165632475	IDENTICAL
AluYa5	chr2	282	170915908	170916189	Y	AAAACACCTGTTTCT	AAAACACCTGTTTCT	chr2:170798647-170798928	AluYa5_2_258	AAAACACCTGTTTCT	AAAACACCTGTTTCT	AAAACACCTGTTTCT	chr2B:175122411-175122425	IDENTICAL
AluYa5	chr2	244	197064020	197064263	Y	AAATATGTGCCACCA	AAATATGTGCCACCA	chr2:196946759-196947002	AluYa5_2_307	AAATATGTGCCACCA	AAATATGTGCCACCA	AAATATGTGCCACCA	chr2B:201724962-201724976	IDENTICAL
AluYa5	chr2	282	239191383	239191664	Y	GAAAGAGCTA	GAAAGAGCTA	chr2:239074122-239074403	AluYa5_2_363	GAAAGAGCTA	GAAAGAGCTA	GAAAGAGCTA	chr2B:244815945-244815954	IDENTICAL
AluYa5	chr2	282	240032371	240032652	Y	AACAAGGCTTT	AACAAGGCTTT	chr2:239961054-239961335	AluYa5_2_366c	AAAGCCTTGTT	AAAGCCTTGTT	AAAGCCTTGTT	chr2B:245738675-245738685	IDENTICAL
AluYa5	chr3	276	67998686	67998961	Y	AGAATGCAGACTCTG	AGAATGCAGACTCTG	chr3:67998686-67998961	AluYa5_3_83	AGAATGCAGACTCTG	AGAATGCAGACTCTG	AGAATGCAGACTCTG	chr3:69640093-69640107	IDENTICAL
AluYa5	chr3	282	134511261	134511542	Y	TTGAGTGAGTTTCTT	TTGAGTGAGTTTCTT	chr3:134511253-134511534	AluYa5_3_169c	AAGAAACTCACTCAA	AAGAAACTCACTCAA	AAGAAACTCACTCAA	chr3:137877125-137877139	IDENTICAL
AluYa5	chr3	282	162729432	162729713	Y	AGAATGTGTCATTCCTGG	AGAATGTGTCATTCCTTG	chr3:162729424-162729705	AluYa5_3_217	AGAATGTGTCATTCCT	AGAATGTGTCATTCCT	AGAATGTGTCATTCCT	chr3:166615482-166615497	MATCHING
AluYa5	chr4	239	81869475	81869713	Y	TAGGAAATTTTTT	TAGGAAATTTTTT	chr4:81731320-81731558	AluYa5_4_88c	AAAAATTTCCTA	AAAAATTTCCTA	AAAATTTTCCTA	chr4:49829126-49829137	MATCHING
AluYa5	chr4	246	91283653	91283898	Y	AAAAATTCCT	AAAAATTCCT	chr4:91145498-91145743	AluYa5_4_102	AAAAATTCCT	AAAAATTCCT	AAAAATTCCT	chr4:92970627-92970636	IDENTICAL
AluYa5	chr4	282	91681548	91681829	Y	CAGATTA	CAGATTA	chr4:91543393-91543674	AluYa5_4_103	NA	NA	NA	chrNA:NA-NA
AluYa5	chr4	282	98467836	98468117	Y	TTTGCTGTAGAGG	TTTGCTGTAGAGG	chr4:98329681-98329962	AluYa5_4_112	TTTGCTGTAGAGG	TTTGCTGTAGAGG	TTTGCTGTAGAGG	chr4:100352960-100352972	IDENTICAL
AluYa5	chr4	281	141683962	141684242	Y	GATAACAAGTAATTTT	GATAACAAGTAATTTT	chr4:141545807-141546087	AluYa5_4_200c	AAAATTACTTGTTATC	AAAATTACTTGTTATC	AAAATTACTTGTTATC	chr4:144167515-144167530	IDENTICAL
AluYa5	chr4	178	150973000	150973177	Y	ATTAATTTCTTT	ATTAATTTCTTT	chr4:150834845-150835022	AluYa5_4_211c	AAAGAAATTAAT	AAAGAAATTAAT	AAAGAAATTAAT	chr4:153789827-153789838	IDENTICAL
AluYa5	chr4	248	175335440	175335687	Y	AAGAAATGAAATTT	AAGAAATGAAATTT	chr4:175197285-175197532	AluYa5_4_239	AAGAAATGAAATTT	AAGAAATGAAATTT	AAGAAATGAAATTT	chr4:178512157-178512170	IDENTICAL
AluYa5	chr5	283	52267581	52267863	Y	CAGAACACAGGATTTCT	CAGAACACAGGATTTCT	chr5:52267581-52267863	AluYa5_5_65c	AGAAATCCTGTGTTCTG	AGAAATCCTGTGTTCTG	AGAAATCCTGTGTTCTG	chr5:63029424-63029440	IDENTICAL
AluYa5	chr5	283	65381847	65382129	Y	CTAAATCGAATTCTT	CTAAATCGAATTCTT	chr5:65381847-65382129	AluYa5_5_80c	AAGAATTCGATTTAG	AAGAATTCGATTTAG	AAGAATTCGATTTAG	chr5:49612810-49612824	IDENTICAL
AluYa5	chr5	283	70226720	70227002	Y	TATATGTGAGTATATCTT	TATATGTGAGTATATCTT	chr5:70226720-70227002	AluYa5_5_92c	GATATACTCACATATA	GATATACTCACATATA	GATATACTCACATATA	chr5:45845056-45845071	MATCHING
AluYa5	chr5	273	93487784	93488056	Y	TAAACTTTT	TAAACTTTT	chr5:93487784-93488056	AluYa5_5_123c	AAAAGTTTA	AAAAGTTTA	AAAAGTTTA	chr5:21421736-21421744	IDENTICAL
AluYa5	chr5	297	94853802	94854098	Y	AAAACAAGACAACT	AAAACAAGACAACT	chr5:94853802-94854098
AluYa5	chr5	282	116722451	116722732	Y	CAGAACTTCT	CAGAACTTCT	chr5:116722451-116722732	AluYa5_5_154c	AGAAGTTCTG	AGAAGTTCTG	AGAAGTTCTG	chr5:118702757-118702766	IDENTICAL
AluYa5	chr5	282	158200276	158200557	Y	CCTCCTGTTTTTTTT	CCTCCTGTTTTTCTT	chr5:158200276-158200557	AluYa5_5_207c	AAAAACAGGAGG	AAAAACAGGAGG	AAAAACAGGAGG	chr5:160909077-160909088	MATCHING
AluYa5	chr5	283	160363933	160364215	Y	AGATTTCTTTTTTTTT	AGATTTCTTTTTTATT	chr5:160363933-160364215	AluYa5_5_211c	AAAAAAGAAATCT	AAAAAAGAAATCT	AAAAAAGAAATCT	chr5:163100060-163100072	MATCHING
AluYa5	chr5	222	173426379	173426600	Y	GAAATGATGGCTGTG	GAAATGATGGCTGTG	chr5:173426379-173426600	AluYa5_5_237	GAAATGATGGCTGTG	GAAATGATGGCTGTG	GAAATGATGGCTGTG	chr5:176383554-176383568	IDENTICAL
AluYa5	chr6	282	84172178	84172459	Y	AGAGTTTTT	AGAGTTTTT	chr6:84172178-84172459	AluYa5_6_117c	AAAAACTCT	AAAAACTCT	AAAAACTCT	chr6:111458867-111458875	IDENTICAL
AluYa5	chr6	282	104289890	104290171	Y	AAAGAAATTCAG	AAAGAAATTCAG	chr6:104289890-104290171	AluYa5_6_144	AAAGAAATTCAG	AAAGAAATTCAG	AAAGAAATTCAG	chr6:105439348-105439359	IDENTICAL
AluYa5	chr6	282	110112490	110112771	Y	AAAAAGTAGGCAAAGGA	AAAAAGTAGGCAAAGGA	chr6:110112490-110112771	AluYa5_6_160	AAAAAGTAGGCAAAGGA	AAAAAGTAGGCAAAGGA	AAAAAGTGGGCAAAGGA	chr6:89638460-89638476	IDENTICAL
AluYa5	chr6	282	113068149	113068430	Y	AGAAAGTAGTACA	AGAAAGTAGTACA	chr6:113068149-113068430	AluYa5_6_166	AGAAAGTAGTACA	AGAAAGTAGTACA	AGAAAGTAGTACA	chr6:114588788-114588800	IDENTICAL
AluYa5	chr7	283	33672131	33672413	Y	TGAGCCTGGCTTTCT	TGAGCCTGGCTTTCT	chr7:33865416-33865698	AluYa5_7_47c	AGAAAGCCAGGCTCA	AGAAAGCCAGGCTCA	AGAAAGCCAGGCTCA	chr7:34259436-34259450	IDENTICAL
AluYa5	chr7	282	38281714	38281995	Y	AGAACATACAGAC	AGAACATACAGAC	chr7:38474999-38475280	AluYa5_7_54	AGAACATACAGAC	AGAACATACAGAC	AGAACATACAGAC	chr7:38959998-38960010	IDENTICAL
AluYa5	chr7	282	96167442	96167723	Y	GGCGCTAGTCTTT	GGCGCTAGTCTTT	chr7:96360727-96361008	AluYa5_7_142c	AAAGACTAGCGCC	AAAGACTAGCGCC	AAAGACTAGCGCC	chr7:96578748-96578760	IDENTICAL
AluYa5	chr7	287	130178147	130178433	Y	AAGAAATATCTTTTTT	AAGAAATATCTTTATT	chr7:130371432-130371718	AluYa5_7_204c	AAAGATATTTCTT	AAAGATATTTCTT	AAAGATATTTCTT	chr7:131460276-131460288	MATCHING
AluYa5	chr8	277	15938247	15938523	Y	CAGTGGAAGGAA	CAGTGGAAGGAA	chr8:15938247-15938523	AluYa5_8_16	ACCAGTGGAAGGAA	AACAGTGGAAGGAA	AACAGTGGAAGGAA	chr8:12142460-12142473
AluYa5	chr8	282	39884489	39884770	Y	AAGAAATAATATTTAA	AAGAAATAATATTTAA	chr8:39884489-39884770	AluYa5_8_45	AAGAAATAATATTTAA	AAGAAATAATATTTAA	AAGAAATAATATTTAA	chr8:36617682-36617697	IDENTICAL
AluYa5	chr8	247	62779063	62779309	Y	AAAAAAACAGAGGGACT	AAAAAAACAGAGGGGCT	chr8:62779063-62779309	AluYa5_8_68	AAAAAAACAGAGGG	AAAAAAACAGAGGG	AAAAAAACAGAGGG	chr8:59841139-59841152	MATCHING
AluYa5	chr8	278	116315176	116315453	Y	ATAAATGTTGACTCTA	ATAAATGTTGACTCTA	chr8:116315176-116315453	AluYa5_8_136	ATAAATGTTGACTCTA	ATAAATGTTGACTCTA	ATAAATGTTGACTCTA	chr8:114580454-114580469	IDENTICAL
AluYa5	chr8	281	131889133	131889413	Y	AAAAATTGGCCAGTATC	AAAAATTGGCCAGTATC	chr8:131889133-131889413	AluYa5_8_153	AAAAATTGGCCAGTATC	AAAAATTGGCCAGTATC	AAAAATTGGCCAGTATC	chr8:130445092-130445108	IDENTICAL
AluYa5	chr8	282	136485416	136485697	Y	CAGGTCCTAATTT	CAGGTCCTAATTT	chr8:136485416-136485697	AluYa5_8_157c	AAATTAGGACCTG	AAATTAGGACCTG	AAATTAGGACCTG	chr8:135124433-135124445	IDENTICAL
AluYa5	chr9	150	87135553	87135702	Y	CCAAGAGCACTATCTT	CCAAGAGCACTATCTT	chr9:89095819-89095968	AluYa5_9_120c	AAGATAGTGCTCTTGG	AAGATAGTGCTCTTGG	AAGATAGTGCTCTTGG	chr9:86480991-86481006	IDENTICAL
AluYa5	chr10	298	53100206	53100503	Y	TAAAAATGCAAGATA	TAAAAATGCAAGATA	chr10:53100206-53100503
AluYa5	chr11	282	42112742	42113023	Y	AAAACCTACTATTTA	AAAACCTACTATTTA	chr11:42112742-42113023	AluYa5_11_56	AAAACCTACTATTTA	AAAACCTACTATTTA	AAAACCTACTATTTA	chr11:42572225-42572239	IDENTICAL
AluYa5	chr11	281	45901834	45902114	Y	AAGAACATCCTG	AAGAACATCCTG	chr11:45901834-45902114	AluYa5_11_61	AAGAACATCCTG	AAGAACATCCTG	AAGAACATCCTG	chr11:46427563-46427574	IDENTICAL
AluYa5	chr12	208	11281682	11281889	Y	CAGATATAC	CAGATATAC	chr12:11281682-11281889	AluYa5_12_8c	GAAAAGTATATCTG	GAAAGGTATATCTG	GAAAAGTATATCTG	chr12:11627732-11627745
AluYa5	chr12	282	27325304	27325585	Y	GGCTTTAGCTTTGTTT	GGCTTTAGCTTTGTTT	chr12:27325304-27325585	AluYa5_12_36c	AAACAAAGCTAAAGCC	AAACAAAGCTAAAGCC	AAACAAAGCTAAAGCC	chr12:61701718-61701733	IDENTICAL
AluYa5	chr12	259	32811762	32812020	Y	CATGATTCCTTCTT	CATGATTCCTTCTT	chr12:32811762-32812020	AluYa5_12_41c	AAGAAGGAATCATG	AAGAAGGAATCATG	AAGAAGGAATCATG	chr12:56067315-56067328	IDENTICAL
AluYa5	chr12	282	76974662	76974943	Y	CTCTTTCCACTCTTTT	CTCTTTCCACTCTTTT	chr12:76996325-76996606	AluYa5_12_112c	AAAAGAGTGGAAAGAG	AAAAGAGTGGAAAGAG	AAAAGAGTGGAAAGAG	chr12:78630604-78630619	IDENTICAL
AluYa5	chr12	283	84883401	84883683	Y	AATAATAATTTTT	AATAATAATTTTT	chr12:84905064-84905346	AluYa5_12_135c	AAAAATTATTATT	AAAAATTATTATT	AAAAATTATTATT	chr12:86776188-86776200	IDENTICAL
AluYa5	chr12	282	98895130	98895411	Y	AATTTCCTCTTTTT	AATTTCCTCTTTTT	chr12:98916793-98917074	AluYa5_12_164c	AAAAAGAGGAAATT	AAAAAGAGGAAATT	AAAAAGAGGAAATT	chr12:101079149-101079162	IDENTICAL
AluYa5	chr12	282	102795911	102796192	Y	CCCCCATTTCTT	CCCCCATTTCTT	chr12:102817574-102817855	AluYa5_12_170c	AAGAAATGGGGG	AAGAAATGGGGG	AAGAAATGGGGG	chr12:105028162-105028173	IDENTICAL
AluYa5	chr13	282	31113076	31113357	Y	AAAAACAATAAA	AAAAACAATAAA	chr13:31113076-31113357	AluYa5_13_31	AAAAACAATAAA	AAAAACAATAAA	AAAAACAATAAA	chr13:31383811-31383822	IDENTICAL
AluYa5	chr13	282	37091685	37091966	Y	AACAACCTTGTA	AACAACCTTGTA	chr13:37091685-37091966	AluYa5_13_40	AACAACCTTGTA	AACAACCTTGTA	AACAACCTTGTA	chr13:37432870-37432881	IDENTICAL
AluYa5	chr13	282	45617765	45618046	Y	AAAAGAGGGCA	AAAAGAGGGCA	chr13:45617765-45618046	AluYa5_13_54	NA	NA	NA	chrNA:NA-NA
AluYa5	chr13	193	62101420	62101612	Y	AAGAAAGAGGCT	AAGAAAGAGGCT	chr13:62101420-62101612	AluYa5_13_85	AAGAAAGAGGCT	AAGAAAGAGGCT	AAGAAAGAGGCT	chr13:62597062-62597073	IDENTICAL
AluYa5	chr14	282	24421145	24421426	Y	AAGAGGGGCTTTC	AAGAGGGGCTTTC	chr14:24421145-24421426	AluYa5_14_13	AAGAGGGGCTTTC	AAGAGGGGCTTTC	AAGAGGGGCTTTC	chr14:23794999-23795011	IDENTICAL
AluYa5	chr14	211	25075678	25075888	Y	CCACAGGGCTTTTTCT	CCACAGGGCTTTTTCT	chr14:25075678-25075888	AluYa5_14_17c	AGAAAAAGCCCTGTGG	AGAAAAAGCCCTGTGG	AGAAAAAGCCCTGTGG	chr14:24458349-24458364	IDENTICAL
AluYa5	chr15	283	35071299	35071581	Y	TAAAGTGTTAATTTTC	TAAAGTGTTAATTTTC	chr15:35071299-35071581	AluYa5_15_28c	GAAAATTAACACTTTA	GAAAATTAACACTTTA	GAAAATTAACACTTTA	chr15:33886154-33886169	IDENTICAL
AluYa5	chr16	282	26290916	26291197	Y	AAAGCTGTAGGTAGGGCC	AAAGCTGTAGGTAGGACC	chr16:26290916-26291197	AluYa5_16_33	AAAGCTGTAGGTAGG	AAAGCTGTAGGTAGG	AAAGCTGCAGGTAGG	chr16:26755868-26755882	MATCHING
AluYa5	chr16	282	77132592	77132873	Y	AGACACGTAC	AGACACGTAC	chr16:77132592-77132873	AluYa5_16_102	AAAAATAGACACGTAC	AAAAAAAGACACGTAC	AAAAATAGACACGTAC	chr16:78586874-78586889
AluYa5	chr18	283	41515045	41515327	Y	CTGAGGTTTTT	CTGAGGTTTTT	chr18:41515045-41515327	AluYa5_18_54c	AAAACCTCAG	AAAACCTCAG	AAAACCTCAG	chr18:41892659-41892668	MATCHING
AluYa5	chr18	282	63360809	63361090	Y	AAAAACAAGATTGCAT	AAAAACAAGATTGCAT	chr18:63360809-63361090	AluYa5_18_89	AAAAACAAGATTGCAT	AAAAACAAGATTGCAT	AAAAACAAGATTGCAT	chr18:64224799-64224814	IDENTICAL
AluYa5	chr19	201	56245115	56245315	Y	AAGATTTGATTCCT	AAGATTTGATTCCT	chr19:56245115-56245315	AluYa5_19_85	AAGATTTGATTCCT	AAGATTTGATTCCT	AAGATTTGATTCCT	chr19:56716173-56716186	IDENTICAL
AluYa5	chr20	282	58807062	58807343	Y	TTTCCTTCT	TTTCCTTCT	chr20:58807062-58807343	AluYa5_20_80c	AGAAGGAAA	AGAAGGAAA	AGAAGGAAA	chr20:58565106-58565114	IDENTICAL
AluYa5	chr21	282	34938338	34938619	Y	GAAATGAAGTT	GAAATGAAGTT	chr21:34938338-34938619	AluYa5_21_18c	AACTTCATTTC	AACTTCATTTC	AACTTCATTTC	chr21:34394860-34394870	IDENTICAL
AluYa5	chrX	284	151588077	151588360	Y	AGAAAAGCACCTGGCCGG	AGAAAAGCACCTGGCCAG	chrX:151668165-151668448	AluYa5_X_150	AGAAAAGCACCTGGCC	AGAAAAGCACCTGGCC	AGAAAAGCACCTGGCC	chrX:152247464-152247479	MATCHING
AluYa5	chr1	283	56954647	56954929	Y	AGAAAATAGAAGGCCCAG	AGAAAATAGAAGGCCCAG	chr1:57015214-57015496	AluYa5_1_60	AGAAAATAGAAGGC	AGAAAATAGAAGGC	AGAAAATAGAAGGC	chr1:57803130-57803143	MATCHING
AluYa5	chr1	157	57410975	57411131	Y	GCTTTGCTCCGATTCTT	GCTTTGCTCCGATTCTT	chr1:57471542-57471698	AluYa5_1_62c	AAGAATCGGAGCAAAGC	AAGAATCGGAGCAAAGC	AAGAATCGGAGCAAAGC	chr1:58276139-58276155	IDENTICAL
AluYa5	chr1	285	65847743	65848027	Y	ATTCACCA	ATTCACCA	chr1:65908310-65908594	AluYa5_1_74	AAAACATTCACCA	AAAAAATTCACCA	AAAACATTCACCA	chr1:66816864-66816876
AluYa5	chr1	261	76137093	76137353	Y	GCCAACTTT	GCCAACTTT	chr1:76197660-76197920	AluYa5_1_97c	AAAGTTGGC	AAAGTTGGC	AAAGTTGGC	chr1:77258315-77258323	IDENTICAL
AluYa5	chr2	157	52869023	52869179	Y	CTGAGTTCCATTCTTT	CTGAGTTCCATTCTTT	chr2:52810876-52811032	AluYa5_2_86c	AAAGAATGGAACTCAG	AAAGAATGGAACTCAG	AAAGAATGGAACTCAG	chr2A:53986411-53986426	IDENTICAL
AluYa5	chr2	303	59204312	59204614	Y	CACAAATTGC	CACAAATTGC	chr2:59146165-59146467	AluYa5_2_94	CACAAATTGC	CACAAATTGC	CACAAATTGC	chr2A:60407329-60407338	IDENTICAL
AluYa5	chr2	271	82252154	82252424	Y	TATTTTAACAGTTTT	TATTTTAACAGTTTT	chr2:82194007-82194277	AluYa5_2_132c	AAAAACTGTTAAAATA	AAAAACTGTTAAAATA	AAAAACTGTTAAAATA	chr2A:83928183-83928198
AluYa5	chr2	283	87238322	87238604	Y	AGAAATTATTTTCTTT	AGAAATTATTTTCTTT	chr2:87180175-87180457	AluYa5_2_141	AGAAATTATTTTCTTT	AGAAATTATTTTCTTT	AGAAATTATTTTCTTT	chr2A:79359564-79359579	IDENTICAL
AluYa5	chr2	282	226630170	226630451	Y	GACTAAGCAGTCTT	GACTAAGCAGTCTT	chr2:226512909-226513190	AluYa5_2_349c	AAGACTGCTTAGTC	AAGACTGCTTAGTC	AAGACTGCTTAGTC	chr2B:232000906-232000919	IDENTICAL
AluYa5	chr3	201	44723293	44723493	Y	TGGTTGA	TGGTTGA	chr3:44723293-44723493	AluYa5_3_53c	AGAAGTTAACTCAACCA	AGAAGTTAAGTCAACCA	AGAAGTTAACTCAACCA	chr3:45702237-45702253
AluYa5	chr3	281	49469329	49469609	Y	GATGGTAACTT	GATGGTAACTT	chr3:49469329-49469609	AluYa5_3_63c	AAGTTACCATC	AAGTTACCATC	AAGTTACCATC	chr3:50628338-50628348	IDENTICAL
AluYa5	chr3	282	52684891	52685172	Y	ATAAAGAATGAAGCGGG	ATAATGAATGAAGCGGG	chr3:52684891-52685172	AluYa5_3_66	ATAAAGAATGAAGCGGG	ATAATGAATGAAGCGGG	ATAAAGAATGAAGCGGG	chr3:53939898-53939914
AluYa5	chr3	291	55951375	55951665	Y	GTCTAAGGTCCTTTCT	GTCTAAGGTCCTTTCT	chr3:55951375-55951665	AluYa5_3_69c	AGAAAGGACCTTAGAC	AGAAAGGACCTTAGAC	AGAAAGGACCTTAGAC	chr3:57265483-57265498	IDENTICAL
AluYa5	chr3	282	117314981	117315262	Y	TTTGCCCTATATAT	TTTGCCCTATATTT	chr3:117314981-117315262	AluYa5_3_139c	AGGGCAAA	AGGGCAAA	AGGGCAAA	chr3:120374447-120374454
AluYa5	chr3	282	132369917	132370198	Y	GTTGCATTTCTTTT	GTTGCATTTCTTAT	chr3:132369909-132370190	AluYa5_3_162c	AAGAAATGCAAC	AAGAAATGCAAC	AAGAAATGCAAC	chr3:135671577-135671588	MATCHING
AluYa5	chr3	282	157595756	157596037	Y	AAAATCAGACATTGTTA	AAAATCAGACATTGTTA	chr3:157595748-157596029	AluYa5_3_204	AAAATCAGACATTGTTA	AAAATCAGACATTGTTA	AAAATCAGACATTGTTA	chr3:161404823-161404839	IDENTICAL
AluYa5	chr3	282	178967739	178968020	Y	AAAATTTGCGTAATA	AAAATTTGCATAATA	chr3:178967731-178968012	AluYa5_3_247	AAAATTTGCGTAATAG	AAAATTTGCATAATAA	AAAATTTGCATAATAG	chr3:183156622-183156637
AluYa5	chr4	282	34354236	34354517	Y	CAGGCCATTCCTTTC	CAGGCCATTCCTTTC	chr4:34208065-34208346	AluYa5_4_35c	GAAAGGAATGGCCTG	GAAAGGAATGGCCTG	GAAAGGAATGGCCTG	chr4:34742121-34742135	IDENTICAL
AluYa5	chr4	281	57083882	57084162	Y	AAATTAACTT	AAATTAACTT	chr4:56937711-56937991	AluYa5_4_61	TAAAATTAACTT	TAAAATTAACTT	TAAAATTAACTT	chr4:74165406-74165417
AluYa5	chr4	244	66584158	66584401	Y	AAAAG	AAAAG	chr4:66437987-66438230	AluYa5_4_70	AAGAAAAACAAACAA	AAGAAAAACAAACAA	AAGAAAAACAAACAA	chr4:64542105-64542119
AluYa5	chr4	283	187102779	187103061	Y	CTAGAATCCT	CTAGAATCCT	chr4:186964624-186964906	AluYa5_4_260c	AAAAACAGGATTCTAG	AAAAATAGGATTCTAG	AAAAACAGGCTTCTAG	chr4:190508797-190508812
AluYa5	chr5	284	22788456	22788739	Y	AGGATACTTCTTTTTT	AGGATACTTCTTTCTT	chr5:22788456-22788739	AluYa5_5_30c	AAAGAAGTATCCT	AAAGAAGTATCCT	AAAGAAGTATCCT	chr5:93232480-93232492	MATCHING
AluYa5	chr5	246	77609935	77610180	Y	GGGGACTAATT	GGGGACTAATT	chr5:77609935-77610180	AluYa5_5_102	GGGGACTAATT	GGGGACTAATT	GGGGACTAATT	chr5:37552835-37552845	IDENTICAL
AluYa5	chr5	282	152175817	152176098	Y	AATATATTTTC	AATATATTTTC	chr5:152175817-152176098	AluYa5_5_197c	GAAAATATATT	GAAAATATATT	GAAAATATATT	chr5:154797624-154797634	IDENTICAL
AluYa5	chr5	282	155170424	155170705	Y	TAGTGTCTGCTTTT	TAGTGTCTGCTTTT	chr5:155170424-155170705	AluYa5_5_203c	AAAAGCAGACACTA	AAAAGCAGACACTA	AAAAGCAGACACTA	chr5:157810813-157810826	IDENTICAL
AluYa5	chr5	282	166465191	166465472	Y	AAGAAAGTGATC	AAGAAAGTGATC	chr5:166465191-166465472	AluYa5_5_224	AAGAAAGTGATC	AAGAAAGTGATC	AAGAAAGTGATC	chr5:169319600-169319611	IDENTICAL
AluYa5	chr5	282	172822336	172822617	Y	AAGATCCACTGAAGC	AAGATCCACTGAAGC	chr5:172822336-172822617	AluYa5_5_234	AAGATCCACTGAAGC	AAGATCCACTGAAGC	AAGATCCACTGAAGC	chr5:175768025-175768039	IDENTICAL
AluYa5	chr6	282	23952393	23952674	Y	GAAATTATT	GAAATTATT	chr6:23952393-23952674	AluYa5_6_35c	INDEL	INDEL	REFER_INDEL_FOLDER	chr6:24284133-24284206
AluYa5	chr6	282	24398219	24398500	Y	CCAGAGCTCTTCTT	CCAGAGCTCTTCTT	chr6:24398219-24398500	AluYa5_6_36c	AAGAAGAGCTCTGG	AAGAAGAGCTCTGG	AAGAAGAGCTCTGG	chr6:24744596-24744609	IDENTICAL
AluYa5	chr6	255	95392390	95392644	Y	ATAATATTATTATTA	ATAATATTATTATTA	chr6:95392390-95392644	AluYa5_6_136c	TAATAATAATATTAT	TAATAATAATATTAT	TAATAATAATATTAT	chr6:96014628-96014642	IDENTICAL
AluYa5	chr6	281	105674547	105674827	Y	AAAAACATGGATTTGG	AAAAACATGGATTTGG	chr6:105674547-105674827	AluYa5_6_148	AAAAACATGGATTTGG	AAAAACATGGATTTGG	AAAAACATGGATTTGG	chr6:106873789-106873804	IDENTICAL
AluYa5	chr6	284	109317804	109318087	Y	AAAAAACAGTGGTT	AAAAAACAGTGGTT	chr6:109317804-109318087	AluYa5_6_159	AAAAAACAGTGGTTCC	AAAAAACAGTGGTTTC	AAAAAACAGTGGTTCC	chr6:110741084-110741099
AluYa5	chr6	244	125027397	125027640	Y	AAAAATTTC	AAAAATTTC	chr6:125027397-125027640	AluYa5_6_184	AAAAATTTC	AAAAATTTC	AAAAATTTC	chr6:126827998-126828006	IDENTICAL
AluYa5	chr7	251	44268616	44268866	Y	AAACAACAATA	AAACAACAATA	chr7:44461901-44462151	AluYa5_7_62	AAACAACAATA	AAACAACAATA	AAACAACAATA	chr7:45244545-45244555	IDENTICAL
AluYa5	chr7	266	51715848	51716113	Y	AAGAACCTCATGATC	AAGAACCTCATGATC	chr7:51909133-51909398	AluYa5_7_74	AAGAACCTCATGATC	AAGAACCTCATGATC	AAGAACCTCATGATC	chr7:52853164-52853178	IDENTICAL
AluYa5	chr7	282	78002551	78002832	Y	CCATCTTTCTCTGATCTTTTT	CCATCTTTCTCTGATCTTTTT	chr7:78195836-78196117	AluYa5_7_103c	AAAAAGATCAGAGAAAG	AAAAAGATCAGAGAAAG	AAAAAGATCAGAGAAAG	chr7:78108383-78108399	MATCHING
AluYa5	chr7	281	105501959	105502239	Y	AACCTGATTTAC	AACCTGATTTAC	chr7:105695244-105695524	AluYa5_7_161	AACCTGATTTAC	AACCTGATTTAC	AACCTGATTTAC	chr7:106209314-106209325	IDENTICAL
AluYa5	chr8	281	98852639	98852919	Y	AATTTCCTTAGTC	AATTTCCTTAGTC	chr8:98852639-98852919	AluYa5_8_119	AATTTCCTTAGTC	AATTTCCTTAGTC	AATTTCCTTAGTC	chr8:96687139-96687151	IDENTICAL
AluYa5	chr8	282	144794797	144795078	Y	GTGAGTAGTGTTTT	GTGAGTAGTGTTTT	chr8:144794797-144795078	AluYa5_8_163c	AAAACACTACTCAC	AAAACACTACTCAC	AAAACACTACTCAC	chr8:143623363-143623376	IDENTICAL
AluYa5	chr9	285	16379409	16379693	Y	AAGAGTGACAGCC	AAGAGTGACAGCC	chr9:16379409-16379693	AluYa5_9_22	AGTGACAGCC	AGTGACAGCC	AGTGACAGCC	chr9:16787301-16787310	MATCHING
AluYa5	chr9	283	116556632	116556914	Y	AAGAATCATGTGAG	AAGAATCATGTGAG	chr9:118516899-118517181	AluYa5_9_158	AAGAATCATGTGAG	AAGAATCATGTGAG	AAGAATCATGTGAG	chr9:116243158-116243171	IDENTICAL
AluYa5	chr9	197	118847801	118847997	Y	AAAAACAGCTATGG	AAAAACAGCTATGG	chr9:120808068-120808264	AluYa5_9_163	AAAAACAGCTATGG	AAAAACAGCTATGG	AAAAACAGCTATGG	chr9:118570144-118570157	IDENTICAL
AluYa5	chr11	249	106101127	106101375	Y	GACATAAATTCTTTTT	GACATAAATTCTTATT	chr11:106101127-106101375	AluYa5_11_150c	AAGAATTTATGTC	AAGAATTTATGTC	AAGAATTTATGTC	chr11:105401775-105401787	MATCHING
AluYa5	chr12	282	45683065	45683346	Y	AGAATATCCATCTG	AGAATATCCATCTG	chr12:45683065-45683346	AluYa5_12_63	AGAATATCCATCTG	AGAATATCCATCTG	AGAATATCCATCTG	chr12:42765040-42765053	IDENTICAL
AluYa5	chr12	163	58810046	58810208	Y	AAAAAGATTTCTAAATA	AAAAAGATTTCTAAATA	chr12:58810046-58810208	AluYa5_12_84	AAAAAGATTTCTAAATA	AAAAAGATTTCTAAATA	AAAAAGATTTCTAAATA	chr12:29412597-29412613	IDENTICAL
AluYa5	chr12	238	74165616	74165853	Y	CAGCTTTATTTT	CAGCTTTATTTT	chr12:74165616-74165853	AluYa5_12_107c	AAAATAAAGCTG	AAAATAAAGCTG	AAAATAAAGCTG	chr12:75970199-75970210	IDENTICAL
AluYa5	chr13	283	30073602	30073884	Y	AAAAATGAGGGTTGT	AAAAATGAGGGTTGT	chr13:30073602-30073884	AluYa5_13_27	AAAAATGAGGGTTGT	AAAAATGAGGGTTGT	AAAAATGAGGGTTGT	chr13:30327821-30327835	IDENTICAL
AluYa5	chr13	238	102942427	102942664	Y	CCATTCCTTTTTT	CCATTCCTTTTTT	chr13:102942427-102942664	AluYa5_13_150c	AAAACAAAAAAGGAATGG	AAAAAAAAAAAGGAATGG	AAAACAAAAAAGGAATGG	chr13:104413020-104413037
AluYa5	chr14	282	77317561	77317842	Y	AATTAGGTGC	AATTAGGTGC	chr14:77317561-77317842	AluYa5_14_78	AAAAATAATTAGGTGC	AAAAAAAATTAGGTGC	AAAAATAATTAGGTGC	chr14:77596695-77596710
AluYa5	chr15	282	32796364	32796645	Y	CCAAGCAGTGGCTTTCT	CCAAGCAGTGGCTTTCT	chr15:32796364-32796645	AluYa5_15_26c	AGAAAGCCACTGCTTGG	AGAAAGCCACTGCTTGG	AGAAAGCCACTGCTTGG	chr15:31565966-31565982	IDENTICAL
AluYa5	chr15	282	81564888	81565169	Y	AGAGAAACTG	AGAGAAACTG	chr15:81564888-81565169	AluYa5_15_91	AGAGAAACTG	AGAGAAACTG	AGAGAAACTG	chr15:81000484-81000493	IDENTICAL
AluYa5	chr16	282	59913939	59914220	Y	AAGATTTATCTGTAGGT	AAGATTTATCTGCAGGT	chr16:59913939-59914220	AluYa5_16_78	AAGATTTATCTGTAGGT	AAGATTTATCTGCAGGT	AAGATTTATCTGCAGGT	chr16:60881582-60881598
AluYa5	chr17	291	52104092	52104382	Y	CATCCCT	CATCCCT	chr17:52104092-52104382	AluYa5_17_69c	AGGGATG	AGGGATG	AGGGATG	chr17:55803926-55803932	IDENTICAL
AluYa5	chr17	282	65671536	65671817	Y	AAGAGTATCATTACAG	AAGAGTATCATTACAG	chr17:65671536-65671817	AluYa5_17_93	INDEL	INDEL	REFER_INDEL_FOLDER	chr17:69548838-69548885
AluYa5	chr19	255	35312316	35312570	Y	ACACTAAGTC	ACACTAAGTC	chr19:35312316-35312570	AluYa5_19_42	ACACTAAGTC	ACACTAAGTC	ACACTAAGTC	chr19:35464723-35464732	IDENTICAL
AluYa5	chr20	282	6098961	6099242	Y	AAGAGTGGACATCC	AAGAGTGGACATCC	chr20:6098961-6099242	AluYa5_20_5	AAGAGTGGACATCC	AAGAGTGGACATCC	AAGAGTGGACATCC	chr20:6098023-6098036	IDENTICAL
AluYa5	chrX	145	7990408	7990552	Y	AAGATAGAGCCTG	AAGATAGAGCCTG	chrX:8140672-8140816	AluYa5_X_8	AAGATAGAGCCTG	AAGATAGAGCCTG	AAGATAGAGCCTG	chrX:8056499-8056511	IDENTICAL
AluYa5	chrX	282	12338564	12338845	Y	CCCCTCATCTTTTTT	CCCCTCATCTTTTTT	chrX:12488828-12489109	AluYa5_X_13c	AAAAAAGATGAGGGG	AAAAAAGATGAGGGG	AAAAAAGATGAGGGG	chrX:12491669-12491683	IDENTICAL
AluYa5	chrX	284	151558261	151558544	Y	GGCCAGGTGCTTTTCT	GGCCAGGTGCTTTTCT	chrX:151638349-151638632	AluYa5_X_149c	AGAAAAGCACCTGGCC	AGAAAAGCACCTGGCC	AGAAAAGCACCTGGCC	chrX:152247464-152247479	IDENTICAL
AluYa5	chrY	282	15272598	15272879	Y	AAAATAGCATTTCCGG	AAAATAGCATTTCCAG	chrY:15343861-15344142	AluYa5_Y_30	AAAATAGCATTTCC	AAAATAGCATTTCC	AAAATAGCATTTCC	chrY:20668996-20669009	MATCHING
AluYa5	chr1	189	105436203	105436391	Y	TCTAAACAGACTTCT	TCTAAACAGACTTCT	chr1:105525705-105525893	AluYa5_1_148c	AGAAGTCTGTTTAGA	AGAAGTCTGTTTAGA	AGAAGTCTGTTTAGA	chr1:106865362-106865376	IDENTICAL
AluYa5	chr1	129	143380767	143380895	Y	AAAAAGAAATTCCATACTC	AAAAAGAAATTCCATACTC	chr1:144622575-144622703	AluYa5_1_181	AAAAAGAAATTCCATACTC	AAAAAGAAATTCCATACTC	AAAAAGAAATTCCATACTC	chr1:113558861-113558879	IDENTICAL
AluYa5	chr1	129	144677740	144677868	Y	AAAAAGAAATTCCATACTC	AAAAAGAAATTCCATACTC	chr1:145919548-145919676	AluYa5_1_183	AAAAAGAAATTCCATACTC	AAAAAGAAATTCCATACTC	AAAAAGAAATTCCATACTC	chr1:113558861-113558879	IDENTICAL
AluYa5	chr1	282	158513859	158514140	Y	GGAGCAGGTATTTTC	GGAGCAGGTATTTTC	chr1:160048825-160049106	AluYa5_1_213c	GAAAATACCTGCTCC	GAAAATACCTGCTCC	GAAAATACCTGCTCC	chr1:141018196-141018210	IDENTICAL
AluYa5	chr1	267	187113268	187113534	Y	TATGTAGTACTTT	TATGTAGTACTTT	chr1:188648234-188648500	AluYa5_1_262c	AAAGTACTACATA	AAAGTACTACATA	AAAGTACTACATA	chr1:170185175-170185187	IDENTICAL
AluYa5	chr2	282	66289511	66289792	Y	AAAAACACTATTGA	AAAAACACTATTGA	chr2:66231364-66231645	AluYa5_2_106	AAAAACACTATTGA	AAAAACACTATTGA	AAAAACACTATTGA	chr2A:67609203-67609216	IDENTICAL
AluYa5	chr2	285	78969355	78969639	Y	ATGAGTTTCTT	ATGAGTTTCTT	chr2:78911208-78911492	AluYa5_2_124c	AAGAAACTCAT	AAGAAACTCAT	AAGAAACTCAT	chr2A:80566066-80566076	IDENTICAL
AluYa5	chr2	282	101433735	101434016	Y	GAGAACTGAGG	GAGAACTGAGG	chr2:101341649-101341930	AluYa5_2_155	GAGAACTGAGG	GAGAACTGAGG	GAGAACTGAGG	chr2A:102407744-102407754	IDENTICAL
AluYa5	chr3	282	105386219	105386500	Y	GAAAGTAATAGCAA	GAAAGTAATAGCAA	chr3:105386219-105386500	AluYa5_3_124	GAAAGTAATAGCAA	GAAAGTAATAGCAA	GAAAGTAATAGCAA	chr3:108223975-108223988	IDENTICAL
AluYa5	chr4	171	38433002	38433172	Y	AAGAACAGAGTA	AAGAACAGAGTA	chr4:38286831-38287001	AluYa5_4_39	AAGAACAGAGTA	AAGAACAGAGTA	AAGAACAGAGTA	chr4:38914854-38914865	IDENTICAL
AluYa5	chr4	282	116125856	116126137	Y	GTGTCTTTC	GTGTCTTTC	chr4:115987701-115987982	AluYa5_4_151	AAAAAAATGTGTCTTTC	AAAAAAAAGTGTCTTTC	AAAAAAATGTGTCTTTC	chr4:118409423-118409439
AluYa5	chr4	282	119654001	119654282	Y	GTCTTTCATTGTT	GTCTTTCATTGTT	chr4:119515846-119516127	AluYa5_4_158c	AACAATGAAAGAC	AACAATGAAAGAC	AACAATGAAAGAC	chr4:121952913-121952925	IDENTICAL
AluYa5	chr4	282	164220800	164221081	Y	TCAAGTGGTTTT	TCAAGTGGTTTT	chr4:164082645-164082926	AluYa5_4_226c	AAAACCACTTGA	AAAACCACTTGA	AAAACCACTTGA	chr4:167241334-167241345	IDENTICAL
AluYa5	chr5	282	94135389	94135670	Y	GAAATAGG	GAAATAGG	chr5:94135389-94135670	AluYa5_5_125	GAAATAGG	GAAATAGG	GAAATAGG	chr5:20768286-20768293	IDENTICAL
AluYa5	chr5	282	121991414	121991695	Y	AGCTCTAGAATCTT	AGCTCTAGAATCTT	chr5:121991414-121991695	AluYa5_5_165c	AAGATTCTAGAGCT	AAGATTCTAGAGCT	AAGATTCTAAAGCT	chr5:124104347-124104360	IDENTICAL
AluYa5	chr5	282	166713109	166713390	Y	GTATATGGTGTTTT	GTATATGGTGTTTT	chr5:166713109-166713390	AluYa5_5_225c	AAAACACCATATAC	AAAACACCATATAC	AAAACACCATATAC	chr5:169575192-169575205	IDENTICAL
AluYa5	chr6	282	80867939	80868220	Y	AAACTTTA	AAACTTTA	chr6:80867939-80868220	AluYa5_6_112	AAACTTTA	AAACTTTA	AAACTTTA	chr6:81172811-81172818	IDENTICAL
AluYa5	chr6	282	103747339	103747620	Y	TAGATCATCCCTCTT	TAGATCATCCCTCTT	chr6:103747339-103747620	AluYa5_6_143c	AAGAGGGATGATCTA	AAGAGGGATGATCTA	AAGAGGGATGATCTA	chr6:104881847-104881861	IDENTICAL
AluYa5	chr7	290	11831978	11832267	Y	TCTATA	TCTATA	chr7:12025263-12025552	AluYa5_7_14c	INDEL	INDEL	REFER_INDEL_FOLDER	chr7:12072890-12072895
AluYa5	chr7	282	69071803	69072084	Y	TAAAGGAGA	TAAAGGAGA	chr7:69265088-69265369	AluYa5_7_91	AAGAAATAAAGGAGA	AAGAAGTAAAGGAGA	AAGAAATAAAGGAGA	chr7:69917924-69917938
AluYa5	chr7	282	81373435	81373716	Y	GCAATACCTTCTT	GCAATACCTTCTT	chr7:81566720-81567001	AluYa5_7_108c	AAGAAGGTATTGC	AAGAAGGTATTGC	AAGAAGATATTGC	chr7:81552602-81552614	IDENTICAL
AluYa5	chr7	282	139884875	139885156	Y	AAGGAAATCAACTTTTA	AAGGAAATCAACTTTAA	chr7:140078160-140078441	AluYa5_7_216	AAGGAAATCAACTTT	AAGGAAATCAACTTT	AAGGAAATCAACTTT	chr7:141392484-141392498	MATCHING
AluYa5	chr8	272	10253531	10253802	Y	CAGCATTAGATTCTTTT	CAGCATTAGATTCTTAT	chr8:10253531-10253802	AluYa5_8_9c	NA	NA	NA	chrNA:NA-NA
AluYa5	chr8	266	14141518	14141783	Y	GCCT	GCCT	chr8:14141518-14141783	AluYa5_8_13	AAGAATTATT	AAGAATTACT	AAGAATTATT	chr8:10285540-10285549
AluYa5	chr8	282	72713974	72714255	Y	GTTTCACTATATC	GTTTCACTATATC	chr8:72713974-72714255	AluYa5_8_82	GTTTCACTATATC	GTTTCACTATATC	GTTTCACTATATC	chr8:70002563-70002575	IDENTICAL
AluYa5	chr8	283	87965215	87965497	Y	AAAAC	AAAAC	chr8:87965215-87965497	AluYa5_8_99	AAAACATTGCCCCTTTC	AAAACCTTGCCCCTTTC	AAAACATTGCCCCTTTC	chr8:85577481-85577497
AluYa5	chr11	289	89572172	89572460	Y	AGTTTACTT	AGTTTACTT	chr11:89572172-89572460	AluYa5_11_123	AGTTTACTT	AGTTTACTT	AGTTTACTT	chr11:88662251-88662259	IDENTICAL
AluYa5	chr11	282	96607007	96607288	Y	GTTTATTATT	GTTTATTATT	chr11:96607007-96607288	AluYa5_11_133	GTTTATTATT	GTTTATTATT	GTTTATTATT	chr11:95808781-95808790	IDENTICAL
AluYa5	chr11	282	103330822	103331103	Y	AAAACAGTAATGA	AAAACAGTAATGA	chr11:103330822-103331103	AluYa5_11_142	AAAACAGTAATGA	AAAACAGTAATGA	AAAACAGTAATGA	chr11:102627105-102627117	IDENTICAL
AluYa5	chr12	282	57867972	57868253	Y	AGGCCATTTA	AGGCCATTTA	chr12:57867972-57868253	AluYa5_12_82	AGGCCATTTA	AGGCCATTTA	AGGCCATTTA	chr12:30379398-30379407	IDENTICAL
AluYa5	chr12	283	121535267	121535549	Y	CAACGAAG	CAACGAAG	chr12:121576340-121576622	AluYa5_12_184c	AAACCCTTCGTTG	AAACTCTTCGTTG	AAACCCTTCGTTG	chr12:124354731-124354743
AluYa5	chr13	183	24299659	24299841	Y	AAACAATAGA	AAACAATAGA	chr13:24299659-24299841	AluYa5_13_17	AAACAATAGA	AAACAATAGA	AAACAATAGA	chr13:24421961-24421970	IDENTICAL
AluYa5	chr13	282	78559123	78559404	Y	ATGACATCACATTT	ATGACATCACATTT	chr13:78559123-78559404	AluYa5_13_107c	AAATGTGATGTCAT	AAATGTGATGTCAT	AAATGTGATGTCAT	chr13:79454870-79454883	IDENTICAL
AluYa5	chr14	285	84348409	84348693	Y	AGTATGTTTTCT	AGTATGTTTTCT	chr14:84348409-84348693	AluYa5_14_90c	AGAAAACATACT	AGAAAACATACT	AGAAAACATACT	chr14:84772139-84772150	IDENTICAL
AluYa5	chr15	145	45447978	45448122	Y	AAATTAGCCTTTATT	AAATTAGCCTTTATT	chr15:45447978-45448122	AluYa5_15_48c	AATAAAGGCTAATTT	AATAAAGGCTAATTT	AATAAAGGCTAATTT	chr15:44588791-44588805	IDENTICAL
AluYa5	chr16	282	68688766	68689047	Y	AACAGTATTAC	AACAGTATTAC	chr16:68688766-68689047	AluYa5_16_93	AACAGTATTAC	AACAGTATTAC	AACAGTATTAC	chr16:74455130-74455140	IDENTICAL
AluYa5	chr17	282	53636012	53636293	Y	AAGACCTG	AAGACCTG	chr17:53636012-53636293	AluYa5_17_71	AAGACCTGAC	AAGACCTGTC	AAGACCTGAC	chr17:57374625-57374634
AluYa5	chr18	282	61211456	61211737	Y	TAAAATAATGTTTT	TAAAATAATGTTTT	chr18:61211456-61211737	AluYa5_18_80c	AAAACATTATTTT	AAAACATTATTTT	AAAACATTATTTT	chr18:61965071-61965083	MATCHING
AluYa5	chr20	283	17051493	17051775	Y	CTCTTATTCACTTCTTT	CTCTTATTCACTTCTTT	chr20:17051493-17051775	AluYa5_20_24c	INDEL	INDEL	REFER_INDEL_FOLDER	chr20:17296289-17296294
AluYa5	chrY	300	15039434	15039733	Y	ATATAACACAATTT	ATATAACACAATTT	chrY:15110697-15110996	AluYa5_Y_29	ATATAACACAATTT	ATATAACACAATTT	ATATAACACAATTT	chrY:20874950-20874963	IDENTICAL
AluYa5	chr1	285	66307081	66307365	Y	AAACCTCTCTGT	AAACCTCTCTGT	chr1:66367648-66367932	AluYa5_1_77	AAACCTCTCTGT	AAACCTCTCTGT	AAACCTCTCTGT	chr1:67294750-67294761	IDENTICAL
AluYa5	chr1	282	204298940	204299221	Y	TTTGTTTC	TTTGTTTC	chr1:205977168-205977449	AluYa5_1_287	AAAAATTTTGTTTC	AAAAAATTTGTTTC	AAAAATTTTGTTTC	chr1:188142318-188142331
AluYa5	chr2	185	133662567	133662751	Y	AATCACAGT	AATCACAGT	chr2:133545305-133545489	AluYa5_2_202	AAAAGAATCACAGT	AAAAAAATCACAGT	AAAAGAATCACAGT	chr2B:137184500-137184513
AluYa5	chr2	282	194224016	194224297	Y	AAGATATTTCTCATT	AAGATATTTCTCATT	chr2:194106755-194107036	AluYa5_2_300	AAGATATTTCTCATT	AAGATATTTCTCATT	AAGATATTTCTCATT	chr2B:198832713-198832727	IDENTICAL
AluYa5	chr3	246	23061894	23062139	Y	TCAACATTCTT	TCAACATTCTT	chr3:23061894-23062139	AluYa5_3_29c	AAGAATGTTGA	AAGAATGTTGA	AAGAATGTTGA	chr3:23624191-23624201	IDENTICAL
AluYa5	chr3	284	159599664	159599947	Y	CTATTATTTCCTTTTT	CTATTATTTCCTTTTT	chr3:159599656-159599939	AluYa5_3_208c	AAAAAGGAAATAATAG	AAAAAGGAAATAATAG	AAAAAGGAAATAATAG	chr3:163432191-163432206	IDENTICAL
AluYa5	chr5	208	72516524	72516731	Y	ATGTCTGTTGTTTT	ATGTCTGTTGTTTT	chr5:72516524-72516731	AluYa5_5_96c	AAAACAACAGACAT	AAAACAACAGACAT	AAAACAACAGACAT	chr5:42755667-42755680	IDENTICAL
AluYa5	chr5	288	163537507	163537794	Y	AAAGATGGGACTC	AAAGATGGGACTC	chr5:163537507-163537794	AluYa5_5_214	AAAGATGGGACTC	AAAGATGGGACTC	AAAGATGGGACTC	chr5:166354084-166354096	IDENTICAL
AluYa5	chr6	214	6222356	6222569	Y	AAGACTGACACTGTG	AAGACTGACACTGTG	chr6:6222356-6222569	AluYa5_6_7	AAGACTGACACTGTG	AAGACTGACACTGTG	AAGACTGACACTGTG	chr6:6372005-6372019	IDENTICAL
AluYa5	chr6	282	104472239	104472520	Y	AAGAAAGGGAACATC	AAGAAAGGGAACATC	chr6:104472239-104472520	AluYa5_6_145	AAGAAAGGGAACATC	AAGAAAGGGAACATC	AAGAAAGGGAACATC	chr6:105624220-105624234	IDENTICAL
AluYa5	chr8	267	96164082	96164348	Y	TTTGT	TTTGT	chr8:96164082-96164348
AluYa5	chr8	283	118782020	118782302	Y	GCCC	GCCC	chr8:118782020-118782302	AluYa5_8_141c	AAGAAAGTTCCATAG	AAGAAAGTTCCATAG	AAGAAAGTTCCATAG	chr8:117102993-117103007
AluYa5	chr9	245	113016654	113016898	Y	AAGAGCTAGGGAA	AAGAGCTAGGGAA	chr9:114976921-114977165	AluYa5_9_156	AAGAGCTAGGGAA	AAGAGCTAGGGAA	AAGAGCTAGGGAA	chr13:107287270-107287282	IDENTICAL
AluYa5	chr10	282	132748531	132748812	Y	CCTCACGCGCATTTTCTTTTTT	CCTCACGCGCATTTTCTTGTGT	chr10:132748531-132748812
AluYa5	chr11	282	23945200	23945481	Y	AAAACAGATCAGCGGC	AAAACAGATCAGCAGC	chr11:23945200-23945481	AluYa5_11_30	INDEL	INDEL	REFER_INDEL_FOLDER	chr11:24047031-24047062
AluYa5	chr11	282	25521064	25521345	Y	AAAACCATGGATGT	AAAACCATGGATGT	chr11:25521064-25521345	AluYa5_11_32	CCATGGATGT	CCATGGATGT	CCATGGATGT	chr11:25616965-25616974	MATCHING
AluYa5	chr11	246	74616757	74617002	Y	AAGACTTAGAAGA	AAGACTTAGAAGA	chr11:74616757-74617002	AluYa5_11_93	AAGACTTAGAAGA	AAGACTTAGAAGA	AAGACTTAGAAGA	chr11:73605355-73605367	IDENTICAL
AluYa5	chr11	160	78252969	78253128	Y	AAAGATATTTTTCCA	AAAGATATTTTTCCA	chr11:78252969-78253128	AluYa5_11_102	AAAGATATTTTTCCA	AAAGATATTTTTCCA	AAAGATATTTTTCCA	chr11:77316795-77316809	IDENTICAL
AluYa5	chr11	282	80821447	80821728	Y	TAGACTTTTTA	TAGACTTTTTA	chr11:80821447-80821728	AluYa5_11_105c	AAAAAATTAAAAAGTCTA	AAAAAAATAAAAAGTCTA	AAAAAATTAAAAAGTCTA	chr11:79954776-79954793
AluYa5	chr12	282	58568224	58568505	Y	AAAACCAGCTTAT	AAAACCAGCTTAT	chr12:58568224-58568505	AluYa5_12_83	CAAAACCAGCTTAT	AAAAACCAGCTTAT	AAAAACCAGCTTAT	chr12:29655576-29655589
AluYa5	chr12	282	93846554	93846835	Y	ATTT	ATTT	chr12:93868217-93868498	AluYa5_12_153c	TAAAATTGTTGCC	AAAAATTGTTGCC	AAAAATTGTTGCC	chr12:95931094-95931106
AluYa5	chr13	282	75598931	75599212	Y	AAGAAAATGTA	AAGAAAATGTA	chr13:75598931-75599212	AluYa5_13_102	AAGAAAATGTA	AAGAAAATGTA	AAGAAAATGTA	chr13:76411826-76411836	IDENTICAL
AluYa5	chr13	282	82034139	82034420	Y	GAAAATTTAATTATT	GAAAATTTAATTATT	chr13:82034139-82034420	AluYa5_13_113c	AATAATTAAATTTTC	AATAATTAAATTTTC	AATAATTAAATTTTC	chr13:83007143-83007157	IDENTICAL
AluYa5	chr13	282	96481733	96482014	Y	AATAATTTGG	AATAATTTGG	chr13:96481733-96482014	AluYa5_13_136	AATAATTTGG	AATAATTTGG	AATAATTTGG	chr13:97779432-97779441	IDENTICAL
AluYa5	chr14	302	40959359	40959660	Y	ATATATATATAACCC	ATATATATATAACCC	chr14:40959359-40959660	AluYa5_14_36	ATATATATA	ATATATATA	ATATATATA	chr14:40423519-40423527
AluYa5	chr17	282	14393924	14394205	Y	GCCTGCTTCCTGTTT	GCCTGCTTCCTGTTT	chr17:14393924-14394205	AluYa5_17_25c	AAACAGGAAGCAGGC	AAACAGGAAGCAGGC	AAACAGGAAGCAGGC	chr17:41771891-41771905	IDENTICAL
AluYa5	chr20	249	21132773	21133021	Y	AAGA	AAGA	chr20:21132773-21133021	AluYa5_20_30c	AACATAGATGAATCTT	AACATAGATGACTCTT	AACATAGATGAATCTT	chr20:21476783-21476798
AluYa5	chr21	284	38512461	38512744	Y	CACCTGGGCTGTTTTT	CACCTGGGCTGTTTTT	chr21:38512461-38512744
AluYa5	chr1	282	89719011	89719292	Y	TCTG	TCTG	chr1:89779578-89779859	AluYa5_1_119	AAAAAGCTGGCTTTCTG	AAAAAGCTGGCTGTCTG	AAAAAGCTGGCTTTCTG	chr1:90990259-90990275
AluYa5	chr1	282	110712761	110713042	Y	GCCCAGGACAGTCTTT	GCCCAGGACAGTCTTT	chr1:110802242-110802523
AluYa5	chr2	142	76068259	76068400	Y	GAAAGGGGAGAATTTG	GAAAGGGGAGAATTTG	chr2:76010112-76010253	AluYa5_2_116	GAAAGGGGAGAATTTG	GAAAGGGGAGAATTTG	GAAAGGGGAGAATTTG	chr2A:77580616-77580631	IDENTICAL
AluYa5	chr2	282	194230909	194231190	Y	AAAGTTTTATGTTCTTAGGCAAAGACACAAGTGACTGACA	AAAGTTTTATGTTCTTAGGCAAAGACACAAGTGACTGACA	chr2:194113648-194113929	AluYa5_2_301	NA	NA	NA	chrNA:NA-NA
AluYa5	chr2	211	226843111	226843321	Y	TCTT	TCTT	chr2:226725850-226726060	AluYa5_2_350c	AGAAGATGGAGA	AGAAGATGGAGA	AGAAGATGGAGA	chr2B:232220370-232220381
AluYa5	chr6	282	6013898	6014179	Y	CCCTCTTTTTCT	CCCTCTTTTTCT	chr6:6013898-6014179
AluYa5	chr6	282	169862457	169862738	Y	AGAAAATCCTAG	AGAAAATCCTAG	chr6:169786750-169787031
AluYa5	chr7	282	109700940	109701221	Y	GAAAAAGCGGGG	GAAAAAGCGGGG	chr7:109894225-109894506	AluYa5_7_167	GAAAAAGCGGGG	GAAAAAGCGGGG	GAAAAAGCGGGG	chr7:110546041-110546052	IDENTICAL
AluYa5	chr9	282	95878622	95878903	Y	AATTATTA	AATTATTA	chr9:97838888-97839169	AluYa5_9_132c	TAATAATTAAAAAAAATGGGGC	TAATAATTTAAAAAAATGGGGC	TAATAATTTAAAAAAATGGGGC	chr9:95216745-95216766
AluYa5	chr11	283	20873113	20873395	Y	GAAATTATTCC	GAAATTATTCC	chr11:20873113-20873395	AluYa5_11_26	GAAATTATTCC	GAAATTATTCC	GAAATTATTCC	chr11:20903625-20903635	IDENTICAL
AluYa5	chr11	283	92616001	92616283	Y	AAACACTAACAGATTTTC	AAACACTAACAGATTTTC	chr11:92616001-92616283	AluYa5_11_128	AAACACTAACAGATTT	AAACACTAACAGATTT	AAACACTAACAGATTT	chr11:91773415-91773430	MATCHING
AluYa5	chr12	282	37283588	37283869	Y	CAAAGCTAACATTATT	CAAAGCTAACATTATT	chr12:37283588-37283869	AluYa5_12_47c	AATAATGTTAGCTTTG	AATAATGTTAGCTTTG	AATAATGTTAGCTTTG	chr12:51323872-51323887	IDENTICAL
AluYa5	chr18	282	65530217	65530498	Y	AACCTTTTCGG	AACCTTTTCCG	chr18:65530217-65530498	AluYa5_18_91	AACCTTTTC	AACCTTTTC	AACCTTTTC	chr18:66468443-66468451	MATCHING
AluYa5	chrX	282	5430088	5430369	Y	AATACCACCGAAGAG	AATACCACCGAAGAG	chrX:5580352-5580633	AluYa5_X_6	AATACCACCGAAGAG	AATACCACCGAAGAG	AATACCACTGAAGAG	chrX:5515137-5515151	IDENTICAL
AluYa5	chr1	282	59066169	59066450	Y	CACA	CACA	chr1:59126736-59127017	AluYa5_1_66c	TGTG	TGTG	TGTG	chr1:59947031-59947034	IDENTICAL
AluYa5	chr3	282	62554895	62555176	Y	CTCATTATGATTTTT	CTCATTATGATTTTT	chr3:62554895-62555176	AluYa5_3_76c	AAAAATCATAATGAG	AAAAATCATAATGAG	AAAAATCATAATGAG	chr3:64038115-64038129	IDENTICAL
AluYa5	chr5	152	70024247	70024398	Y	TTAAAAAAAAGGGAATGTTTT	TTAAAAAAAAGGGAATGTTTT	chr5:70024247-70024398	AluYa5_5_91c	AAAACATTCCCTTTTTTTTAA	AAAACATTCCCTTTTTTTTAA	AAAACATTCCCTTTTTTTTAA	chr5:44650507-44650527	IDENTICAL
AluYa5	chr5	283	95369085	95369367	Y	AAGAAGAGGAAGATGGG	AAGAAGAGGAAGATGTG	chr5:95369085-95369367	AluYa5_5_128	AAGAAGAGGAAGATG	AAGAAGAGGAAGATG	AAGAAGAGGAAGATG	chr5:19495946-19495960	MATCHING
AluYa5	chr10	198	60552020	60552217	Y	CAATATCTT	CAATATCTT	chr10:60552020-60552217	AluYa5_10_76c	AAGATATTGCCTTCAA	AAGATATTGCCTTCAA	AAGATATTGCCTTCAA	chr10:57950797-57950812
AluYa5	chr11	282	45992827	45993108	Y	AATAGTTATTCTG	AATAGTTATTCTG	chr11:45992827-45993108	AluYa5_11_62	AATAGTTATTCTG	AATAGTTATTCTG	AATAGTTATTCTG	chr11:46518111-46518123	IDENTICAL
AluYa5	chr13	282	56873569	56873850	Y	GATATACTCTTCTTT	GATATACTCTTCTTT	chr13:56873569-56873850
AluYa5	chr14	282	56990934	56991215	Y	ATTAAGTCAGG	ATTAAGTCAGG	chr14:56990934-56991215
AluYa5	chr18	158	47612673	47612830	Y	AAAAATTTAGTATTCC	AAAAATTTAGTATTCC	chr18:47612673-47612830	AluYa5_18_61	AAAAATTTAGTATTCC	AAAAATTTAGTATTCC	AAAAATTTAGTATTCC	chr18:48090771-48090786	IDENTICAL
AluYa5	chr2	282	52440526	52440807	Y	GGAATTCTTCTTT	GGAATTCTGCTTT	chr2:52382379-52382660
AluYa5	chr2	283	76039384	76039666	Y	AAGCACC	AAGCACC	chr2:75981237-75981519
AluYa5	chr2	282	194598542	194598823	Y	AAATTTTGAAAA	AAATTTTGATAA	chr2:194481281-194481562
AluYa5	chr3	237	192179358	192179594	Y	ATATAAATTACCC	ATATAAATTACCC	chr3:192179350-192179586	AluYa5_3_272	ATATAAATTACCC	ATATAAATTACCC	ATATAAATTACCC	chr3:196619718-196619730	IDENTICAL
AluYa5	chr4	152	81813678	81813829	Y	ACTGAAGAGCTTCA	ACTGAAGAGCTTCA	chr4:81675523-81675674	AluYa5_4_87	ACTGAAGAGCTTCA	ACTGAAGAGCTTCA	ACTGAAGAGCTTCA	chr4:49884820-49884833	IDENTICAL
AluYa5	chr5	282	91516545	91516826	Y	AGTAAAGTCTATT	AATAAAGTCTATT	chr5:91516545-91516826
AluYa5	chr5	282	165628450	165628731	Y	AGAAAGTAACAGACA	AGAAAGTAACAGACA	chr5:165628450-165628731
AluYa5	chr7	282	117937826	117938107	Y	CCAGACTGCACTTTC	CCAGACTGCACTTTC	chr7:118131111-118131392
AluYa5	chr8	244	105951447	105951690	Y	TAGATT	TAGATT	chr8:105951447-105951690	AluYa5_8_126c	A	A	A	chr8:103915943-103915943	MATCHING
AluYa5	chr14	282	25217016	25217297	Y	GAATTTAAGGTTTAT	GAATTTAAGGTTTAT	chr14:25217016-25217297	AluYa5_14_18c	ATAAACCTTAAATTC	ATAAACCTTAAATTC	ATAAACCTTAAATTC	chr14:24600011-24600025	IDENTICAL
AluYa5	chrY	237	14253233	14253469	Y	AAAATTTCTTAGTGT	AAAATTTCTTAGTGT	chrY:14324496-14324732
AluYa5	chr4	282	171759714	171759995	Y	AAGAC	AAGAC	chr4:171621559-171621840	AluYa5_4_232	ATATATTAAGAC	ATATATGAAGAC	ATATATTAAGAC	chr4:174915630-174915641
AluYa5	chr5	152	69648883	69649034	Y	ATTCCCTTTTTTTTAA	ATTCCCTTTTTTTTAA	chr5:69648883-69649034	AluYa5_5_87	AAAACATTCCCTTTTTTTTAA	AAAAAATTCCCTTTTTTTTAA	AAAACATTCCCTTTATTTTAA	chr5:94739342-94739362
AluYa5	chr9	282	77463122	77463403	Y	TTGAATATAT	TTGAATATAT	chr9:79423388-79423669	AluYa5_9_103c	ATATATTCAA	ATATATTCAA	ATATATTCAA	chr9:76508670-76508679	IDENTICAL
AluYa5	chr12	228	29708161	29708388	Y	TAAAATGTAGC	TAAAATGTAGC	chr12:29708161-29708388	AluYa5_12_38	TAAAATGTAGC	TAAAATGTAGC	TAAAATGTAGC	chr12:59282370-59282380	IDENTICAL
AluYa5	chrX	139	144559454	144559592	Y	AAAAGT	AAAAGT	chrX:144661600-144661738	AluYa5_X_134c	AAATAAATACACTTTT	AAATAAATAAACTTTT	AAATAAATACACTTTT	chrX:145243292-145243307
AluYa5	chrX	282	151283821	151284102	Y	AATACTTGTGT	AATACTTGTGT	chrX:151363909-151364190	AluYa5_X_148	AATACTTGTGTGTTTT	AATACTTGTGTTTTTT	AATACCTGTGTTTTTT	chrX:151952331-151952346
AluYa5	chr4	125	33049585	33049709	Y	TATTATGTTGTT	TATTATGTTGTT	chr4:32903414-32903538	AluYa5_4_27c	AACAACATAATA	AACAACATAATA	AACAACATAATA	chr4:33429939-33429950	IDENTICAL
AluYa5	chr9	211	72899086	72899296	Y	AAGACTTGATATT	AAGACTTGATATT	chr9:74859352-74859562
AluYa5	chr4	247	156310516	156310762	Y	AAAA	AAAA	chr4:156172361-156172607	AluYa5_4_217c	TTTT	TTTT	TTTT	chr4:159256100-159256103	IDENTICAL
AluYa5	chrX	282	116147621	116147902	Y	GAAAGTTTT	GAAAGTTTT	chrX:116249767-116250048	AluYa5_X_104c	AAAACTTTC	AAAACTTTC	AAAACTTTC	chrX:116700018-116700026	IDENTICAL
AluYa5	chr6	276	68786897	68787172	N	U	U	chr6:68786897-68787172	AluYa5_6_96	INDEL	INDEL	REFER_INDEL_FOLDER	chr6:68750996-68751012
AluYa5	chr6	282	136394290	136394571	N	U	U	chr6:136394290-136394571	AluYa5_6_205	INDEL	INDEL	REFER_INDEL_FOLDER	chr6:138371998-138372155
AluYa5	chr3	282	29148101	29148382	N	U	U	chr3:29148101-29148382	AluYa5_3_34c	AGAACATGCGG	AGAACATGCGG	AGAACATGCGG	chr3:29807831-29807841
AluYa5	chr7	249	43187366	43187614	N	U	U	chr7:43380651-43380899	AluYa5_7_59	INDEL	INDEL	REFER_INDEL_FOLDER	chr7:40835601-40835607
AluYa5	chr1	282	159188434	159188715	N	U	U	chr1:160723400-160723681	AluYa5_1_217c	AAGAAAATGTGGC	AAGAAAATGTGGC	AAGAAAATGTGGC	chr1:141703649-141703661
AluYa5	chr4	282	166530385	166530666	N	U	U	chr4:166392230-166392511	AluYa5_4_227c	AAAAACCACTTTGGG	AAAAACCACTTTGGG	AAAAACCACTTTGGG	chr4:122696381-122696395
AluYa5	chr5	285	178971847	178972131	N	U	U	chr5:178971847-178972131	AluYa5_5_246	GGC	GGC	GGC	chr5:182077745-182077747
AluYa5	chr6	294	164528288	164528581	N	U	U	chr6:164477867-164478160	AluYa5_6_243	ACT	ACT	ACT	chr6:167188117-167188119
AluYa5	chr9	282	18170251	18170532	N	U	U	chr9:18170251-18170532	AluYa5_9_26	ACTGG	ACTGG	ACTGG	chr9:114362340-114362344
AluYa5	chr11	282	99221333	99221614	N	U	U	chr11:99221333-99221614	AluYa5_11_135c	INDEL	INDEL	REFER_INDEL_FOLDER	chr11:98473665-98473720
AluYa5	chr12	283	105137596	105137878	N	U	U	chr12:105159259-105159541	AluYa5_12_172c	AAAATGA	AAAAAGA	AAAATGA	chr12:107423795-107423801
AluYa5	chr1	257	113427707	113427963	N	U	U	chr1:113517188-113517444	AluYa5_1_163c	GAACACCTTTAA	GAACACCTTTAA	GAACACCTTTAA	chr1:124522951-124522962
AluYa5	chr6	284	93964129	93964412	N	U	U	chr6:93964129-93964412	AluYa5_6_132c	INDEL	INDEL	REFER_INDEL_FOLDER	chr6:94537808-94537810
AluYa5	chr7	270	80347085	80347354	N	U	U	chr7:80540370-80540639	AluYa5_7_106	AAGCATAT	AAGCGTAT	AAGCATAT	chr7:80496416-80496423
AluYa5	chr10	270	55628286	55628555	N	U	U	chr10:55628286-55628555	AluYa5_10_68c	TT	AG	TA	chr10:53078492-53078491
AluYa5	chr18	282	73953257	73953538	N	U	U	chr18:73953257-73953538	AluYa5_18_110c	AAAAGTTAC	AAAAGTTCC	AAAAGTTAC	chr18:75023393-75023401
AluYa5	chr20	282	12000117	12000398	N	U	U	chr20:12000117-12000398	AluYa5_20_15c	AAAGAACATCTTG	AAAGAACATCTTG	AAAGAACATCTTG	chr20:12059610-12059622
AluYa5	chr2	224	138816890	138817113	N	U	U	chr2:138699628-138699851	AluYa5_2_213c	GTAAAAAAAAGACCCTC	AAAAAAAAAAGAACCTC	AAAAAAAAAAGAACCTC	chr2B:142471024-142471040
AluYa5	chr3	282	133016165	133016446	N	U	U	chr3:133016157-133016438
AluYa5	chr3	285	177333420	177333704	N	U	U	chr3:177333412-177333696	AluYa5_3_245	INDEL	INDEL	REFER_INDEL_FOLDER	chr3:181469234-181469695
AluYa5	chr5	282	103090217	103090498	N	U	U	chr5:103090217-103090498	AluYa5_5_136	TG	TG	TG	chr5:104806744-104806745
AluYa5	chr14	308	106310321	106310628	N	U	U	chr14:106310321-106310628	AluYa5_14_116c	INDEL	INDEL	REFER_INDEL_FOLDER	chr14:107252011-107252304
AluYa5	chr1	253	163896370	163896622	N	U	U	chr1:165431336-165431588	AluYa5_1_223c	INDEL	INDEL	REFER_INDEL_FOLDER	chr1:146537592-146544012
AluYa5	chr9	244	3085936	3086179	N	U	U	chr9:3085936-3086179	AluYa5_9_9	AAAACCTGGGCTAAG	AAAACCTGGGCTAAG	AAAACCTGGGCTAAG	chr9:3138775-3138789
AluYa5	chr9	282	6316530	6316811	N	U	U	chr9:6316530-6316811	AluYa5_9_12c	INDEL	INDEL	REFER_INDEL_FOLDER	chr9:6443472-6444420
AluYa5	chr9	282	34270002	34270283	N	U	U	chr9:34270002-34270283	AluYa5_9_52	INDEL	INDEL	REFER_INDEL_FOLDER	chr9:34948681-34948995
AluYa5	chr5	282	131554824	131555105	N	U	U	chr5:131554824-131555105	AluYa5_5_177	AAGATTTCAACATATG	AAGATTTCAACATATG	AAGATTTCAACATATG	chr5:133812377-133812392
AluYa5	chrX	282	23258989	23259270	N	U	U	chrX:23409253-23409534	AluYa5_X_28c	AAAGAGTTTC	AAAGAGTTTC	AAAGAGTTTC	chrX:23602880-23602889
AluYa5	chr11	262	62968666	62968927	N	U	U	chr11:62968666-62968927	AluYa5_11_78c	NA	NA	NA	chrNA:NA-NA
AluYa5	chr13	273	103320171	103320443	N	U	U	chr13:103320171-103320443	AluYa5_13_151c	TAAAAAAAGAATAACCCAA	AAAAAAAAGAATAACCCAA	AAAAAAAAGAATAACCCAA	chr13:104799945-104799963
AluYa5	chrY	282	26210690	26210971	N	U	U	chrY:26281953-26282234	AluYa5_Y_61c	NA	NA	NA	chrNA:NA-NA
AluYa5	chr1	284	156338492	156338775	N	U	U	chr1:157792043-157792326	AluYa5_1_210	INDEL	INDEL	REFER_INDEL_FOLDER	chr1:138822771-138822774
AluYa5	chr2	117	19589998	19590114	N	U	U	chr2:19531851-19531967	AluYa5_2_25c	INDEL	INDEL	REFER_INDEL_FOLDER	chr2A:19851547-19851574
AluYa5	chr4	207	116247869	116248075	N	U	U	chr4:116109714-116109920	AluYa5_4_152	AAAAAATAGT	AAAAAAAAGT	AAAAAATAGT	chr4:118533335-118533344
AluYa5	chr9	283	131943151	131943433	N	U	U	chr9:133903418-133903700	AluYa5_9_177c	INDEL	INDEL	REFER_INDEL_FOLDER	chr9:132073987-132074015
AluYa5	chr12	282	30202028	30202309	N	U	U	chr12:30202028-30202309	AluYa5_12_39c	INDEL	INDEL	REFER_INDEL_FOLDER	chr12:49251984-49252087
AluYa5	chr18	237	40823597	40823833	N	U	U	chr18:40823597-40823833	AluYa5_18_53	AAAAAAAAATTATCT	AAAAAAAATTTATCT	AAAAAAAAATTATCT	chr18:41187885-41187899
AluYa5	chr19	263	44949429	44949691	N	U	U	chr19:44949429-44949691	AluYa5_19_55c	AAAATATCGCTGATGC	AAAATATCGCTGATGC	AAAATATCGCTGATGC	chr19:45320389-45320404
AluYa5	chrY	282	24427687	24427968	N	U	U	chrY:24498950-24499231	AluYa5_Y_52	NA	NA	NA	chrNA:NA-NA
AluYa5	chr3	282	38735907	38736188	N	U	U	chr3:38735907-38736188	AluYa5_3_44c	INDEL	INDEL	REFER_INDEL_FOLDER	chr3:39591609-39591854
AluYa5	chr22	208	29318443	29318650	N	U	U	chr22:29323889-29324096	AluYa5_22_15c	INDEL	INDEL	REFER_INDEL_FOLDER	chr22:29453142-29453149
AluYa5	chr15	113	43357340	43357452	N	U	U	chr15:43357340-43357452	AluYa5_15_41	AGAAGGATTCAGGTACTTG	AGAAGGATTCAGGTACTTG	AGAAGGATTCAGGTACTTG	chr15:42453378-42453396
AluYa5	chr5	282	130417821	130418102	N	U	U	chr5:130417821-130418102	AluYa5_5_174	AAGAAGGTCCAAGCC	AAGAAGGTCCAAGCC	AAGAAGGTCCAAGCC	chr5:132666767-132666781
AluYa5	chr19	185	21681315	21681499	N	U	U	chr19:21681315-21681499	AluYa5_19_30c	NA	NA	NA	chrNA:NA-NA

## Sheet: L1HS Full length and truncated
Additional file 13 - Comparison with Mills et al data - All loci annotated as L1HS.* were picked up from Mills et al data and Hg 17 coordinates upgraded to Hg18 assembly. RISCI L1HS (both full length and truncated) loci within +- 50 bases of the converted coordinates are listed alongside. The TSDs predicted by Mills et al and the ones identified by RISCI in human chimpanzee comparisons were match…
Mills et al L1HS data								Hg18 coordinates (lift over UCSC)	Corresponding RISCI loci
L1HS	chr	size	Hg17 start (Mills et al)	Hg17 end (Mills et al)	TSD +/-	5'TSD	3'TSD	Hg18 coordinates	RISCI locus	5' TSD (RISCI)	3' TSD (RISCI)	Seq at Chimp ortholog (RISCI)	Panto2 ortholog (RISCI)	TSD (identical, matching)
L1HS	chr8	120	73121153	73121272	Y	AGAAACTATTTAGATAATGAGA	AGAAACTATTTAGATAATGAAA	chr8:73121153-73121272
L1HS	chr11	106	25747453	25747558	Y	TAAAGTGGAGCTCAG	TAAAGTGGAGCTCAG	chr11:25747453-25747558
L1HS	chr4	108	165214457	165214564	Y	TGTTTTGCTTGCTT	TGTTTTGCTTTCTT	chr4:165076302-165076409
L1HS	chr8	103	138832090	138832192	Y	AGCAATCTGCTTTTCT	AGCAATCTGCTTTTCT	chr8:138832090-138832192
L1HS	chr12	103	106741292	106741394	Y	GCAAATTTTTTT	GCAAATTTTTTT	chr12:106762955-106763057	L1HS_12_52c	AAAAAAATTTGC	AAAAAAATTTGC	AAAAAAATTTGC	chr12:109055475-109055486	IDENTICAL
L1HS	chr3	130	103188036	103188165	Y	AAAAAATATTTTTGA	AAAAAATATTTTTGA	chr3:103188036-103188165
L1HS	chr5	142	15966347	15966488	Y	GATCATATTTTC	GATCATATTTTC	chr5:15966347-15966488	L1HS_5_13c	GAAAATATGATC	GAAAATATGATC	GAAAATATGATC	chr5:16211480-16211491	IDENTICAL
L1HS	chr1	94	192608383	192608476	Y	AATAATACGAGGCTA	AATAATACGAGGCTA	chr1:194143349-194143442
L1HS	chr7	105	78605832	78605936	Y	AAAAATT	AAAAATT	chr7:78799117-78799221
L1HS	chr3	96	132687988	132688083	Y	AAAATTTTTTT	AAAATTTTTGT	chr3:132687980-132688075
L1HS	chr4	127	102808563	102808689	Y	AGTGTTTGGTT	AGTGTTTGGTT	chr4:102670408-102670534
L1HS	chr7	100	87062671	87062770	Y	GCCTTTTCAAAACTT	GCCTTTTCAAAACTT	chr7:87255956-87256055
L1HS	chrX	97	146264801	146264897	Y	AAGAAGCTAAACAA	AAGAAGCTAAACAA	chrX:146366947-146367043	L1HS_X_116	AAGAAGCTAAACAA	AAGAAGCTAAACAA	AAGAAGCTAAACAA	chrX:146952133-146952146	IDENTICAL
L1HS	chr1	110	147388287	147388396	Y	CCGGCTTTTTTT	CCGGCTTTTTTT	chr1:148841838-148841947	L1HS_1_68c	AAAA	AAAA	AAAA	chr1:129631181-129631184
L1HS	chr3	114	60660371	60660484	Y	AAAAGCATTATC	AAAAGCATTATC	chr3:60660371-60660484	L1HS_3_33	INDEL	INDEL	REFER_INDEL_FOLDER	chr3:62114007-62114118
L1HS	chr9	105	117883338	117883442	Y	AAATATGG	AAATATGG	chr9:119843605-119843709
L1HS	chr11	108	83482643	83482750	Y	ACAGTGGGTCTTTT	ACAGTGGGTCTTTT	chr11:83482643-83482750
L1HS	chr1	748	244710433	244711180	Y	GAAATTCTCA	GAAATTCTCA	chr1:246451015-246451762
L1HS	chr18	105	6821472	6821576	Y	TTGTATCTTGATGTT	TTGTATCTTGATGTT	chr18:6821472-6821576	L1HS_18_7c	AACATCAAGATACAA	AACATCAAGATACAA	AACATCAAGATACAA	chr18:9803751-9803765	IDENTICAL
L1HS	chr1	790	99390999	99391788	Y	TATTTT	TATTTT	chr1:99451566-99452355	L1HS_1_49c	AAAAACAAAATA	AAAAAAAAAATA	AAAAACAAAATA	chr1:100786473-100786484
L1HS	chr2	1025	183120351	183121375	Y	AAAAAA	AAAAAA	chr2:183003090-183004114	L1HS_2_74	AAAAAA	AAAAAA	AAAAAA	chr2B:187568054-187568059	IDENTICAL
L1HS	chr4	940	123611386	123612325	Y	AAAAGTTTGCTTTT	AAAAGTTTGCTTTT	chr4:123473231-123474170	L1HS_4_94c	AAAAGCAAACTTTT	AAAAGCAAACTTTT	AAAAGCAAACTTTT	chr4:125733303-125733316	IDENTICAL
L1HS	chr6	1226	107152239	107153464	Y	TGCATTTTGTTTCTTTT	TGCATTTTGTTTCTATT	chr6:107152239-107153464
L1HS	chr7	384	61217494	61217877	Y	GAAA	GAAA	chr7:61410779-61411162
L1HS	chr9	217	109796304	109796520	Y	AGAAGT	AGAAGT	chr9:111756570-111756786
L1HS	chr18	942	40914120	40915061	Y	TCTTTTCTTTTT	TCTTTTCCTTTT	chr18:40914120-40915061	L1HS_18_23c	AAAAGGAAAAGA	AAAAAGAAAAGA	AAAAGGAAAAGA	chr18:41279053-41279064	IDENTICAL
L1HS	chr19	244	9108429	9108672	Y	AAAACGTGCCT	AAAACGTGCCT	chr19:9108429-9108672
L1HS	chr3	782	57037013	57037794	Y	AGAACCCTTTTTCCCTCATC	AGAACCCTTTTTCCTCATC	chr3:57037013-57037794
L1HS	chr3	121	84868763	84868883	Y	TTGGTGATACTTTTT	TTGGTGATACTCTTT	chr3:84868763-84868883
L1HS	chr3	844	189744935	189745778	Y	GAAAATTCTTTGTAAGCT	GAAAATTCTTTGTAAGCT	chr3:189744927-189745770	L1HS_3_117	GAAAATTCTTTGTAAGCT	GAAAATTCTTTGTAAGCT	GAAAATTCTTTGTAAGCT	chr3:194142830-194142847	IDENTICAL
L1HS	chr5	1256	113593862	113595117	Y	TTCTTTTTTT	TTCTTATTTT	chr5:113593862-113595117
L1HS	chr8	634	134810348	134810981	Y	AAAACGTGTTTCT	AAAACGTGTTTCT	chr8:134810348-134810981
L1HS	chr9	738	78379687	78380424	Y	AGAAAATATG	AGAAAATATG	chr9:80339953-80340690
L1HS	chr12	1106	22778931	22780036	Y	ATTTTTT	ATTTTTT	chr12:22778931-22780036
L1HS	chr13	1174	28885455	28886628	Y	AGAAGACTGTAG	AGAAGACTGTAG	chr13:28885455-28886628	L1HS_13_1	AGAAGACTGTAG	AGAAGACTGTAG	AGAAGACTGTAG	chr13:29105343-29105354	IDENTICAL
L1HS	chr14	2017	23541005	23543021	Y	TTCCTCTTCTT	TTCCTCTTCTT	chr14:23541005-23543021
L1HS	chrX	1124	95235727	95236850	Y	AAAAT	AAAAT	chrX:95316238-95317361
L1HS	chr1	6047	58304134	58310180	Y	GGGGCCAATCTTTTTC	GGGGCCAATCTTTTTC	chr1:58364701-58370747
L1HS	chr1	6058	68911784	68917841	Y	CAAAGTGTTCTTT	CAAAGTGTTCTTT	chr1:68972351-68978408
L1HS	chr1	6031	69101192	69107222	Y	AGAAAACTAGTACACC	AGAAAACTAGTACACC	chr1:69161759-69167789
L1HS	chr1	6039	70060310	70066348	Y	GAGGACATTTTTCT	GAGGACATTTTTCT	chr1:70120877-70126915
L1HS	chr1	6052	72065909	72071960	Y	AGAATGGAGAAGTC	AGAATGGAGAAGTC	chr1:72126476-72132527
L1HS	chr1	6062	79023120	79029181	Y	TAAAATCTT	TAAAATCTT	chr1:79083687-79089748
L1HS	chr1	6055	88519548	88525602	Y	AAAGAATGAGAATAG	AAAGAATGAGAATAG	chr1:88580115-88586169
L1HS	chr1	6026	89924608	89930633	Y	GGGCCAAGGTATTT	GGGCCAAGGCATTT	chr1:89985175-89991200
L1HS	chr1	6061	93968199	93974259	Y	AACACTTATAGTCTT	AACACTTATAGTCTT	chr1:94028766-94034826
L1HS	chr1	4319	97495523	97499841	Y	AATTTC	AATTTC	chr1:97556090-97560408
L1HS	chr1	6070	105024853	105030922	Y	GCCAAGTTCTTTTA	GCCAAGTTCTTTTA	chr1:105114355-105120424	L1HS_1_9c	TAAAAGAACTTGGC	TAAAAGAACTTGGC	TAAAAGAACTTGGC	chr1:106461191-106461204	IDENTICAL
L1HS	chr1	6040	145832345	145838384	Y	AAGCTCCATAATCTCTT	AAGCTCCATAATCTCTT	chr1:147319377-147325416
L1HS	chr1	6021	171544019	171550039	Y	GAAAATGTCACAGTCTT	GAAAATGTCACAGTCTT	chr1:173078985-173085005
L1HS	chr1	6041	175015573	175021613	Y	TCCT	TCCT	chr1:176550539-176556579
L1HS	chr1	6050	177567588	177573637	Y	TACACATATTAGTTTATT	TACACATATTAGTTTAAT	chr1:179102554-179108603	L1HS_1_16c	TAAACTAATATGTGTA	TAAACTAATATGTGTA	TAAACTAATATGTGTA	chr1:160475437-160475452	MATCHING
L1HS	chr1	6053	190418627	190424679	Y	CTAGAATACAATTTTCT	CTAGAATACAATTTTCT	chr1:191953593-191959645	L1HS_1_20c	AGAAAATTGTATTCTAG	AGAAAATTGTATTCTAG	AGAAAATTGTATTCTAG	chr1:173537255-173537271	IDENTICAL
L1HS	chr1	6073	214252189	214258261	Y	AAAAGTACTATTTGGTCCTTTTTA	AAAAGTACTATTTGGTCCTTTTTA	chr1:215930417-215936489
L1HS	chr1	6042	233564608	233570649	Y	AAAGAAAGTC	AAAGAAAGTC	chr1:235305190-235311231	L1HS_1_111.L1HS_1_112!	AAAGAAAGTC	AAAGAAAGTC	AAAGAAAGTC	chr1:217920709-217920718	IDENTICAL
L1HS	chr1	6075	244655860	244661934	Y	TTTATCAGTCTTTT	TTTATCAGTCTTTT	chr1:246396442-246402516
L1HS	chr2	3012	5287638	5290649	Y	AAGAAAAGCCTGAAA	AAGAAAAGCCTGAAA	chr2:5254491-5257502
L1HS	chr2	6065	23359346	23365410	Y	CCATTTTTGATTTT	CCATTTTTGATTTT	chr2:23301199-23307263
L1HS	chr2	6070	43799222	43805291	Y	AACATATGTTTAACTT	AACATATGTTTAACTT	chr2:43741075-43747144
L1HS	chr2	6066	124613584	124619649	Y	TAAAATATATTT	TAAAATATATTT	chr2:124613824-124619889
L1HS	chr2	1056	133156698	133157753	Y	TTTCCT	TTTCCT	chr2:133039436-133040491
L1HS	chr2	3413	134800451	134803863	Y	AGAACTGGCTTATTTTT	AGAACTGGCTTATTTTT	chr2:134683189-134686601	L1HS_2_56c	AAAAATAAGCCAGTTCT	AAAAATAAGCCAGTTCT	AAAAATAAGCCAGTTCT	chr2B:138349952-138349968	IDENTICAL
L1HS	chr2	6042	143597344	143603385	Y	AGAAAATACACTGG	AGAAAATACACTGG	chr2:143480082-143486123
L1HS	chr2	6069	159204639	159210707	Y	AAAAAAAGAGACCTGG	AAAAAAAGAGACCTGG	chr2:159087377-159093445
L1HS	chr2	6038	166167952	166173989	Y	AACAAAGCTAG	AACAAAGCTAG	chr2:166050691-166056728
L1HS	chr2	1365	167897959	167899323	Y	AAATTAGTTTTCT	AAATTAGTTTTCT	chr2:167780698-167782062
L1HS	chr2	6061	192958623	192964683	Y	CTAAAATGTTTTT	CTAAAATGTTTTT	chr2:192841362-192847422
L1HS	chr2	6025	211909553	211915577	Y	GGGAAGTTAA	GGGAAGTTAA	chr2:211792292-211798316
L1HS	chr2	6058	220622046	220628103	Y	GAAATTTGAGGTTT	GAAATTTGAGGTTT	chr2:220504785-220510842
L1HS	chr3	6049	34429621	34435669	Y	GATAAGTGTTCTTTT	GATAAGTGTTCTTAT	chr3:34429621-34435669
L1HS	chr3	6066	43081272	43087337	Y	AAATAAACCT	AAATAAACCT	chr3:43081272-43087337
L1HS	chr3	6049	53374345	53380393	Y	TTCT	TTCT	chr3:53374345-53380393
L1HS	chr3	6067	75223791	75229857	Y	CAGTCTTTGATTTTAT	CAGTCTTTGATTTTAT	chr3:75223791-75229857
L1HS	chr3	6056	81183200	81189255	Y	GAATTTTTATTTTTATTTTTAT	GAATTTTTATTTTTATTTCTGT	chr3:81183200-81189255
L1HS	chr3	6026	90089675	90095700	Y	AAGAACTATCAATCA	AAGAACTATCAATCA	chr3:90089675-90095700
L1HS	chr3	6032	104421984	104428015	Y	AAAAACTGATGAAGTTC	AAAAACTGATGAAGTTC	chr3:104421984-104428015
L1HS	chr3	6068	108176982	108183049	Y	AAAAGAAACCTTGTA	AAAAGAAACCTTGTA	chr3:108176982-108183049
L1HS	chr3	1155	122233996	122235150	Y	AATAAATTC	AATAAATTC	chr3:122233996-122235150
L1HS	chr3	6028	138835246	138841273	Y	ACAATGGAGTATTTTT	ACAATGGAGTATTATT	chr3:138835238-138841265
L1HS	chr3	6026	142958669	142964694	Y	AGATCTTCTT	AGATCTTCTT	chr3:142958661-142964686
L1HS	chr3	6025	159835016	159841040	Y	AAAAGAAATCTGTGGAATG	AAAAGAAATCTGTGGAATG	chr3:159835008-159841032
L1HS	chr3	6013	193349808	193355820	Y	CAGCATTTGAA	CAGCATTTGAA	chr3:193349800-193355812
L1HS	chr4	6036	59773333	59779368	Y	TTTTGT	TTTTGT	chr4:59627162-59633197	L1HS_4_10	AAAATTTTTGT	AAAAATTTTGT	AAAATTTTTGT	chr4:71428879-71428889
L1HS	chr4	6060	65553598	65559657	Y	CAAATACACTTATTTC	CAAATACACTTATTTC	chr4:65407427-65413486
L1HS	chr4	6024	65982723	65988746	Y	AAGCCATTGTATTTTTTTTTTTA	AAGCCATTGTATTTTTATGTTTA	chr4:65836552-65842575
L1HS	chr4	3693	87529478	87533170	Y	TAGAACATCGTTTTT	TAGAACATCTTTTTT	chr4:87391323-87395015
L1HS	chr4	6029	101278861	101284889	Y	AGAATCTACTCATTTTT	AGAATCTACTCATTTTT	chr4:101140706-101146734
L1HS	chr4	4225	123931387	123935611	Y	AAAATGGTTCTT	AAAATGGTTCTT	chr4:123793232-123797456	L1HS_4_95c	AAGAACCATTTT	AAGAACCATTTT	AAGAACCATTTT	chr4:126053988-126053999	IDENTICAL
L1HS	chr4	6057	134223170	134229226	Y	AAAGACATACCAGAG	AAAGACATACCAGAG	chr4:134085015-134091071
L1HS	chr4	6014	138775039	138781052	Y	AAGAAATATTCTG	AAGAAATATTCTG	chr4:138636884-138642897
L1HS	chr4	958	142460802	142461759	Y	GAGCTTG	GAGCTTG	chr4:142322647-142323604
L1HS	chr4	6051	165629507	165635557	Y	AATAGTATTGTT	AATAGTATTGTT	chr4:165491352-165497402
L1HS	chr4	6038	167848735	167854772	Y	AAAGAATTAATTA	AAAGAATTAATTA	chr4:167710580-167716617	L1HS_4_32	AAAGAATTAATTA	AAAGAATTAATTA	AAAGAATTAATTA	chr4:170879727-170879739	IDENTICAL
L1HS	chr4	6037	176074344	176080380	Y	AAAAACACA	AAAAACACA	chr4:175936189-175942225
L1HS	chr4	6028	182705188	182711215	Y	CCTCTAAATG	CCTCAAATG	chr4:182567033-182573060
L1HS	chr5	6053	39823513	39829565	Y	AAAAGCCGCTGAT	AAAAGCCGCTGAT	chr5:39823513-39829565
L1HS	chr5	6045	57883825	57889869	Y	TTTTCTTTTGTTCTT	TTTTCTTTTGTTCTT	chr5:57883825-57889869
L1HS	chr5	6038	64040611	64046648	Y	GACATCTTTC	GACATCTTTC	chr5:64040611-64046648
L1HS	chr5	6051	74973819	74979869	Y	AAGAATTCATGGGAG	AAGAATTCATGGGAG	chr5:74973819-74979869
L1HS	chr5	6054	79110465	79116518	Y	CAGTAATTTCATTTTTA	CAGTAATTTCATTTTTA	chr5:79110465-79116518	L1HS_5_5c	TAAAAATGAAATTACTG	TAAAAATGAAATTACTG	TAAAAATGAAATTACTG	chr5:35992631-35992647	IDENTICAL
L1HS	chr5	6054	80947668	80953721	Y	GAAAATACATTGT	GAAAATACATTGT	chr5:80947668-80953721	L1HS_5_6	GAAAATACATTGT	GAAAATACATTGT	GAAAATACATTGT	chr5:34052849-34052861	IDENTICAL
L1HS	chr5	4140	82647838	82651977	Y	GAAATAAAAACCACTCCT	GAAATAAAAACCACTCCT	chr5:82647838-82651977
L1HS	chr5	6064	124722562	124728625	Y	AAGAAGTAATTTATTTA	AAGAAGTAATTTATATA	chr5:124722562-124728625
L1HS	chr5	1114	125039443	125040556	Y	AAAACTCCAGATC	AAAACTCCAGATC	chr5:125039443-125040556
L1HS	chr5	6018	136408228	136414245	Y	ATAAATGACTATTTCTT	ATAAATGACTATTTCTT	chr5:136408228-136414245
L1HS	chr5	6024	151436624	151442647	Y	CAAAATTA	CAAAATTA	chr5:151436624-151442647	L1HS_5_17	CAAAATTA	CAAAATTA	CAAAATTA	chr5:154077320-154077327	IDENTICAL
L1HS	chr5	6068	151699741	151705808	Y	GACAATACCTTTTT	GACAATACCTTTTT	chr5:151699741-151705808
L1HS	chr6	6044	8715703	8721746	Y	GTGTGAACTATTTCT	GTGTGAACTATTTCT	chr6:8715703-8721746
L1HS	chr6	1619	35903080	35904698	Y	GGGTCTCAGTTCTTT	GGGTCTCAGTTCTTT	chr6:35903080-35904698
L1HS	chr6	6057	45745061	45751117	Y	TTGCTACCAAATTATCATTA	TTGCTACCAAATTATTACTA	chr6:45745061-45751117
L1HS	chr6	1489	66022875	66024363	Y	AAGACAAACTTC	AAGACAAACTTC	chr6:66022875-66024363
L1HS	chr6	2855	74863420	74866274	Y	GATGATTTTCTTT	GATGATTTTCTTT	chr6:74863420-74866274
L1HS	chr6	6040	100378196	100384235	Y	AAAAAATTAAGGTTTAGCGA	AAAAAATTAAGGTTTACCTA	chr6:100378196-100384235
L1HS	chr6	6077	108282570	108288646	Y	GTTTTT	GTTTTT	chr6:108282570-108288646
L1HS	chr6	6023	113240921	113246943	Y	AAAAATTGTGAAAATCGA	AAAAATTGTGAAAATCTA	chr6:113240921-113246943
L1HS	chr6	6066	116387890	116393955	Y	AAGAAGTATTTATCT	AAGAAGTATTTATCT	chr6:116387890-116393955
L1HS	chr6	6027	125088545	125094571	Y	AAAAATGAATGTGGAAG	AAAAAAGAATGTGGAAG	chr6:125088545-125094571
L1HS	chr6	2035	145866053	145868087	Y	AAATTTTTT	AAATTTTTT	chr6:145866053-145868087
L1HS	chr7	6043	24854709	24860751	Y	ACTCAAACTTTTTTTT	ACTCAAACTTTTTTAT	chr7:25047994-25054036	L1HS_7_2c	AAAAAAGTTTGAGT	AAAAAAGTTTGAGT	AAAAAAGTTTGAGT	chr7:25375072-25375085	MATCHING
L1HS	chr7	6032	56426700	56432731	Y	AAGAAATATAG	AAGAAATATAG	chr7:56619985-56626016
L1HS	chr7	6072	109791501	109797572	Y	GGCAGTTTCCT	GGCAGTTTCTT	chr7:109984786-109990857
L1HS	chr7	6058	133031407	133037464	Y	TGTTTTGAGTTCATATTTC	TGTTTTGAGTTCATATTTC	chr7:133224692-133230749
L1HS	chr8	6044	15478161	15484204	Y	TCCTCTGCTTTTTCTTT	TCCTCTGCTTTTTCTGT	chr8:15478161-15484204
L1HS	chr8	1279	59558506	59559784	Y	AGAAAATGCATGTCTG	AGAAAATGCATGTCTG	chr8:59558506-59559784	L1HS_8_24	AGAAAATGCATGTCTG	AGAAAATGCATGTCTG	AGAAAATGCACGTCTG	chr8:56593975-56593990	IDENTICAL
L1HS	chr8	6066	59989804	59995869	Y	AAGAATCTCTG	AAGAATCTCTG	chr8:59989804-59995869
L1HS	chr8	6056	62190453	62196508	Y	GGCAACTCTTATTTTTT	GGCAACTCTTATTTTTT	chr8:62190453-62196508
L1HS	chr8	5759	90633656	90639414	Y	ATCT	ATCT	chr8:90633656-90639414
L1HS	chr8	6057	94487218	94493274	Y	AAAGACACTACACG	AAAGACACTACAGG	chr8:94487218-94493274
L1HS	chr8	685	98597372	98598056	Y	TAAAATAGTTTGCCCT	TAAAATAGTTTGCCCT	chr8:98597372-98598056
L1HS	chr8	6058	105821222	105827279	Y	TATTTTTTTATTTTTA	TATTTTTTTATTTTTA	chr8:105821222-105827279	L1HS_8_7c	A	A	A	chr8:103787093-103787093
L1HS	chr8	5438	123408076	123413513	Y	TTCCT	TTCCT	chr8:123408076-123413513
L1HS	chr8	6040	136340529	136346568	Y	GGTCGCACACT	GGTCGCACATT	chr8:136340529-136346568
L1HS	chr9	6054	14653994	14660047	Y	AAAACTTTGAATTC	AAAACTTTGAATTC	chr9:14653994-14660047
L1HS	chr9	6057	22338803	22344859	Y	GAATCAGATTTCTTT	GAATCAGATTTCTTT	chr9:22338803-22344859
L1HS	chr9	1386	23925981	23927366	Y	TAGCAGAAGTGATC	TAGCAGAAGTGATC	chr9:23925981-23927366
L1HS	chr9	6022	86450504	86456525	Y	CTAGTTTTTT	CTAGTTTTTT	chr9:88410770-88416791
L1HS	chr9	6023	99340580	99346602	Y	AGAAGCTCTCAGGTA	AGAAGCTCTCAGGTA	chr9:101300846-101306868
L1HS	chr9	6050	105417976	105424025	Y	GAAACTTTTCTTTTTTT	GAAACTTTTCTTTTTTT	chr9:107378242-107384291
L1HS	chr9	6027	116907844	116913870	Y	CACTCCCATTT	CACTCCCATTT	chr9:118868111-118874137
L1HS	chr10	6063	83459348	83465410	Y	AATTAG	AATTAG	chr10:83459348-83465410
L1HS	chr10	6046	113333677	113339722	Y	TTTTTGGCAGTA	TTTTTGGCAGTA	chr10:113333677-113339722
L1HS	chr10	6062	113812139	113818200	Y	AAGACAGGACA	AAGACAGGACA	chr10:113812139-113818200
L1HS	chr11	6051	49753219	49759269	Y	CTTCAGTCTTTTCCATTTTTTT	CTTCAGTCTTTTCCATTTTATT	chr11:49753219-49759269
L1HS	chr11	5887	86435997	86441883	Y	AAAAAAAAAGTGTATTTT	AAAAAAAAAGTGTATTTT	chr11:86435997-86441883
L1HS	chr11	6037	88686033	88692069	Y	TCCTAA	TCCTAA	chr11:88686033-88692069
L1HS	chr11	6047	99784984	99791030	Y	AAACG	AAACG	chr11:99784984-99791030
L1HS	chr11	6029	99851659	99857687	Y	AAAAACCAATATCTT	AAAAACCAATATCTT	chr11:99851659-99857687
L1HS	chr11	6049	101745088	101751136	Y	TCCTTCAATAAATTTTTTTT	TCCTTCAATAAATATTTGTT	chr11:101745088-101751136
L1HS	chr12	6023	38658387	38664409	Y	AAAGTGCTT	AAAGTGCTT	chr12:38658387-38664409
L1HS	chr12	6034	43631010	43637043	Y	AGAAATGTGTC	AGAAATGTGTC	chr12:43631010-43637043
L1HS	chr12	6031	111521723	111527753	Y	AAAAAATATTTG	AAAAAATATTTG	chr12:111543386-111549416
L1HS	chr13	6057	38472956	38479012	Y	GGAAGGTTTTTT	GGAAGTTTTTTT	chr13:38472956-38479012
L1HS	chr13	6045	41897017	41903061	Y	AAAGAACTCTT	AAAGAACTCTT	chr13:41897017-41903061
L1HS	chr13	6016	50454193	50460208	Y	AAAAGTCATAATCAC	AAAAGTCATAATCAC	chr13:50454193-50460208
L1HS	chr13	3198	76017173	76020370	Y	GAGGCAGGAGGATTTCTT	GAGGCAGGAGGATTTCTT	chr13:76017173-76020370
L1HS	chr13	6049	95776417	95782465	Y	CATTTTTTC	CATTTTTTC	chr13:95776417-95782465
L1HS	chr13	6077	100148338	100154414	Y	AAGAAAATTGGGTAGAGT	AAGAAAATTGGGTAGAAT	chr13:100148338-100154414
L1HS	chr14	6036	29902496	29908531	Y	AAAAGAAGCC	AAAAGAAGCC	chr14:29902496-29908531
L1HS	chr14	6000	91176334	91182333	Y	CCTCAATGTCATTCTT	CCTCAATGTCATTCTT	chr14:91176334-91182333
L1HS	chr15	6040	42331526	42337565	Y	TAAAGTTAAAAAGATGAAG	TAAAGTTAAAAAGATGAGG	chr15:42331526-42337565
L1HS	chr15	2440	43677394	43679833	Y	AAAGTATGATGTTGAATA	AAAGTATGATGTTGAATA	chr15:43677394-43679833
L1HS	chr15	6071	59975730	59981800	Y	AAAAAATAAACTAATAA	AAAAAATGAACTAATAA	chr15:59975730-59981800
L1HS	chr15	6045	69253534	69259578	Y	AAAAAGACACTATCGAGCAGA	AAAAAGACACTATCAACAGA	chr15:69253534-69259578
L1HS	chr15	6050	71587816	71593865	Y	CCGCAGCACAGTTTCT	CCACAGCACAGTTTCT	chr15:71587816-71593865
L1HS	chr16	6067	60392862	60398928	Y	AATTCAGTAAAATT	AATTCAGTAAAATT	chr16:60392862-60398928
L1HS	chr16	6062	71218676	71224737	Y	GAAAAAAGCTAAAACA	GAAAAAAGCTAAAACA	chr16:71218676-71224737
L1HS	chr17	6047	28238270	28244316	Y	AAAACTTCTGATTCAC	AAAACTTCTGATTCAC	chr17:28238270-28244316
L1HS	chr17	6006	29643580	29649585	Y	CTAT	CTAT	chr17:29643580-29649585
L1HS	chr17	6034	56313585	56319618	Y	AATTGTTTAACTTTTTTTTTT	AATTGTTTAACTTTTATATTT	chr17:56313585-56319618
L1HS	chr18	6083	2237169	2243251	Y	AAAAAGCTGGTTCT	AAAAAGCTGGTTCT	chr18:2237169-2243251
L1HS	chr18	6044	8047419	8053462	Y	CCATTGT	CCATTGT	chr18:8047419-8053462
L1HS	chr18	6040	12192419	12198458	Y	TGGTTTGGTCTTTT	TGGTTTGGTCTTTT	chr18:12192419-12198458
L1HS	chr18	6028	27181931	27187958	Y	AATTCATGTGATTTTTTTTTAT	AATTCATGTGATTTTTTTGTGT	chr18:27181931-27187958
L1HS	chr18	6059	28690588	28696646	Y	ATACTGATTTCTTT	ATACTGATTTCTTT	chr18:28690588-28696646
L1HS	chr18	6048	35399556	35405603	Y	AGAAAACTTGGTGGGCGAGG	AGAAAACTTGGTGGGCAAAG	chr18:35399556-35405603
L1HS	chr18	977	39285548	39286524	Y	TAAAAACA	TAAAAACA	chr18:39285548-39286524	L1HS_18_19	TAAAAA	TAAAAA	TAAAAA	chr18:39580226-39580231	MATCHING
L1HS	chr18	6039	55222145	55228183	Y	TAAGATTCTT	TAAGATTCTT	chr18:55222145-55228183
L1HS	chr18	6044	58724507	58730550	Y	TTTTTATT	TTTTTATT	chr18:58724507-58730550	L1HS_18_7	TTTTTATT	TTTTTATT	TTTTTATT	chr18:59411448-59411455	IDENTICAL
L1HS	chr18	6018	64603053	64609070	Y	CTGTTTTGGTAACTTTT	CTGTTTTGGTAACTTTT	chr18:64603053-64609070
L1HS	chr19	6028	61025582	61031609	Y	AGAATTTTATCAGACTGCA	AGAATTTTATCAGACTGCA	chr19:61025582-61031609
L1HS	chr21	6026	35787936	35793961	Y	CTCCATTAATAT	CTCCATTAATAT	chr21:35787936-35793961
L1HS	chrX	1785	20113126	20114910	Y	TCTCACTGA	TCTCACTGA	chrX:20263390-20265174
L1HS	chrX	5998	27984567	27990564	Y	AAACATACAGCTTT	AAACATACAGCTTT	chrX:28134831-28140828
L1HS	chrX	6051	106205144	106211194	Y	AAAAATTACCTATCATA	AAAAATTACCTATCATA	chrX:106285655-106291705
L1HS	chrX	6042	129376889	129382930	Y	AAAGAAAATCACTTAAG	AAAGAAAATCACTTAAG	chrX:129479035-129485076	L1HS_X_21	AAAGAAAATCACTTAAG	AAAGAAAATCACTTAAG	AAAGAAAATCACTTAAG	chrX:129975002-129975018	IDENTICAL
L1HS	chrX	6048	150169362	150175409	Y	AGAAGGGGCAGCATC	AGAAGGGGCAGCATC	chrX:150249452-150255499	L1HS_X_25	AGAAGGGGCAGCATC	AGAAGGGGCAGCATC	AGAAGGGGCAGCATC	chrX:150888202-150888216	IDENTICAL
L1HS	chrY	6028	4860317	4866344	Y	CTCTAAAATAT	CTCTAAAATAT	chrY:4876956-4882983	L1HS_Y_2c	ATAT	ATAT	ATAT	chrX:91109288-91109291
L1HS	chr2	6052	106205867	106211918	Y	GAAAGCCAAGTCTG	GAAAGCCAAGTCTG	chr2:106113781-106119832
L1HS	chr2	6062	173005507	173011568	Y	AGAATCTTTTCTTTGTC	AGAATCTTTTCTTTGTC	chr2:172888246-172894307	L1HS_2_17	AGAATCTTTTCTTTGTC	AGAATCTTTTCTTTGTC	AGAATCTTTTCTTTGTC	chr2B:177259127-177259143	IDENTICAL
L1HS	chr4	5437	99598827	99604263	Y	GATTCAGTGTAG	GATTCAGTGTAG	chr4:99460672-99466108
L1HS	chr5	6073	62148880	62154952	Y	AGAAAGGAGACCTGAGAG	AGAAAGGAGACCTGAGAG	chr5:62148880-62154952
L1HS	chr8	5511	112033571	112039081	Y	TAAAATTCTAATTTTAAGGGTAG	TAAAATTCTAATTTTAAGTATAG	chr8:112033571-112039081
L1HS	chr9	6045	100943970	100950014	Y	AGGAACAACTTTT	AGGAACAACTTTT	chr9:102904236-102910280
L1HS	chr10	5471	7139970	7145440	Y	GATCTCTGCCTTCTTTTT	GATCTCTGCCTTCTTTCT	chr10:7139970-7145440
L1HS	chr11	5446	115946756	115952201	Y	TTGACAATA	TTGACAATA	chr11:115946756-115952201
L1HS	chr13	6043	18968928	18974970	Y	AAGAAGCTGC	AAGAAGCTGC	chr13:18968928-18974970
L1HS	chr14	6037	30223755	30229791	Y	CACTTATTCTT	CACTTATTCTT	chr14:30223755-30229791	L1HS_14_2c	AAGAATAAGTG	AAGAATAAGTG	AAGAATAAGTG	chr14:29665218-29665228	IDENTICAL
L1HS	chr15	6051	81910543	81916593	Y	AGAACCCAAATTTTTC	AGAACCCAAATTTTTC	chr15:81910543-81916593	L1HS_15_2c	GAAAAATTTGGGTTCT	GAAAAATTTGGGTTCT	GAAAAATTTGGGTTCT	chr15:81353735-81353750	IDENTICAL
L1HS	chr18	6052	7956442	7962493	Y	GAAACCCTTTCTA	GAAACCCTTTCTA	chr18:7956442-7962493
L1HS	chr18	6051	20452987	20459037	Y	GAGGACTTTGTCTT	GAGGACTATGTCTT	chr18:20452987-20459037
L1HS	chr18	6036	36021586	36027621	Y	CTAATTTTTTGAATTTTT	CTAATTTTTTGAATTTTT	chr18:36021586-36027621
L1HS	chrX	1561	65069042	65070602	Y	GAAAATGTTA	GAAAATGTTA	chrX:65202746-65204306
L1HS	chrY	6036	10372103	10378138	Y	AAAAAAAA	AAAAAAAA	chrY:10388742-10394777	L1HS_Y_4	AAAAAAAGTAGCCTATT	AAAAAAAGTAGCCTATT	AAAAAAAGTAGCCTATT	chrY:2927699-2927715
L1HS	chr3	5301	12044519	12049819	Y	GGTTATAAGTAATTCTT	GGTTATAAGTAATTCTT	chr3:12044519-12049819
L1HS	chr3	6022	81023486	81029507	Y	TTCTTT	TTCTTT	chr3:81023486-81029507
L1HS	chr5	2236	99054461	99056696	Y	ACCTAAAGCTT	ACCTAAAGCTT	chr5:99054461-99056696
L1HS	chr6	912	69198923	69199834	Y	TAAAAGTCAACTTTCT	TAAAAGTCAACTTTCT	chr6:69198923-69199834	L1HS_6_32	TAAAAGTCAACTTTCT	TAAAAGTCAACTTTCT	TAAAAGTCAACTTTCT	chr6:69164925-69164940	IDENTICAL
L1HS	chr8	5440	69437294	69442733	Y	GAAAAAAGTACATC	GAAAAAAGTACATC	chr8:69437294-69442733
L1HS	chr10	2144	113954457	113956600	Y	AAGAATCAAAACAGG	AAGAATCAAAACAGG	chr10:113954457-113956600
L1HS	chr12	6033	2109717	2115749	Y	GACCTTTCTTTT	GACCTTTCTTGT	chr12:2109717-2115749
L1HS	chrX	1165	123902432	123903596	Y	AAGAATA	AAGAATA	chrX:124004578-124005742
L1HS	chr2	939	115222179	115223117	Y	TAGGACAAAGGGAATTTTCT	TAGGACAAAGGGAATTTTCT	chr2:115222419-115223357
L1HS	chr3	828	32295665	32296492	Y	TATAATTAGTGATTTTTT	TATAATTAGTGATTTTTT	chr3:32295665-32296492
L1HS	chr5	4036	56803145	56807180	Y	TTAAAATTGTAC	TTAAAATTGTAC	chr5:56803145-56807180
L1HS	chr12	6071	76069603	76075673	Y	TTCTCCATGATTTTTC	TTCTCCATGATTTTTC	chr12:76091266-76097336
L1HS	chr2	1211	155873260	155874470	Y	ACTGTACAGTCTT	ACTGTACAGTCTT	chr2:155755998-155757208
L1HS	chr4	6038	190433390	190439427	Y	ATAAATTACCCAGTCT	ATAAATTACCCAGTCT	chr4:190295235-190301272	L1HS_4_35	ATAAATTACCCAGTCT	ATAAATTACCCAGTCT	ATAAATTACCCAGTCT	chr4:193867721-193867736	IDENTICAL
L1HS	chr8	1537	100374447	100375983	Y	AGAAAATAGCATGGAGTGA	AGAAAATAGCATGGAGTGA	chr8:100374447-100375983
L1HS	chr5	298	172641123	172641420	Y	TGCTTATAATCTT	TGCTTGTAATCTT	chr5:172641123-172641420	L1HS_5_97c	AAGATTACAAGCA	AAGATTATAAGCA	AAGATTACAAGCA	chr5:175590318-175590330	IDENTICAL
L1HS	chr6	6066	94964436	94970501	Y	AAGAT	AAGAT	chr6:94964436-94970501	L1HS_6_11c	INDEL	INDEL	REFER_INDEL_FOLDER	chr6:95580834-95581134
L1HS	chr12	1165	87517975	87519139	Y	AAAAGTGTG	AAAAGTGTG	chr12:87539638-87540802
L1HS	chr5	6033	4549454	4555486	Y	TTCAGTCTATTTTT	TTCAGTCTATTTTT	chr5:4549454-4555486
L1HS	chr11	6050	81544557	81550606	Y	TAGA	TAGA	chr11:81544557-81550606	L1HS_11_6	AGAA	AGAA	AGAA	chr11:80700285-80700288
L1HS	chr12	6053	101723403	101729455	Y	TAAATTCTACTTTA	TAAATTCTACTTTA	chr12:101745066-101751118
L1HS	chr1	6055	172956849	172962903	Y	TTTTG	TTTTG	chr1:174491815-174497869
L1HS	chr10	1362	13299383	13300744	Y	AAAAATGTTAAACCATGGG	AAAAATGTTAAACCATGGG	chr10:13299383-13300744	L1HS_10_5	AAAAATGTTAAACCATGGG	AAAAATGTTAAACCATGGG	AAAAATGTTAAACCATGGG	chr10:13548423-13548441	IDENTICAL
L1HS	chr4	1471	135065387	135066857	Y	TCAATTCTACTTTTTT	TCAATTCTACTTTTTT	chr4:134927232-134928702
L1HS	chr8	6065	124941366	124947430	Y	TGCTCTGTTTCT	TGCTCTGTTTCT	chr8:124941366-124947430
L1HS	chr13	2980	59456676	59459655	Y	AAGATTT	AAGATTT	chr13:59456676-59459655
L1HS	chr14	1632	42930067	42931698	Y	GAAAAAATATTT	GAAAAAATATTT	chr14:42930067-42931698
L1HS	chr18	2847	57533834	57536680	Y	AAGAAAAGTAATCCTGTG	AAGAAAAGTAATCCTTTG	chr18:57533834-57536680
L1HS	chr4	2562	87169551	87172112	Y	AAGATTTCAGGAAGGC	AAGATTTCAGGAAGGC	chr4:87031396-87033957
L1HS	chr1	6061	89590136	89596196	Y	TCCTTTCTTCATTTATT	TCCTTTATTCATTTATT	chr1:89650703-89656763
L1HS	chr3	6043	121574135	121580177	Y	TTCT	TTCT	chr3:121574135-121580177
L1HS	chr6	2412	57936915	57939326	Y	AATAAATCCCTTATCTCAAA	AATAAATCCCTTATCTCATA	chr6:57936915-57939326
L1HS	chr20	6062	40676961	40683022	Y	CACATAGC	CACATAGC	chr20:40676961-40683022
L1HS	chr2	2732	156125840	156128571	Y	ATAATAGGCTTTTTT	ATAATAGGCTTTTAT	chr2:156008578-156011309
L1HS	chr10	2296	19613186	19615481	Y	TGTA	TGTA	chr10:19613186-19615481
L1HS	chrX	853	120587501	120588353	Y	AAAGGAGGCTTTTG	AAAGGAGGCTTTTG	chrX:120689647-120690499
L1HS	chr3	4178	79261619	79265796	Y	AAAATTGAGTGTCTT	AAAATTGAGTGTCTT	chr3:79261619-79265796
L1HS	chr10	1729	100710456	100712184	Y	AACTATGTACATTTCTTTTTTT	AACTATGTACATTTCTTATATT	chr10:100710456-100712184
L1HS	chrX	3913	31309502	31313414	Y	TGGTTTCTCTT	TGGTTTCTCTT	chrX:31459766-31463678
L1HS	chr1	1256	217557435	217558690	Y	GAATTCTAAAAGTTTT	GAATTCTAAAAGTTTT	chr1:219235663-219236918	L1HS_1_105	GAATTCTAAAAGTTTT	GAATTCTAAAAGTTTT	GAATTCTAAAAGTTTT	chr1:201654164-201654179	IDENTICAL
L1HS	chr9	1104	85655744	85656847	Y	TATCTTACTCTTTTT	TATCTTACTCTTTTT	chr9:87616010-87617113
L1HS	chr3	340	97093946	97094285	Y	TAAAATTGAAGAATT	TAAAATTGAAGAATT	chr3:97093946-97094285
L1HS	chr3	2488	109087335	109089822	Y	AAAATGAAATGTCT	AAAATGAAATGTCT	chr3:109087335-109089822
L1HS	chr10	587	127735187	127735773	Y	ACAATGCTTACTCTT	ACAATGCTTACTCTT	chr10:127735187-127735773
L1HS	chrX	708	77120052	77120759	Y	TTCCCCTAAGCATTTTCT	TTCCCCTAAGCATTTTCT	chrX:77200563-77201270
L1HS	chr5	1836	53513371	53515206	Y	AAAAGAAAAATTTA	AAAAGAAAAATTTA	chr5:53513371-53515206
L1HS	chrX	3452	68986751	68990202	Y	AAAAATAAAACAGAGT	AAAAATAAAACAGAGT	chrX:69120455-69123906
L1HS	chr7	1214	121465776	121466989	Y	AAAAAAATTTTTTT	AAAAAAATTTTTTT	chr7:121659061-121660274
L1HS	chr10	1035	10189409	10190443	Y	TACAAATCTATCTT	TACAAATCTATCTT	chr10:10189409-10190443
L1HS-(ACG/A)	chr3	313	7322019	7322331	Y	TTTTTTTCTTT	TTTTTTTCTTT	chr3:7322019-7322331	L1HS_3_6c	AAAAAAA	AAAAAAA	AAAAAAA	chr3:7501273-7501279	MATCHING
L1HS-(ACG/A)	chr4	180	94402286	94402465	Y	GATAAATTTGA	GATAAATTTGA	chr4:94264131-94264310	L1HS_4_71	GATAAATTTGA	GATAAATTTGA	GATAAATTTGA	chr4:96159775-96159785	IDENTICAL
L1HS-(ACG/A)	chr11	198	79594974	79595171	Y	AAGAATGTTA	AAGAATGTTA	chr11:79594974-79595171	L1HS_11_45	AAGAATGTTA	AAGAATGTTA	AAGAATGTTA	chr11:78689716-78689725	IDENTICAL
L1HS-(ACG/A)	chr20	254	7674435	7674688	Y	AAAAA	AAAAA	chr20:7674435-7674688	L1HS_20_5	AAAAA	AAAAA	AAAAA	chr20:7690489-7690493	IDENTICAL
L1HS-(ACG/A)	chr4	257	78593469	78593725	Y	AAGAAGTGTGTGTA	AAGAAGTGTGTGTA	chr4:78455314-78455570	L1HS_4_54	AAGAAGTGTGTGTA	AAGAAGTGTGTGTA	AAGAAGTGTGTGTA	chr4:53135854-53135867	IDENTICAL
L1HS-(ACG/A)	chr7	444	82880313	82880756	Y	AAATCAGATTTG	AAATCAGATTTG	chr7:83073598-83074041	L1HS_7_35	AAATCAGATTTG	AAATCAGATTTG	AAATCAGATTTG	chr7:83095446-83095457	IDENTICAL
L1HS-(ACG/A)	chrX	791	129645898	129646688	Y	GTGAAACAGAAAAACTTTTTTTTTTTCTTTT	GTGAAACAGAAAAACTTTTTATTTTTGTTTT	chrX:129748044-129748834
L1HS-(ACG/A)	chr2	6042	119369559	119375600	Y	CTTC	CTTC	chr2:119369799-119375840
L1HS-(ACG/A)	chr5	627	4201700	4202326	Y	ATAATATAAAGCATGGTTTAT	ATAATATAAAGCATGGTTTAT	chr5:4201700-4202326
L1HS-(ACG/A)	chr8	6052	8365780	8371831	Y	AAGAGATGTG	AAGAGATGTG	chr8:8365780-8371831	L1HS_8_1	NA	NA	NA	chrNA:NA-NA
L1HS-(ACG/A)	chr16	313	59487886	59488198	Y	AAATACTTACTAT	AAATACTTACTAT	chr16:59487886-59488198	L1HS_16_19	AAATACTTACTAT	AAATACTTACTAT	AAATACTTACTAT	chr16:60430153-60430165	IDENTICAL
L1HS-(ACG/A)	chr3	175	153660948	153661122	Y	CACTGT	CACTGT	chr3:153660940-153661114	L1HS_3_98	AAAAACACTGT	AAAACCACTGT	AAAAACACTGT	chr3:157379773-157379783
L1HS-(ACG/A)	chr18	153	68206183	68206335	Y	GAGATTA	GAGATTA	chr18:68206183-68206335	L1HS_18_46	GAGATTA	GAGATTA	GAGATTA	chr18:69198486-69198492	IDENTICAL
L1HS-(ACG/A)	chr12	297	58858782	58859078	Y	AAGAAAATAATGTT	AAGAAAATAATGTT	chr12:58858782-58859078	L1HS_12_24	AAGAAAATAATGTT	AAGAAAATAATGTT	AAGAAAATAATGTT	chr12:29363570-29363583	IDENTICAL
L1HS-(ACG/A)	chr14	285	80538897	80539181	Y	CTAATGCCTCTT	CTAATGCCTCTT	chr14:80538897-80539181	L1HS_14_38c	AAGAGGCATTAG	AAGAGGCATTAG	AAGAGGCATTAG	chr14:80891886-80891897	IDENTICAL
L1HS-(ACG/A)	chr11	6047	60056212	60062258	Y	TTAGTAAAGTA	TTAGTAAAGTA	chr11:60056212-60062258
L1HS-(ACG/A)	chr6	1528	16968813	16970340	Y	CAAAAATAAATAAACCT	CAAAAATAAATAAACCT	chr6:16968813-16970340
L1HS-(ACG/A)	chr4	1421	68582500	68583920	Y	AAGAAAGAAGTGTG	AAGAAAGAAGTGTG	chr4:68436329-68437749
L1HS-L1-Pa2	chr2	170	64170599	64170768	Y	AAAAAAAATGGG	AAAAAAAATGGG	chr2:64112452-64112621
L1HS-L1-Pa2	chr2	225	182258900	182259124	Y	TTTT	TTTT	chr2:182141639-182141863
L1HS-L1-Pa2	chr6	217	34894892	34895108	Y	GTTTTTCTT	GTTTTTCTT	chr6:34894892-34895108
L1HS-L1-Pa2	chr6	192	139099361	139099552	Y	AAATTCAAAGGACTG	AAATTCAAAGGACTG	chr6:139099361-139099552
L1HS-L1-Pa2	chr7	149	40727093	40727241	Y	GCATT	GCATT	chr7:40920378-40920526
L1HS-L1-Pa2	chr15	263	22489988	22490250	Y	AAGAAAATAT	AAGAAAATGT	chr15:22489988-22490250
L1HS-L1-Pa2	chr2	168	146946377	146946544	Y	CCATCTAAGTTCT	CCATCTAAGTTCT	chr2:146829115-146829282
L1HS-L1-Pa2	chr2	135	164540737	164540871	Y	GGAATTCTT	GGAATTCTT	chr2:164423476-164423610
L1HS-L1-Pa2	chr5	273	60788472	60788744	Y	TAAACCTTATCCAATTTCTTTTT	TAAACCTTATCCAATTTCTGATT	chr5:60788472-60788744
L1HS-L1-Pa2	chr10	322	52714635	52714956	Y	TTTTTT	TTTTTT	chr10:52714635-52714956
L1HS-L1-Pa2	chr13	128	101107291	101107418	Y	CAGTATTGCTTCTAT	CAGTATTGCTTCTAT	chr13:101107291-101107418
L1HS-L1-Pa2	chr16	446	60266603	60267048	Y	AAAT	AAAT	chr16:60266603-60267048
L1HS-L1-Pa2	chr4	1098	31758425	31759522	Y	GCAGGCACAAGTTTT	GCAGGCACAAGTTTT	chr4:31612254-31613351
L1HS-L1-Pa2	chr4	924	95162313	95163236	Y	TAGTATTTTGTTTT	TAGTATTTTGATTT	chr4:95024158-95025081
L1HS-L1-Pa2	chr4	1147	167833258	167834404	Y	AACAAGAGACCA	AACAAGAGACAA	chr4:167695103-167696249
L1HS-L1-Pa2	chr7	1306	113687741	113689046	Y	AAAT	AAAT	chr7:113881026-113882331
L1HS-L1-Pa2	chr12	219	10876102	10876320	Y	AGAAAGATGAT	AGAAAGATGAT	chr12:10876102-10876320
L1HS-L1-Pa2	chr1	6057	174334721	174340777	Y	AAAAATTGAGCATTTCA	AAAAATTGAGCATTTCA	chr1:175869687-175875743
L1HS-L1-Pa2	chr1	6022	219940657	219946678	Y	AATTTTGGGAATTT	AATTTTGGGAATTT	chr1:221635501-221641522
L1HS-L1-Pa2	chr2	2510	118223467	118225976	Y	ATAAAACAACTGTGTGT	ATAAAACAACTGTGTGT	chr2:118223707-118226216
L1HS-L1-Pa2	chr2	6031	158050557	158056587	Y	TTTGATTCCAG	TTTGATTCCAG	chr2:157933295-157939325
L1HS-L1-Pa2	chr2	6066	166413647	166419712	Y	GCATCCATTGATTTTTT	GCATCCATTGATTTTTT	chr2:166296386-166302451
L1HS-L1-Pa2	chr3	6036	22817876	22823911	Y	AAAACAGAAGCCA	AAAACAGAAGCCA	chr3:22817876-22823911
L1HS-L1-Pa2	chr3	6024	65470009	65476032	Y	GTTACATTTG	GTTACATTTG	chr3:65470009-65476032
L1HS-L1-Pa2	chr3	6041	123243435	123249475	Y	TATTTCTTTTTCTT	TATTTCTTTTTCTT	chr3:123243435-123249475
L1HS-L1-Pa2	chr3	6053	193939681	193945733	Y	AATTCCACGAGTTCTTTA	AATTCCACGAGTTCTTAA	chr3:193939673-193945725
L1HS-L1-Pa2	chr4	6038	11056626	11062663	Y	ACCATCAGCCTTTTCTT	ACCATCAGCCTTTTCTT	chr4:10989455-10995492
L1HS-L1-Pa2	chr4	6063	26748095	26754157	Y	CATAAACAACTTCTT	CATAAACAACTTCTT	chr4:26680924-26686986
L1HS-L1-Pa2	chr5	6044	38205346	38211389	Y	TTTC	TTTC	chr5:38205346-38211389
L1HS-L1-Pa2	chr5	625	39268392	39269016	Y	CATAAACATTTATTTTA	CATAAACATTTCATTTTA	chr5:39268392-39269016
L1HS-L1-Pa2	chr5	6037	58726304	58732340	Y	ATGAATCTTTACAACA	ATAAATCTTTACAACA	chr5:58726304-58732340
L1HS-L1-Pa2	chr5	6025	97171376	97177400	Y	CCAATCTCATACTT	CCAATCTCATTCTT	chr5:97171376-97177400
L1HS-L1-Pa2	chr5	1126	136863061	136864186	Y	GGTCATTCACATCTT	GGTCATTCACATCTT	chr5:136863061-136864186
L1HS-L1-Pa2	chr5	6024	169599355	169605378	Y	CATAAATCTTATTTT	CATAAATCTTATTTT	chr5:169599355-169605378
L1HS-L1-Pa2	chr6	6033	104263601	104269633	Y	AAGATTCTATCAGCCGA	AAGATTCTATCAGCCAA	chr6:104263601-104269633
L1HS-L1-Pa2	chr7	6038	135556177	135562214	Y	CCTCTCTAGCTCTT	CCTCTCTAGCTCTT	chr7:135749462-135755499
L1HS-L1-Pa2	chr7	6041	145148294	145154334	Y	TGACAAATTTCT	TGACAAATTTCT	chr7:145341579-145347619
L1HS-L1-Pa2	chr8	5993	1543152	1549144	Y	AGAAAATTGACTTCA	AGAAAATTGACTTCA	chr8:1543152-1549144
L1HS-L1-Pa2	chr8	6031	85494335	85500365	Y	TGGTCTTAACTTTTTT	TGGTCTTAACTTTTAT	chr8:85494335-85500365
L1HS-L1-Pa2	chr8	6065	98377005	98383069	Y	AAGAAATCAGGGAGATGG	AAGAAATCAGGGAGATGG	chr8:98377005-98383069
L1HS-L1-Pa2	chr8	6016	120240816	120246831	Y	AGGATCTCTATTTT	AGGATCTCTATTTT	chr8:120240816-120246831
L1HS-L1-Pa2	chr8	5438	121430399	121435836	Y	GAAAAACACTATACCC	GAAAAACACTATCCCC	chr8:121430399-121435836
L1HS-L1-Pa2	chr8	6027	123325839	123331865	Y	AATATTATCAGAACC	AATATTATCAGAACC	chr8:123325839-123331865
L1HS-L1-Pa2	chr8	6025	130233554	130239578	Y	CAGATATTTACAA	CAGATATTTACAA	chr8:130233554-130239578
L1HS-L1-Pa2	chr8	6047	137271603	137277649	Y	AGGAAATTATCTT	AGGAAATTATCTT	chr8:137271603-137277649
L1HS-L1-Pa2	chr9	1114	85009441	85010554	Y	AAAATCAATTTTATTGACATA	AAAATCAATTTTATTGAGGTA	chr9:86969707-86970820
L1HS-L1-Pa2	chr10	6043	25576235	25582277	Y	CAATTTATTCTTT	CAATTTATTCTTT	chr10:25576235-25582277
L1HS-L1-Pa2	chr10	6025	64032497	64038521	Y	TAAACGTGA	TAAACGTGA	chr10:64032497-64038521
L1HS-L1-Pa2	chr10	6027	110973371	110979397	Y	TAAAAATAG	TAAAAATAG	chr10:110973371-110979397
L1HS-L1-Pa2	chr10	6027	117112018	117118044	Y	GCAGTACATTGTTTTT	GCAGTACATTGTTTTT	chr10:117112018-117118044
L1HS-L1-Pa2	chr11	6046	49703413	49709458	Y	ACAAAGAAAATTAT	AAAAAGAAAATTAT	chr11:49703413-49709458
L1HS-L1-Pa2	chr11	6040	75137311	75143350	Y	AAGAGATGGAGACC	AAGAGATGGAGACC	chr11:75137311-75143350
L1HS-L1-Pa2	chr11	6046	99661690	99667735	Y	AAAAGGAAAAATACT	AAAAGGAAAAATATT	chr11:99661690-99667735
L1HS-L1-Pa2	chr11	6064	99827800	99833863	Y	AGAAAGTCATTGAATGGTTTT	AGAAAGTCATTGAATGGTTTT	chr11:99827800-99833863
L1HS-L1-Pa2	chr12	6052	54164064	54170115	Y	TAAATATGCAAAGCAG	TAAATATGCAAAGCAG	chr12:54164064-54170115
L1HS-L1-Pa2	chr12	6023	72074856	72080878	Y	AAAAAAGTTGA	AAAAAAGTTGA	chr12:72074856-72080878
L1HS-L1-Pa2	chr12	6038	126104020	126110057	Y	TTCACCCTGGTATTTT	TTCACCCTGGTATTTT	chr12:126145093-126151130
L1HS-L1-Pa2	chr13	6067	39828430	39834496	Y	AAACATTTAG	AAACATTTAG	chr13:39828430-39834496
L1HS-L1-Pa2	chr13	6057	58144723	58150779	Y	CCTAAGTTTTT	CCTAAGTTTTT	chr13:58144723-58150779
L1HS-L1-Pa2	chr13	6026	66209616	66215641	Y	AAAATTTGGAAGAGG	AAAATTTGGAAGAGG	chr13:66209616-66215641
L1HS-L1-Pa2	chr14	6020	43237608	43243627	Y	AGAAAATGTGGTAGATTA	AGAAAATGTGGTAGATTA	chr14:43237608-43243627
L1HS-L1-Pa2	chr14	1524	47852964	47854487	Y	AAAAGTTTCAGGGAGAG	AAAAGTTTCAGGGAGAG	chr14:47852964-47854487
L1HS-L1-Pa2	chr15	6040	51214926	51220965	Y	ACAATTTTC	ACAATTTTC	chr15:51214926-51220965
L1HS-L1-Pa2	chr17	6037	64506850	64512886	Y	TTATCTTT	TTATCTTT	chr17:64506850-64512886
L1HS-L1-Pa2	chr20	6072	41876517	41882588	Y	AGAAAGTGGGCCCTC	AGAAAGTGGGCCCTC	chr20:41876517-41882588
L1HS-L1-Pa2	chrX	6068	49527837	49533904	Y	AAGACAGTCAC	AAGACAGTCAC	chrX:49711541-49717608
L1HS-L1-Pa2	chrX	6020	63299476	63305495	Y	GGACCCTATGCTG	GGACCCTATGCTG	chrX:63433180-63439199
L1HS-L1-Pa2	chrY	6040	8045699	8051738	Y	GATTGA	GATTGA	chrY:8062338-8068377
L1HS-L1-Pa2	chr1	1359	229266070	229267428	Y	TAAAATTAGAACGCAT	TAAAATTAGAACGCAT	chr1:231025958-231027316
L1HS-L1-Pa2	chr2	2389	142554703	142557091	Y	AAGAAA	AAGAAA	chr2:142437441-142439829
L1HS-L1-Pa2	chr3	6041	115478430	115484470	Y	TATAGAATAATCC	TATAGAATAATCC	chr3:115478430-115484470
L1HS-L1-Pa2	chr4	6062	157563296	157569357	Y	CATCATTTCTTTCTT	CATCATTTATTTCTT	chr4:157425141-157431202
L1HS-L1-Pa2	chr6	284	48683071	48683354	Y	GAGTTCATTTAGTTT	GAGTTCATTTAGTTT	chr6:48683071-48683354
L1HS-L1-Pa2	chr6	6074	121051586	121057659	Y	AAGAACAAAACCGG	AAGAACAAAACCCG	chr6:121051586-121057659
L1HS-L1-Pa2	chr8	6090	2251107	2257196	Y	TTTTC	TTTTC	chr8:2251107-2257196
L1HS-L1-Pa2	chr9	6023	1213882	1219904	Y	GAAAGCTTAGATC	GAAAGCTTAGATC	chr9:1213882-1219904
L1HS-L1-Pa2	chr9	6058	119897068	119903125	Y	AAAATCTGGAGTG	AAATTCTGGAGTG	chr9:121857335-121863392
L1HS-L1-Pa2	chr11	6054	23276260	23282313	Y	TCAGACCATAGATCCT	TCAGACCATAGATCCT	chr11:23276260-23282313
L1HS-L1-Pa2	chr11	5446	25119518	25124963	Y	GACCTCATT	GACCTCATT	chr11:25119518-25124963
L1HS-L1-Pa2	chr11	6006	56073099	56079104	Y	TGTCTTTCTTGTT	TGTCTTTCTTGTT	chr11:56073099-56079104
L1HS-L1-Pa2	chr12	6035	42151045	42157079	Y	TACCTTAACTATC	TACCTTAACTATC	chr12:42151045-42157079
L1HS-L1-Pa2	chr15	5460	49253056	49258515	Y	AATATTT	AATATTT	chr15:49253056-49258515
L1HS-L1-Pa2	chr18	6054	55847867	55853920	Y	ATATTTAACCTTTT	ATATTTAACTTTTT	chr18:55847867-55853920
L1HS-L1-Pa2	chrY	6067	22823852	22829918	Y	TGTACCA	TGTACCA	chrY:22895115-22901181
L1HS-L1-Pa2	chr13	656	75915866	75916521	Y	AAAAATGAACTC	AAAAATGAACTC	chr13:75915866-75916521
L1HS-L1-Pa2	chr8	262	140420911	140421172	Y	AAAGAAAATATGC	AAAGAAAATATGC	chr8:140420911-140421172
L1HS-L1-Pa2	chr12	5454	86865971	86871424	Y	GGGAA	GGGAA	chr12:86887634-86893087
L1HS-L1-Pa2	chr1	1197	190972752	190973948	Y	AACGGGAAGTTCT	AACAGGAAGTTCT	chr1:192507718-192508914
L1HS-L1-Pa2	chr3	1076	160256447	160257522	Y	CAAAGCCAACTCTTT	CAAAGCCAACTCTTT	chr3:160256439-160257514
L1HS-L1-Pa2	chr5	6015	170443569	170449583	Y	TCTT	TCTT	chr5:170443569-170449583
L1HS-L1-Pa2	chr6	245	48606619	48606863	Y	AAGATGTCAAGACAA	AAGATGTCAAGACAA	chr6:48606619-48606863
L1HS-L1-Pa2	chr1	4095	187431084	187435178	Y	CTAATTTAATTTTTTT	CTAATTTAATTTTTTT	chr1:188966050-188970144
L1HS-L1-Pa2	chr15	229	96290914	96291142	Y	AAAACTGTGTCTG	AAAACTGTGTCTG	chr15:96290914-96291142
L1HS-L1-Pa2	chr8	2281	114384061	114386341	Y	GAGAAAA	GAGAAAA	chr8:114384061-114386341
L1HS-L1-Pa2	chrX	1102	78147652	78148753	Y	AGAAAT	AGAAAT	chrX:78228163-78229264
L1HS-L1-Pa2	chr3	354	46395493	46395846	Y	TGGTAAATTTCTTT	TGGTAAATTTCTTT	chr3:46395493-46395846
L1HS-L1-Pa2	chr2	6052	134501784	134507835	Y	ATAGATAA	ATAGATAA	chr2:134384522-134390573
L1HS-L1-Pa2	chr13	2377	59320444	59322820	Y	AAGTCAAATCTTT	AAGTCAAATCTTT	chr13:59320444-59322820
L1HS-L1-Pa2	chr3	6064	120202965	120209028	Y	AGATTCATTATTCTT	AGATTCATTATTCTT	chr3:120202965-120209028
L1HS-L1-Pa2	chr7	2968	127197249	127200216	Y	TAGAGCGGCATATTTCT	TAGAGCGGCATATTTCT	chr7:127390534-127393501
L1HS-L1-Pa2	chr10	554	120183608	120184161	Y	AAGAGTTTTTCA	AAGAGTTTTTCA	chr10:120183608-120184161
L1HS-L1-Pa2	chr1	2250	83516716	83518965	Y	GAAAA	GAAAA	chr1:83577283-83579532
L1HS-Pre-Ta (ACG/G)	chr7	133	11238820	11238952	Y	AAAAAAATGC	AAAAAAATGC	chr7:11432105-11432237	L1HS_7_6	AAAAAAATGC	AAAAAAATGC	AAAAAAATGC	chr7:11456006-11456015	IDENTICAL
L1HS-Pre-Ta (ACG/G)	chr16	135	49671969	49672103	Y	TGAAGTTTCTTT	TGAAGTTTCTTT	chr16:49671969-49672103	L1HS_16_14c	AAAGAAACTTCA	AAAGAAACTTCA	AAAGAAACTTCA	chr16:50384931-50384942	IDENTICAL
L1HS-Pre-Ta (ACG/G)	chr3	150	19356829	19356978	Y	GATTCAATTTATTT	GATTCAATTTATTT	chr3:19356829-19356978	L1HS_3_12c	AAATAAATTGAATC	AAATAAATTGAATC	AAATAAATTGAATC	chr3:19778271-19778284	IDENTICAL
L1HS-Pre-Ta (ACG/G)	chr2	225	978755	978979	Y	TTGTGGGTTCTTTT	TTGTGGGTTCTTTT	chr2:978755-978979	L1HS_2_1c	AAAAGAACCC	AAAAGAACCC	AAAAGAACCC	chr2A:971280-971289	MATCHING
L1HS-Pre-Ta (ACG/G)	chr6	216	37956563	37956778	Y	AAAAAATACTCTTCAATG	AAAAAATACTCTTCAAGG	chr6:37956563-37956778	L1HS_6_13	AAAAAATACTCTTCAA	AAAAAATACTCTTCAA	AAAAAATACTCTTCAA	chr6:38730816-38730831	MATCHING
L1HS-Pre-Ta (ACG/G)	chr14	184	88516965	88517148	Y	GGAAAAGGGATTTATTT	GGAAAAGGGATTTATTT	chr14:88516965-88517148	L1HS_14_42c	AAATAAATCCCTTTTCC	AAATAAATCCCTTTTCC	AAATAAATCCCTTTTCC	chr14:89081579-89081595	IDENTICAL
L1HS-Pre-Ta (ACG/G)	chr3	166	157543074	157543239	Y	TGAAAGCTCCCTATGTGTTTCT	TGAAAGCTCCCTATGTGTTTCT	chr3:157543066-157543231	L1HS_3_103c	AGAAACACATAGGGAGCTTTCA	AGAAACACATAGGGAGCTTTCA	AGAAACACATAGGGAGCTTTCA	chr3:161351365-161351386	IDENTICAL
L1HS-Pre-Ta (ACG/G)	chr9	324	102864020	102864343	Y	TTTATTTATTTA	TTTATTTATTTA	chr9:104824286-104824609	L1HS_9_43c	TAAATAAATAAA	TAAATAAATAAA	TAAATAAATAAA	chr9:102335743-102335754	IDENTICAL
L1HS-Pre-Ta (ACG/G)	chr9	401	73640425	73640825	Y	TGTCTCTCCTCACTTTCTTTC	TGTCTCTCCTCACTTTCTATC	chr9:75600691-75601091	L1HS_9_32c	AGAAAGTGAGGAGAGACA	AGAAAGTGAGGAGAGACA	AGAAAGTGAGGAGAGACA	chr9:72611579-72611596	MATCHING
L1HS-Pre-Ta (ACG/G)	chr1	213	156315659	156315871	Y	AAAAA	AAAAA	chr1:157769210-157769422	L1HS_1_76	AAAA	AAAA	AAAA	chr1:138797287-138797290	MATCHING
L1HS-Pre-Ta (ACG/G)	chr2	260	195877339	195877598	Y	AAAAAATAGGTTGGCTG	AAAAAATAGGTTGGCTG	chr2:195760078-195760337	L1HS_2_81	AAAAAATAGGTTGGCTG	AAAAAATAGGTTGGCTG	AAAAAATAGGTTGGCTG	chr2B:200510001-200510017	IDENTICAL
L1HS-Pre-Ta (ACG/G)	chr2	375	223729571	223729945	Y	GAAAGTATGGCTGAATA	GAAAGTATGGCTGAACA	chr2:223612310-223612684	L1HS_2_96	GAAAGTATGGCTGAA	GAAAGTATGGCTGAA	GAAAGTATGGCTGAA	chr2B:229043547-229043561	MATCHING
L1HS-Pre-Ta (ACG/G)	chr3	449	116871498	116871946	Y	TTCATCTTTTTA	TTCATCTTTTTA	chr3:116871498-116871946	L1HS_3_71c	TAAAAAGATGAA	TAAAAAGATGAA	TAAAAAGATGAA	chr3:119928590-119928601	IDENTICAL
L1HS-Pre-Ta (ACG/G)	chr4	320	172592253	172592572	Y	GTAAAAATGAATTTCTT	GTAAAAATGAATTTCTT	chr4:172454098-172454417	L1HS_4_132c	AAGAAATTCATTTTTAC	AAGAAATTCATTTTTAC	AAGAAATTCATTTTTAC	chr4:175745108-175745124	IDENTICAL
L1HS-Pre-Ta (ACG/G)	chr1	797	51095864	51096660	Y	TCACTGAATGTAAATTTC	TCACTGAATGTAAATTTC	chr1:51156431-51157227	L1HS_1_12c	GAAATTTACATTCAGTGA	GAAATTTACATTCAGTGA	GAAATTTACATGCAGTGA	chr1:51740746-51740763	IDENTICAL
L1HS-Pre-Ta (ACG/G)	chr1	456	91626129	91626584	Y	GTTC	GTTC	chr1:91686696-91687151	L1HS_1_43	AAAAAAATGTTC	AAAAAAAAGTTC	AAAAAAATGTTC	chr1:92913339-92913350
L1HS-Pre-Ta (ACG/G)	chr6	645	125734281	125734925	Y	TTGAACCTGAGGAGTTTTTT	TTGAACCTGAGGAGTTTTTT	chr6:125734281-125734925	L1HS_6_80c	AAAAAACTCCTCAGGTTCAA	AAAAAACTCCTCAGGTTCAA	AAAAAACTCCTCAGGTTCAA	chr6:127548007-127548026	IDENTICAL
L1HS-Pre-Ta (ACG/G)	chr10	1299	44037585	44038883	Y	AAAGTTTCT	AAAGTTTCT	chr10:44037585-44038883	L1HS_10_15c	AGAAACTTT	AGAAACTTT	AGAAACTTT	chr10:44469460-44469468	IDENTICAL
L1HS-Pre-Ta (ACG/G)	chr10	205	53109472	53109676	Y	AACTT	AACTT	chr10:53109472-53109676	L1HS_10_18c	AAGTT	AAGTT	AAGTT	chr10:50490794-50490798	IDENTICAL
L1HS-Pre-Ta (ACG/G)	chr10	1556	97697874	97699429	Y	AATAGTAAGATGATT	AATAGTAAGATGATT	chr10:97697874-97699429	L1HS_10_35	AATAGTAAGATGATT	AATAGTAAGATGATT	AATAGCAAGATGATT	chr10:96211024-96211038	IDENTICAL
L1HS-Pre-Ta (ACG/G)	chr12	1060	78073281	78074340	Y	TGTAAAAGCATATTTCT	TGTAAAAGCATATTTCT	chr12:78094944-78096003	L1HS_12_32c	AGAAATATGCTTTTACA	AGAAATATGCTTTTACA	AGAAATATGCTTTTACA	chr12:79808215-79808231	IDENTICAL
L1HS-Pre-Ta (ACG/G)	chr18	1202	32820285	32821486	Y	TAAAAAT	TAAAAAT	chr18:32820285-32821486	L1HS_18_15	TAAAAAT	TAAAAAT	TAAAAAT	chr18:32992729-32992735	IDENTICAL
L1HS-Pre-Ta (ACG/G)	chr20	1186	41458022	41459207	Y	TGGTAAAACCCCATTTCTTT	TGGTAAAACCCCATTTCTAT	chr20:41458022-41459207	L1HS_20_18c	AGAAATGGGGTTTTACCA	AGAAATGGGGTTTTACCA	AGAAATGGGGTTTTACCA	chr20:40709557-40709574	MATCHING
L1HS-Pre-Ta (ACG/G)	chrX	165	83834850	83835014	Y	TCTGGGAACC	TCTGGGAACC	chrX:83915361-83915525	L1HS_X_64c	AAAAAGGTTCCCAGA	AAAAGGGTTCCCAGA	AAAAAGGTTCCCAGA	chrX:84139265-84139279
L1HS-Pre-Ta (ACG/G)	chrY	1084	20228060	20229143	Y	CCAGCAATCTTTTTTC	CCAGCAACCTTTTTTC	chrY:20299323-20300406	L1HS_Y_27c	GAAAAAAGGTTGCTGG	GAAAAAAGATTGCTGG	GAAAAAAGGTTGCTGG	chrY:15785761-15785776	IDENTICAL
L1HS-Pre-Ta (ACG/G)	chrY	877	21458688	21459564	Y	TCAGCCTCATTTT	TCAGCCTCATTTT	chrY:21529951-21530827	L1HS_Y_32c	AAAATGAGGCTGA	AAAATGAGGCTGA	AAAATGAGGCTGA	chrY:14774903-14774915	IDENTICAL
L1HS-Pre-Ta (ACG/G)	chr1	6060	34700741	34706800	Y	TGAGTCTTT	TGAGTCTTT	chr1:34804235-34810294	L1HS_1_1c	AAAGACTCA	AAAGACTCA	AAAGACTCA	chr1:35066086-35066094	IDENTICAL
L1HS-Pre-Ta (ACG/G)	chr1	1827	116972590	116974416	Y	AAGATCTCCTGTTGAC	AAGATCTCCTGTTGAC	chr1:117062071-117063897	L1HS_1_64	AAGATCTCCTGTTGAC	AAGATCTCCTGTTGAC	AAGATCTCCTGTTGAC	chr1:120890179-120890194	IDENTICAL
L1HS-Pre-Ta (ACG/G)	chr1	6044	119107018	119113061	Y	ATGATACATGTATACA	ATGATACATGTATACA	chr1:119196499-119202542	L1HS_1_12	ATGATACATGTATACA	ATGATACATGTATACA	ATGATACATGTATACA	chr1:118711567-118711582	IDENTICAL
L1HS-Pre-Ta (ACG/G)	chr1	6044	194408506	194414549	Y	TATTATA	TATTATA	chr1:195943472-195949515	L1HS_1_22	INDEL	INDEL	REFER_INDEL_FOLDER	chr1:177637155-177637832
L1HS-Pre-Ta (ACG/G)	chr2	1184	31712721	31713904	Y	AAGAGGTGAGAT	AAGAGGTGAGAT	chr2:31654574-31655757	L1HS_2_8	AAGAGGTGAGAT	AAGAGGTGAGAT	AAGAGGTGAGAT	chr2A:32277893-32277904	IDENTICAL
L1HS-Pre-Ta (ACG/G)	chr2	6057	71550230	71556286	Y	TTTTTA	TTTTTA	chr2:71492083-71498139	L1HS_2_5c	AAAAA	AAAAA	AAAAA	chr2A:72963743-72963747	MATCHING
L1HS-Pre-Ta (ACG/G)	chr2	6038	126651832	126657869	Y	CACAATAAGCAATTTAT	CACAATAAGCAATTTAT	chr2:126652072-126658109	L1HS_2_9c	ATAAATTGCTTATTGTG	ATAAATTGCTTATTGTG	ATAAATTGCTTATTGTG	chr2B:126952051-126952067	IDENTICAL
L1HS-Pre-Ta (ACG/G)	chr2	6046	148780049	148786094	Y	AAAAATAAAAGAACAG	AAAAATGAAAGAACAG	chr2:148662787-148668832	L1HS_2_11	AAAAATAAAAGAACAG	AAAAATGAAAGAACAG	AAAAATGAAAGAACAG	chr2B:152583607-152583622
L1HS-Pre-Ta (ACG/G)	chr3	6067	90301373	90307439	Y	CTACCCTGAACTTCT	CTACCCTGAACTTCT	chr3:90301373-90307439	L1HS_3_7c	AGAAGTTCAGGGTAG	AGAAGTTCAGGGTAG	AGAAGTTCAGGGTAG	chr3:92528021-92528035	IDENTICAL
L1HS-Pre-Ta (ACG/G)	chr3	6056	109950939	109956994	Y	AAAATGAGG	AAAATGAGG	chr3:109950939-109956994	L1HS_3_10	AAAATGAGG	AAAATGAGG	AAAATGAGG	chr3:112908639-112908647	IDENTICAL
L1HS-Pre-Ta (ACG/G)	chr3	6053	159220168	159226220	Y	TTTTGG	TTTTGG	chr3:159220160-159226212	L1HS_3_17	AAAGTTTTTGG	AAAGCTTTTGG	AAAGTTTTTGG	chr3:163053825-163053835
L1HS-Pre-Ta (ACG/G)	chr5	6071	101494964	101501034	Y	AGAAATAAGTACCAGA	AGAAATAAGTACCAGA	chr5:101494964-101501034	L1HS_5_8	AGAAATAAGTACCAGA	AGAAATAAGTACCAGA	AGAAATAAGTACCAGA	chr5:103207294-103207309	IDENTICAL
L1HS-Pre-Ta (ACG/G)	chr5	6055	104876822	104882876	Y	ATGCCATATTTTT	ATGCCATATTCTT	chr5:104876822-104882876	L1HS_5_10c	AATATGGCAT	AATATGGCAT	AATATGGCAT	chr5:106645344-106645353	MATCHING
L1HS-Pre-Ta (ACG/G)	chr5	6033	110665837	110671869	Y	ATAAATGTATCAAAACT	ATAAATGTATCAAAACT	chr5:110665837-110671869	L1HS_5_12	ATAAATGTATCAAAACT	ATAAATGTATCAAAACT	ATAAATGTATCAAAACT	chr5:112545038-112545054	IDENTICAL
L1HS-Pre-Ta (ACG/G)	chr5	6016	132946879	132952894	Y	AAGATCAAGGCCCCAGGA	AAGATCAAGGCCCCAGAA	chr5:132946879-132952894	L1HS_5_15	AAGATCAAGGCCCCAG	AAGATCAAGGCCCCAG	AAGATCAAGGCCCCAG	chr5:135220578-135220593	MATCHING
L1HS-Pre-Ta (ACG/G)	chr5	6044	160069181	160075224	Y	TCATAAACAAATTTTTTT	TCATAAACAAATTTTTGT	chr5:160069181-160075224	L1HS_5_21c	AAAAATTTGTTTATGA	AAAAATTTGTTTATGA	AAAAAATTGTTTATGA	chr5:162809258-162809273	MATCHING
L1HS-Pre-Ta (ACG/G)	chr5	6056	166326344	166332399	Y	AAGCCTTCAAATTTTTT	AAGCCTTCAAATTTTTT	chr5:166326344-166332399	L1HS_5_22c	AAAAAATTTGAAGGCTT	AAAAAATTTGAAGGCTT	AAAAAATTTGAAGGCTT	chr5:169185695-169185711	IDENTICAL
L1HS-Pre-Ta (ACG/G)	chr6	3142	125681794	125684935	Y	AAAAAAAACTTCTTTCT	AAAAAAAACTTCTTTCT	chr6:125681794-125684935	L1HS_6_79	AAAAAAAACTTCTTTCT	AAAAAAAACTTCTTTCT	AAAAAAAACTTCTTTCT	chr6:127498164-127498180	IDENTICAL
L1HS-Pre-Ta (ACG/G)	chr7	6058	93061586	93067643	Y	TAATCATCATTCTT	TAATCATCATTCTT	chr7:93254871-93260928	L1HS_7_9c	AAGAATGATGATTA	AAGAATGATGATTA	AAGAATGATGATTA	chr7:93430972-93430985	IDENTICAL
L1HS-Pre-Ta (ACG/G)	chr7	6061	140214968	140221028	Y	GAGGGTGTTTCTTT	GAGGGTGTTTCTTT	chr7:140408253-140414313	L1HS_7_16c	AAAGAAACACCCTC	AAAGAAACACCCTC	AAAGAAACACCCTC	chr7:141724802-141724815	IDENTICAL
L1HS-Pre-Ta (ACG/G)	chr8	6062	76696085	76702146	Y	GAAAAAC	GAAAAAC	chr8:76696085-76702146	L1HS_8_4c	GTTTTTC	GTTTTTC	GTTTTTC	chr8:74105363-74105369	IDENTICAL
L1HS-Pre-Ta (ACG/G)	chr9	273	45312053	45312325	Y	AGATCAGGCTTTTTTT	AGATCAGGCTTTTTGT	chr9:42151771-42152043	L1HS_9_20c	AAAAAGCCTGATCT	AAAAAGCCTGATCT	AAAAAGCCTGATCT	chr9:44670326-44670339	MATCHING
L1HS-Pre-Ta (ACG/G)	chr9	6047	82893996	82900042	Y	TCTGCCTTCCTTTTT	TCTGCCTTCCTTTTT	chr9:84854262-84860308	L1HS_9_3c	AAAAAGGAAGGCAGA	AAAAAGGAAGGCAGA	AAAAAGGAAGGCAGA	chr9:82005193-82005207	IDENTICAL
L1HS-Pre-Ta (ACG/G)	chr10	2207	101521208	101523414	Y	AAAATAA	AAAATAA	chr10:101521208-101523414	L1HS_10_38	AAAATAA	AAAATAA	AAAATAA	chr10:100122276-100122282	IDENTICAL
L1HS-Pre-Ta (ACG/G)	chr11	6045	86728708	86734752	Y	GAAAACATTTATT	GAAAACATTTATT	chr11:86728708-86734752	L1HS_11_8c	AATAAATGTTTTC	AATAAATGTTTTC	AATAAACGTTTTC	chr11:85971713-85971725	IDENTICAL
L1HS-Pre-Ta (ACG/G)	chr13	1258	39458556	39459813	Y	TTTTA	TTTTA	chr13:39458556-39459813	L1HS_13_6c	NA	NA	NA	chrNA:NA-NA
L1HS-Pre-Ta (ACG/G)	chr13	6037	47937694	47943730	Y	AAGAAAATCTATTTAC	AAGAAAATCTATTTAC	chr13:47937694-47943730	L1HS_13_3	AAGAAAATCTATTTAC	AAGAAAATCTATTTAC	AAGAAAATCTATTTAC	chr13:48352267-48352282	IDENTICAL
L1HS-Pre-Ta (ACG/G)	chr13	6064	97117633	97123696	Y	TATTTATTATATTCCTTT	TATTTATTATATTCCTAT	chr13:97117633-97123696	L1HS_13_7c	AGGAATATAATAAATA	AGGAATATAATAAATA	AGGAATATAATAAATA	chr13:98434071-98434086	MATCHING
L1HS-Pre-Ta (ACG/G)	chr14	6025	62072325	62078349	Y	AGAACTTAGTGAAG	AGAACTTAGTGAAG	chr14:62072325-62078349	L1HS_14_8	AGAACTTAGTGAAG	AGAACTTAGTGAAG	AGAACTTAGTGAAG	chr14:61966948-61966961	IDENTICAL
L1HS-Pre-Ta (ACG/G)	chr16	6060	67174848	67180907	Y	GCATTTTTCATTTTTCTTTT	GCATTTTTCATTTTTCAATT	chr16:67174848-67180907	L1HS_16_7c	GAAAAATGAAAAATGC	GAAAAATGAAAAATGC	GAAAAATGAAAAATGC	chr16:68371804-68371819	MATCHING
L1HS-Pre-Ta (ACG/G)	chr17	6039	9460028	9466066	Y	TAAATATAGTTTTTC	TAAATATAGTTTTTC	chr17:9460028-9466066	L1HS_17_1	TAAATATAGTTTTTC	TAAATATAGTTTTTC	TAAATATAGTTTTTC	chr17:46843077-46843091	IDENTICAL
L1HS-Pre-Ta (ACG/G)	chr17	6024	62023153	62029176	Y	AAAAATATTAAAC	AAAAATATTAAAC	chr17:62023153-62029176	L1HS_17_2c	GTTTAATATTTTT	GTTTAATATTTTT	GTTTAATATTTTT	chr17:65803552-65803564	IDENTICAL
L1HS-Pre-Ta (ACG/G)	chr17	6056	66052522	66058577	Y	TCCAAGCCTTTCTT	TCCAAGCCTTTCTT	chr17:66052522-66058577	L1HS_17_4c	AAGAAAGGCTTGGA	AAGAAAGGCTTGGA	AAGAAAGGCTTGGA	chr17:69930597-69930610	IDENTICAL
L1HS-Pre-Ta (ACG/G)	chr18	6045	46124311	46130355	Y	TTTTTTTTT	TTTTTTTTT	chr18:46124311-46130355	L1HS_18_6c	AAAAAAAAA	AAAAAAAAA	AAAAAAAAA	chr18:46602462-46602470	IDENTICAL
L1HS-Pre-Ta (ACG/G)	chr18	251	46165019	46165269	Y	AGAA	AGAA	chr18:46165019-46165269	L1HS_18_25	A	A	A	chr18:46633654-46633654	MATCHING
L1HS-Pre-Ta (ACG/G)	chr18	3623	59681011	59684633	Y	AAAGTTTAATTAATGTC	AAAGTTTAATTAATGTC	chr18:59681011-59684633	L1HS_18_36	AAAAGTTTAATTAATGTC	AAAAGTTTAATTAATGTC	AAAAGTTTAATTAATGTC	chr18:60413077-60413094
L1HS-Pre-Ta (ACG/G)	chr21	631	19303039	19303669	Y	AAAA	AAAA	chr21:19303039-19303669	L1HS_21_6	AAAA	AAAA	AAAA	chr21:19100658-19100661	IDENTICAL
L1HS-Pre-Ta (ACG/G)	chrX	6042	82603552	82609593	Y	GAAAATCTATAACCTT	GAAAATCTATAACCTT	chrX:82684063-82690104	L1HS_X_15	GAAAATCTATAACCTT	GAAAATCTATAACCTT	GAAAATCTATAACCTT	chrX:82863566-82863581	IDENTICAL
L1HS-Pre-Ta (ACG/G)	chr2	624	34956250	34956873	Y	AAAACCATCAGGTC	AAAACCATCAGGTC	chr2:34898103-34898726	L1HS_2_11	AAAACCATCAGGTC	AAAACCATCAGGTC	AAAACCATCAGGTC	chr2A:35599431-35599444	IDENTICAL
L1HS-Pre-Ta (ACG/G)	chr2	1572	97308354	97309925	Y	GATTTTCTTGCTTTT	GATTTTCTTGCTTTT	chr2:97250207-97251778	L1HS_2_37c	AGCAAGAAAATC	AGCAAGAAAATC	AGCAAGAAAATC	chr2A:89840505-89840516	MATCHING
L1HS-Pre-Ta (ACG/G)	chr3	758	126372736	126373493	Y	GAAA	GAAA	chr3:126372736-126373493	L1HS_3_76	GAAA	GAAA	GAAA	chr3:129562720-129562723	IDENTICAL
L1HS-Pre-Ta (ACG/G)	chr3	2111	138295386	138297496	Y	ATGACAGCTCATTTTC	ATGACAGCTCATTTTC	chr3:138295378-138297488	L1HS_3_91c	GAAAATGAGCTGTCAT	GAAAATGAGCTGTCAT	GAAAATGAGCTGTCAT	chr3:141721494-141721509	IDENTICAL
L1HS-Pre-Ta (ACG/G)	chr4	366	112768402	112768767	Y	AAGAAGACATTTATG	AAGAAGACATTTACG	chr4:112630247-112630612	L1HS_4_86	AAGAAGACATTTA	AAGAAGACATTTA	AAGAAGACATTTA	chr4:114954024-114954036	MATCHING
L1HS-Pre-Ta (ACG/G)	chr8	921	137035979	137036899	Y	AAAAAATTGAATGA	AAAAAATTGAATGA	chr8:137035979-137036899	L1HS_8_60	AAAAAATTGAATGA	AAAAAATTGAATGA	AAAAAATTGAATGA	chr8:135695954-135695967	IDENTICAL
L1HS-Pre-Ta (ACG/G)	chr16	6064	9585818	9591881	Y	CAGATCCATAATCTTTTTTTT	CAGATCCATAATCTTATCTTT	chr16:9585818-9591881	L1HS_16_1c	AAGATTATGGATCTG	AAGATTATGGATCTG	AAGATTATGGATCTG	chr16:9875832-9875846
L1HS-Pre-Ta (ACG/G)	chr18	1529	66503383	66504911	Y	GGCAGAGCTGGTTCTTTTT	GGCAGAGCTGGTTCTTTAT	chr18:66503383-66504911	L1HS_18_40c	AAGAACCAGCTCTGCC	AAGAACCAGCTCTGCC	AAGAACCAGCTCTGCC	chr18:67455688-67455703	MATCHING
L1HS-Pre-Ta (ACG/G)	chr3	163	132771849	132772011	Y	CCATTTT	CCATTTT	chr3:132771841-132772003	L1HS_3_82c	AAAAGAAAAAATGG	AAAAGAGAAAATGG	AAAAGAAAAAATGG	chr3:136092150-136092163
L1HS-Pre-Ta (ACG/G)	chr4	295	66469878	66470172	Y	TAAAATAAACA	TAAAATAAAGA	chr4:66323707-66324001	L1HS_4_50	INDEL	INDEL	REFER_INDEL_FOLDER	chr4:64659512-64660275
L1HS-Pre-Ta (ACG/G)	chr6	3221	165687181	165690401	Y	AAGA	AAGA	chr6:165636760-165639980	L1HS_6_102	AAGA	AAGA	AAGA	chr6:168380573-168380576	IDENTICAL
L1HS-Pre-Ta (ACG/G)	chr7	6067	96887620	96893686	Y	AAATCAATATTTGTTGGGGA	AAATCAATATTTGTTGCAGA	chr7:97080905-97086971	L1HS_7_11	AAATCAATATTTGTTG	AAATCAATATTTGTTG	AAATCAATATTTGTTG	chr7:97321618-97321633	MATCHING
L1HS-Pre-Ta (ACG/G)	chr12	1029	96614176	96615204	Y	AAGTTAAAGTC	AAGTTAAAGTC	chr12:96635839-96636867	L1HS_12_48c	AATGACTTTAACT	AAAGACTTTAACT	AAAGACTTTAACT	chr12:98750189-98750201
L1HS-Pre-Ta (ACG/G)	chr14	583	51601945	51602527	Y	TTTCTT	TTTCTT	chr14:51601945-51602527	L1HS_14_26c.L1HS_14_27c!	AAGAAA	AAGAAA	AAGAAA	chr14:51290729-51290734	IDENTICAL
L1HS-Pre-Ta (ACG/G)	chr3	1256	3148148	3149403	Y	AAAC	AAAC	chr3:3148148-3149403	L1HS_3_2	INDEL	INDEL	REFER_INDEL_FOLDER	chr3:3227369-3227378
L1HS-Pre-Ta (ACG/G)	chr5	6066	13469611	13475676	Y	GAAAATCACGTCAACC	GAAAATCACGTCAACC	chr5:13469611-13475676	L1HS_5_1	GAAAATCACGTCAACC	GAAAATCACGTCAACC	GAAAATCACGTCAACC	chr5:13670211-13670226	IDENTICAL
L1HS-Pre-Ta (ACG/G)	chr16	370	25213325	25213694	Y	AAGATCCCACAGCCA	AAGATCCCACAGCCA	chr16:25213325-25213694	L1HS_16_6	AAGATCCCACA	AAGATCCCACA	AAGATCCCACA	chr16:25601554-25601564	MATCHING
L1HS-Pre-Ta (ACG/G)	chr10	545	29752160	29752704	Y	TGCATTGTT	TGCATTGTT	chr10:29752160-29752704	L1HS_10_9c	AACAATGCA	AACAATGCA	AACAATGCA	chr10:30121404-30121412	IDENTICAL
L1HS-Pre-Ta (ACG/G)	chr8	344	43345729	43346072	Y	TTTTTT	TTTTTT	chr8:43345729-43346072	L1HS_8_21c	INDEL	INDEL	REFER_INDEL_FOLDER	chr8:40143611-40143614
L1HS-Pre-Ta (ACG/G)	chr5	278	121033933	121034210	Y	TTTTA	TTTTA	chr5:121033933-121034210	L1HS_5_73c	NA	NA	NA	chrNA:NA-NA
L1HS-Pre-Ta (ACG/G)	chr10	336	83606473	83606808	Y	CACTATATATAT	CACTATATATAT	chr10:83606473-83606808	L1HS_10_31c	ATATATATAGTG	ATATATATAGTG	ATATATATAGTG	chr10:81887284-81887295	IDENTICAL
L1HS-Pre-Ta (ACG/G)	chr2	476	13018091	13018566	Y	AAAAAATAG	AAAAAATAG	chr2:12984944-12985419	L1HS_2_6	AAAAAATAG	AAAAAATAG	AAAAAATAG	chr2A:13170393-13170401	IDENTICAL
L1HS-Pre-Ta (ACG/G)	chr5	3302	9312738	9316039	Y	TAAAAATAAAATTTTA	TAAAAATAAAATTTTA	chr5:9312738-9316039	L1HS_5_7	TAAAAATAAAATTTTA	TAAAAATAAAATTTTA	TAAAAATAAAATTTTA	chr5:9421247-9421262	IDENTICAL
L1HS-Pre-Ta (ACG/G)	chr11	1819	30943697	30945515	Y	GAGATATCTTAGAAAATTTC	GAGATATCTTAGAAAATTTC	chr11:30943697-30945515
L1HS-Pre-Ta (ACG/G)	chr11	796	7211181	7211976	Y	GGTAGATTTC	GGTAGATTTC	chr11:7211181-7211976	L1HS_11_7c	GAAATCTACC	GAAATCTACC	GAAATCTACC	chr11:7065767-7065776	IDENTICAL
L1HS-Pre-Ta (ACG/G)	chrX	6040	26092181	26098220	Y	TGCTTCT	TGCTTCT	chrX:26242445-26248484	L1HS_X_4c	AGAAGCA	AGAAGCA	AGAAGCA	chrX:26443211-26443217	IDENTICAL
L1HS-Pre-Ta (ACG/G)	chr9	2041	16455818	16457858	Y	AAAAAAAAAA	AAAAAAAAAA	chr9:16455818-16457858	L1HS_9_10	AAAATGCCTTCTTCTGG	AAAATGCCATCTTCTGG	AAAATGCCTTCTTCTGG	chr9:16865594-16865610
L1HS-Pre-Ta (ACG/G)	chr14	5161	78844998	78850158	Y	AGCACAGGGAAGCATTCT	AGCACAGGGAAGCATTCT	chr14:78844998-78850158	L1HS_14_36c	AGAATGCTTCCCTGTGCT	AGAATGCTTCCCTGTGCT	AGAATGCTTCCCTGTGCT	chr14:79153365-79153382	IDENTICAL
L1HS-Pre-Ta (ACG/G)	chrX	296	100919517	100919812	Y	AAGTCCATGAATCCA	AAGTCCATGAATCCA	chrX:101000028-101000323	L1HS_X_82	AAGTCCATGAATCCA	AAGTCCATGAATCCA	AAGTCCATGAATCCA	chrX:101426390-101426404	IDENTICAL
L1HS-Pre-Ta (ACG/G)	chr15	443	25044643	25045085	Y	TGACCAATTCATTTC	TGACCAATTCATTTC	chr15:25044643-25045085	L1HS_15_5c	GAAATGAATTGGTCA	GAAATGAATTGGTCA	GAAATGAATTGGTCA	chr15:24753340-24753354	IDENTICAL
L1HS-Pre-Ta (ACG/G)	chr7	3374	116760165	116763538	Y	AAAAGTTTGAATGT	AAAAGTTTGAATGT	chr7:116953450-116956823
L1HS-Pre-Ta (ACG/G)	chr1	836	60456336	60457171	Y	AGAATTTTTTACTTAGACCAC	AGAATTTTTTACTTAGACAAC	chr1:60516903-60517738
L1HS-Pre-Ta (ACG/G)	chr1	1102	173452058	173453159	Y	AAAAACATTTACCATT	AAAAACATTTACCATT	chr1:174987024-174988125
L1HS-Pre-Ta (ACG/G)	chr4	3103	131294611	131297713	Y	AAGTTAGACATCTTTT	AAGTTAGACATCTTCT	chr4:131156456-131159558
L1HS-Pre-Ta (ACG/G)	chr15	1246	45077435	45078680	Y	TCCC	TCCC	chr15:45077435-45078680
L1HS-Ta-0	chr2	2953	133891176	133894128	Y	TATTTATTT	TATTTATTT	chr2:133773914-133776866	L1HS_2_55	INDEL	INDEL	REFER_INDEL_FOLDER	chr2B:137425554-137425928
L1HS-Ta-0	chr3	1613	2023591	2025203	Y	AAAAGAAACATAGAAGG	AAAAGAAACATAGAAGG	chr3:2023591-2025203	L1HS_3_1	AAAAGAAACATAGAAGG	AAAAGAAACATAGAAGG	AAAAGAAAAATAGAAGG	chr3:2071955-2071971	IDENTICAL
L1HS-Ta-0	chr9	787	66930666	66931452	Y	TTTTTT	TTTTTT	chr9:68171967-68172753	L1HS_9_27c	NA	NA	NA	chrNA:NA-NA
L1HS-Ta-0	chrX	737	129808396	129809132	Y	GATTCTT	GATTCTT	chrX:129910542-129911278	L1HS_X_101c	AAGAATC	AAGAATC	AAGAATC	chrX:130406835-130406841	IDENTICAL
L1HS-Ta-0	chr1	6036	192920156	192926191	Y	CTTTTCTGACTCTT	CTTTTCTGACTCTT	chr1:194455122-194461157	L1HS_1_21c	AAGAGTCAGAAAAG	AAGAGTCAGAAAAG	AAGAGTCAGAAAAG	chr1:176129903-176129916	IDENTICAL
L1HS-Ta-0	chr2	6060	16696596	16702655	Y	AACTTTATTTTTTT	AACTTTATTTTTTT	chr2:16638449-16644508	L1HS_2_3c	AAAAAAA	AAAAAAA	AAAAAAA	chr2A:16936963-16936969
L1HS-Ta-0	chr4	6058	18755764	18761821	Y	CCACTGATTTGCTTT	CCACTGATTTGCTTT	chr4:18688593-18694650	L1HS_4_3c	INDEL	INDEL	REFER_INDEL_FOLDER	chr4:19064424-19064481
L1HS-Ta-0	chr4	6045	62634403	62640447	Y	AGTATATTCTATT	AGTATATTCTATT	chr4:62488232-62494276	L1HS_4_11c	AATAGAATATACT	AATAGAATATACT	AATAGAATATACT	chr4:68483674-68483686	IDENTICAL
L1HS-Ta-0	chr4	6064	79626315	79632378	Y	AAAGCTTCAAGATA	AAAGCTTCAAGATA	chr4:79488160-79494223	L1HS_4_15	AAAGCTTCAAGATA	AAAGCTTCAAGATA	AAAGCTTCAAGATA	chr4:52085421-52085434	IDENTICAL
L1HS-Ta-0	chr4	6231	93256545	93262775	Y	AAGAATAAATAATACTC	AAGAATAAATAATACTC	chr4:93118390-93124620	L1HS_4_22	AAGAATAAATAATACTC	AAGAATAAATAATACTC	AAGAATAAATAATACTC	chr4:94982311-94982327	IDENTICAL
L1HS-Ta-0	chr4	6063	121227456	121233518	Y	GACTTATTTGTT	GACTTATTTGTT	chr4:121089301-121095363	L1HS_4_28c	AACAAATAAGTC	AACAAATAAGTC	AACAAATAAGTC	chr4:123300756-123300767	IDENTICAL
L1HS-Ta-0	chr5	2519	143910792	143913310	Y	ATAGATACAACATTTTCTTT	ATAGATACAACATTTTCTTT	chr5:143910792-143913310	L1HS_5_84c	AAAGAAAATGTTGTATCTAT	AAAGAAAATGTTGTATCTAT	AAAGAAAATGTTGTATCTAT	chr5:146399171-146399190	IDENTICAL
L1HS-Ta-0	chr6	6041	2362997	2369037	Y	TTTTTTTTTTTTA	TTTTTTTTTTTTA	chr6:2362997-2369037	L1HS_6_1c	TAAAAAAAAAAAA	TAAAAAAAAAAAA	TAAAAAAAAAAAA	chr6:2424556-2424568	IDENTICAL
L1HS-Ta-0	chr6	6048	94632176	94638223	Y	ACATCAAAGTTCT	ACATCAAAGTTCT	chr6:94632176-94638223	L1HS_6_10c	AGAACTTTGATGT	AGAACTTTGATGT	AGAACTTTGATGT	chr6:95241981-95241993	IDENTICAL
L1HS-Ta-0	chr10	6039	107525263	107531301	Y	CTACAAAGTTCTTTT	CTACAAAGTTCTTTT	chr10:107525263-107531301	L1HS_10_8c	AAGAACTTTGTAG	AAGAACTTTGTAG	AAGAACTTTGTAG	chr10:106246235-106246247	MATCHING
L1HS-Ta-0	chr10	6068	111562139	111568206	Y	TAAAGCCATGTTCT	TAAAGCCATGTTCT	chr10:111562139-111568206	L1HS_10_10c	AGAACATGGCTTTA	AGAACATGGCTTTA	AGAACATGGCTTTA	chr10:110421912-110421925	IDENTICAL
L1HS-Ta-0	chr11	6034	31293771	31299804	Y	CTGCATACCTTTTT	CTGCATACCTTTTT	chr11:31293771-31299804	L1HS_11_2c	AAAAAGGTATGCAG	AAAAAGGTATGCAG	AAAAAGGTATGCAG	chr11:31508162-31508175	IDENTICAL
L1HS-Ta-0	chr11	5428	98978630	98984057	Y	AATCACAGTGTT	AATCACAGTGTT	chr11:98978630-98984057	L1HS_11_50	AAAAATCACAGTGTT	AAAAATCACAGTGTT	AAAAATCACAGTGTT	chr11:98229505-98229519
L1HS-Ta-0	chr12	6064	3478594	3484657	Y	AAGACCCTATTTTTA	AAGACCCTATTTTTA	chr12:3478594-3484657	L1HS_12_1c	TAAAAATAGGGTCTT	TAAAAATAGGGTCTT	TAAAAATAGGGTCTT	chr12:3641846-3641860	IDENTICAL
L1HS-Ta-0	chr12	6043	42788263	42794305	Y	GTACCAAATTTA	GTACCAAATTTA	chr12:42788263-42794305	L1HS_12_3c	TAAATTTGGTAC	TAAATTTGGTAC	TAAATTTGGTAC	chr12:45711969-45711980	IDENTICAL
L1HS-Ta-0	chr13	6057	30774453	30780509	Y	AAAGCTAGTCCC	AAAGCTAGTCCC	chr13:30774453-30780509	L1HS_13_1	AAAGCTAGTCCC	AAAGCTAGTCCC	AAAGCTAGTCCC	chr13:31041809-31041820	IDENTICAL
L1HS-Ta-0	chr14	6059	47726037	47732095	Y	AGAAAAAACATTG	AGAAAAAACATTG	chr14:47726037-47732095	L1HS_14_5	AGAAAAAACATTG	AGAAAAAACATTG	AGAAAAAACATTG	chr14:47308114-47308126	IDENTICAL
L1HS-Ta-0	chr14	6038	62653172	62659209	Y	TAAGGACAGATTTT	TAAGGACAGATTTT	chr14:62653172-62659209	L1HS_14_9c	AAAATCTGTCCTTA	AAAATCTGTCCTTA	AAAATCTGTCCTTA	chr14:62554149-62554162	IDENTICAL
L1HS-Ta-0	chr16	5836	18740047	18745882	Y	GAGATATTTAGTATGTTTCT	GAGATATTTAGTATGTTTCT	chr16:18740047-18745882	L1HS_16_4c	AGAAACATACTAAATATCTC	AGAAACATACTAAATATCTC	AGAAACATACTAAATATCTC	chr16:18921089-18921108	IDENTICAL
L1HS-Ta-0	chr16	808	22618748	22619555	Y	TAAAACAGAT	TAAAACAGAT	chr16:22618748-22619555	L1HS_16_5c	NA	NA	NA	chrNA:NA-NA
L1HS-Ta-0	chr18	6056	43440742	43446797	Y	GAGACCAG	GAGACCAG	chr18:43440742-43446797	L1HS_18_5	AAGAGTTCGAGACCAG	AAGAGTTTGAGACCAG	AAGAGTTCGAGACCAG	chr18:43861818-43861833
L1HS-Ta-0	chr19	1527	48247119	48248645	Y	AAAACTCTGATAA	AAAACTCTGATAA	chr19:48247119-48248645	L1HS_19_8	AAAACTCTGATAA	AAAACTCTGATAA	AAAACTCTGATAA	chr19:48572512-48572524	IDENTICAL
L1HS-Ta-0	chr20	6040	12729654	12735693	Y	GGGTCACTGGATTTA	GGGTCACTGGATTTA	chr20:12729654-12735693	L1HS_20_3c	TAAATCCAGTGACCC	TAAATCCAGTGACCC	TAAATCCAGTGACCC	chr20:12875144-12875158	IDENTICAL
L1HS-Ta-0	chr5	6054	57715760	57721813	Y	AAAAAACAC	AAAAAACAC	chr5:57715760-57721813	L1HS_5_4	AAAAACAAAAAACAC	AAAAAAAAAAAACAC	AAAAACAAAAAACAC	chr5:57432611-57432625
L1HS-Ta-0	chr6	1417	48976562	48977978	Y	TTTTTA	TTTTTA	chr6:48976562-48977978	L1HS_6_18c	TAAAAAACCATTGC	TAAAAAGCCATTGC	TAAAAAGCCATTGC	chr6:50030710-50030723
L1HS-Ta-0	chr10	6060	33839752	33845811	Y	AGGGCATCTTTTT	AGGGCATCTTTTT	chr10:33839752-33845811	L1HS_10_4c	AAAAAGATGCCCTCTGGG	AAAAAGATGCCCTGTGGG	AAAAAGATGCCCTGTGGG	chr10:34253035-34253052
L1HS-Ta-0	chr20	6046	23354747	23360792	Y	TAAAATGCACAATCA	TAAAATGCACAATCA	chr20:23354747-23360792	L1HS_20_4	TAAAATGCACAATCA	TAAAATGCACAATCA	TAAAATGCACAATCA	chr20:23730561-23730575	IDENTICAL
L1HS-Ta-0	chr4	860	142174631	142175490	Y	TTTT	TTTT	chr4:142036476-142037335	L1HS_4_110	TTTT	TTTT	TTTT	chr4:144662763-144662766	IDENTICAL
L1HS-Ta-0	chr1	3845	56543147	56546991	Y	CTCT	CTCT	chr1:56603714-56607558	L1HS_1_14	AAAAGAACCACTGCCTC	AAAAGAACCACTGCCTC	AAAAGAACCACTGCCTC	chr1:57385615-57385631
L1HS-Ta-0	chr6	2351	19018834	19021184	Y	GACACACTTCTTT	GACCCACTTCTTT	chr6:19018834-19021184
L1HS-Ta-0	chr9	819	103581265	103582083	Y	AGAAAATGTTTTT	AGAAAATGTTTTT	chr9:105541531-105542349	L1HS_9_45c	AAAAACATTTTCT	AAAAACATTTTCT	AAAAACATTTTCT	chr9:103042529-103042541	IDENTICAL
L1HS-Ta-0	chr4	2218	88841278	88843495	Y	AAAAAGTTACAAACAAC	AAAAAGTTACAAACAAC	chr4:88703123-88705340
L1HS-Ta-0	chr18	6050	71687796	71693845	Y	AAGATTAAA	AAGATTAAA	chr18:71687796-71693845	L1HS_18_10	AAGATTAAAATGTC	AAGATTAAAGTGTC	AAGATTAAAGTGTC	chr18:72741792-72741805
L1HS-Ta-0	chrY	1138	18415418	18416555	Y	ACAACACACAAAAACCCTAA	ACAAAACAAAAAACCCTAA	chrY:18486681-18487818	L1HS_Y_23	AAAAACCCTAA	AAAAACCCTAA	AAAAACCCTAA	chrY:12148245-12148255
L1HS-Ta-0	chrY	1138	18589477	18590614	Y	TTAGGGTTTTTTGTTTTGT	TTAGGGTTTTTGTGTGTTGT	chrY:18660740-18661877	L1HS_Y_24c	AAAAACCCTAA	AAAAACCCTAA	AAAAACCCTAA	chrY:12148245-12148255
L1HS-Ta-0	chr12	1185	58688719	58689903	Y	TTCTTCCAACTTTA	TTCTTCCAACTTTA	chr12:58688719-58689903	L1HS_12_23c	TAAAGTTGGAAGAA	TAAAGTTGGAAGAA	TAAAGTTGGAAGAA	chr12:29531945-29531958	IDENTICAL
L1HS-Ta-0	chr6	1157	54810921	54812077	Y	AAAGGAAATTCTT	AAAGGAAATTCTT	chr6:54810921-54812077
L1HS-Ta-0	chr2	3483	130156231	130159713	Y	CAAAAATCTTTTTTTTTTT	CAAAAATCTTTTTTTTTTT	chr2:130156471-130159953	L1HS_2_51c	AAAAAAAAAAAGATTTTTG	AAAAAAAAAAAGATTTTTG	AAAAAAAAAAAGATTTTTG	chr2B:130608460-130608478	IDENTICAL
L1HS-Ta-1d	chr7	169	69272954	69273122	Y	AAAATCTGAAGCTATTGATA	AAAATCTGAAGCTATTGATA	chr7:69466239-69466407	L1HS_7_30	AAAATCTGAAGCTATTGATA	AAAATCTGAAGCTATTGATA	AAAATCTGAAGCTATTGATA	chr7:70117179-70117198	IDENTICAL
L1HS-Ta-1d	chr5	132	151456433	151456564	Y	AAAATAATATC	AAAATAATATC	chr5:151456433-151456564	L1HS_5_92	AAAATAATATC	AAAATAATATC	AAAATAATATC	chr5:154091116-154091126	IDENTICAL
L1HS-Ta-1d	chr6	167	74052081	74052247	Y	CCCATTTTCTTTTTTT	CCCATTTTCTATTTTT	chr6:74052081-74052247	L1HS_6_35c	AAAAATAGAAAATGGG	AAAAAAAGAAAATGGG	AAAAATAGAAAATGGG	chr6:74084918-74084933	IDENTICAL
L1HS-Ta-1d	chr18	120	56958858	56958977	Y	TGATCTTA	TGATCTTA	chr18:56958858-56958977	L1HS_18_30c	ATAAGTAAGATCA	ATAAATAAGATCA	ATAAGTAAGATCA	chr18:57627981-57627993
L1HS-Ta-1d	chr6	127	20060979	20061105	Y	GTGAATGATCTTTTTA	GTGAATGATCTTTTTA	chr6:20060979-20061105
L1HS-Ta-1d	chr9	216	72765966	72766181	Y	TCACATTTAATTCTTT	TCACATTTAATTCTTT	chr9:74726232-74726447	L1HS_9_30c	AAAGAATTAAATGTGA	AAAGAATTAAATGTGA	AAAGAATTAAATGTGA	chr9:71718618-71718633	IDENTICAL
L1HS-Ta-1d	chr14	120	51474093	51474212	Y	AATACATAATTTT	AATACATAATTTT	chr14:51474093-51474212	L1HS_14_25c	AAAATTATGTATT	AAAATTATGTATT	AAAATTATGTATT	chr14:51161184-51161196	IDENTICAL
L1HS-Ta-1d	chr7	145	143820410	143820554	Y	TCACATTTCTT	TCACATTTCTT	chr7:144013695-144013839	L1HS_7_70c	AAGAAATGTGA	AAGAAATGTGA	AAGAAATGTGA	chr7:145202618-145202628	IDENTICAL
L1HS-Ta-1d	chr9	144	83294818	83294961	Y	CACCCTCAGTTTTT	CACCCTCAGTTTTT	chr9:85255084-85255227	L1HS_9_36c	AAAAACTGAGGGTG	AAAAACTGAGGGTG	AAAAACTGAGGGTG	chr9:82415490-82415503	IDENTICAL
L1HS-Ta-1d	chr4	783	18846433	18847215	Y	AGAAAAGAATATCAAC	AGAAAAGAATATCAAC	chr4:18779262-18780044	L1HS_4_10	AGAAAAGAATATCAAC	AGAAAAGAATATCAAC	AGAAAAGAATATCAAC	chr4:19151451-19151466	IDENTICAL
L1HS-Ta-1d	chr7	424	28556686	28557109	Y	TCCTAATCTCCTTTTCTTTT	TCCTAATCTCCTTTTCTTAT	chr7:28749971-28750394	L1HS_7_14c	AAGAAAAGGAGATTAGGA	AAGAAAAGGAGATTAGGA	AAGAAAAAGAGATTAGGA	chr7:29113405-29113422	MATCHING
L1HS-Ta-1d	chr8	326	126750564	126750889	Y	TCATGTTAATTTTT	TCATGTTAATTTTT	chr8:126750564-126750889	L1HS_8_52c	AAAAATTAACATGA	AAAAATTAACATGA	AAAAATTAACATGA	chr8:125255475-125255488	IDENTICAL
L1HS-Ta-1d	chr11	321	84888953	84889273	Y	TAAAGTTACAAAATCA	TAAAGTTACAAAATCA	chr11:84888953-84889273	L1HS_11_48	TAAAGTTACAAAATCA	TAAAGTTACAAAATCA	TAAAGTTACAAAATCA	chr11:84114602-84114617	IDENTICAL
L1HS-Ta-1d	chr12	178	60581309	60581486	Y	CAATTTCACTTTTT	CAATTTCACTTTTT	chr12:60581309-60581486	L1HS_12_28c	AAAAAGTGAAATTG	AAAAAGTGAAATTG	AAAAAGTGAAATTG	chr12:27619692-27619705	IDENTICAL
L1HS-Ta-1d	chr15	466	55799305	55799770	Y	AATTCTTCATTTTC	AATTCTTCATTTTC	chr15:55799305-55799770	L1HS_15_16c	GAAAATGAAGAATT	GAAAATGAAGAATT	GAAAATGAAGAATT	chr15:55175203-55175216	IDENTICAL
L1HS-Ta-1d	chr18	265	28439592	28439856	Y	TAGCACATTATTTTA	TAGCACATTATTTTA	chr18:28439592-28439856	L1HS_18_14c	TAAAATAATGTGCTA	TAAAATAATGTGCTA	TAAAATAATGTGCTA	chr18:28525663-28525677	IDENTICAL
L1HS-Ta-1d	chr2	562	218001454	218002015	Y	AAAAAAGGCACAACAGGGA	AAAAAAGGCACAACAGAGA	chr2:217884193-217884754	L1HS_2_95	AAAAAAGGCACAACAG	AAAAAAGGCACAACAG	AAAAAAGGCACAACAG	chr2B:223203687-223203702	MATCHING
L1HS-Ta-1d	chr3	269	106956545	106956813	Y	GAAAAACAGTATCTTTTC	GAAAAACAGTATCTTTTC	chr3:106956545-106956813	L1HS_3_61c	GAAAAGATACTGTTTTTC	GAAAAGATACTGTTTTTC	GAAAAGATACTGTTTTTC	chr3:109824454-109824471	IDENTICAL
L1HS-Ta-1d	chr7	603	129714605	129715207	Y	AGAAATTCTGGGTTTTGTTCCATTGT	AGAAATTCTGGGTTTTGTTCCTTTCT	chr7:129907890-129908492	L1HS_7_60	AGAAATTCTGGGTTTTGTTCC	AGAAATTCTGGGTTTTGTTCC	AGAAATTCTGGGGTTTGTTCC	chr7:130914061-130914081	MATCHING
L1HS-Ta-1d	chr7	160	144500878	144501037	Y	AAGATAC	AAGATAC	chr7:144694163-144694322	L1HS_7_72	AAGATAC	AAGATAC	AAGATAC	chr7:145900217-145900223	IDENTICAL
L1HS-Ta-1d	chr8	468	114141380	114141847	Y	TAGGGCCTTGTTTTA	TAGGGCCTTGTTTTA	chr8:114141380-114141847	L1HS_8_46c	TAAAACAAGGCCCTA	TAAAACAAGGCCCTA	TAAAACAAGGCCCTA	chr8:112350235-112350249	IDENTICAL
L1HS-Ta-1d	chr9	379	77243302	77243680	Y	AACAAAGGATACGGTTG	AACAAAGGATACGGTTG	chr9:79203568-79203946	L1HS_9_33	AACAAAGGATACGGTTG	AACAAAGGATACGGTTG	AACAAAGGATACGGTTG	chr9:76283240-76283256	IDENTICAL
L1HS-Ta-1d	chr11	303	15952475	15952777	Y	ATTCTTT	ATTCTTT	chr11:15952475-15952777	L1HS_11_14c	AAAGAAT	AAAGAAT	AAAGAAT	chr11:15919020-15919026	IDENTICAL
L1HS-Ta-1d	chr13	519	91653412	91653930	Y	TAAAACCAAA	TAAAACCAAA	chr13:91653412-91653930	L1HS_13_28	TAAAACCAAA	TAAAACCAAA	TAAAACCAAA	chr13:92887945-92887954	IDENTICAL
L1HS-Ta-1d	chr13	608	103501585	103502192	Y	AAAGAAGACATCA	AAAGAAGACATCA	chr13:103501585-103502192	L1HS_13_33	AAAGAAGACATCA	AAAGAAGACATCA	AAAGAAGACATCA	chr13:104986792-104986804	IDENTICAL
L1HS-Ta-1d	chr16	171	25421890	25422060	Y	TTTT	TTTT	chr16:25421890-25422060	L1HS_16_7c	AAAA	AAAA	AAAA	chr16:25868042-25868045	IDENTICAL
L1HS-Ta-1d	chr18	443	59181414	59181856	Y	TGAATCTTATTTTCTT	TGAATCTTATTTTCTT	chr18:59181414-59181856	L1HS_18_35c	AAGAAAATAAGATTCA	AAGAAAATAAGATTCA	AAGAAAATAAGATTCA	chr18:59874369-59874384	IDENTICAL
L1HS-Ta-1d	chr21	255	25747019	25747273	Y	AAAGTGTAGATGCTCTAT	AAAGTGTAGATGCTCAAT	chr21:25747019-25747273	L1HS_21_10	AAAGTGTAGATGCTC	AAAGTGTAGATGCTC	AAAGTGTAGATGCTC	chr21:25281404-25281418	MATCHING
L1HS-Ta-1d	chr1	489	190568012	190568500	Y	AAGCTCTGCAGA	AAGCTCTGCAGA	chr1:192102978-192103466	L1HS_1_92	AAGCTCTGCAGA	AAGCTCTGCAGA	AAGCGCTGCAGA	chr1:173683969-173683980	IDENTICAL
L1HS-Ta-1d	chr5	867	51524053	51524919	Y	TTTTCTT	TTTTCTT	chr5:51524053-51524919	L1HS_5_45c	AAGAAAA	AAGAAAA	AAGAAAA	chr5:63810386-63810392	IDENTICAL
L1HS-Ta-1d	chr6	634	160800455	160801088	Y	TTTTC	TTTTC	chr6:160750034-160750667	L1HS_6_99c	GAAAA	GAAAA	GAAAA	chr6:163359569-163359573	IDENTICAL
L1HS-Ta-1d	chr7	508	129101030	129101537	Y	AAGAAGACCATCCT	AAGAAGACCATCCT	chr7:129294315-129294822	L1HS_7_59	AAGAAGACCATCCT	AAGAAGACCATCCT	AAGAAGACCATCCT	chr7:130291075-130291088	IDENTICAL
L1HS-Ta-1d	chr8	1331	18498899	18500229	Y	AAAAGGATC	AAAAGGATC	chr8:18498899-18500229	L1HS_8_8	AAAAGGATC	AAAAGGATC	AAAAGGATC	chr8:14814511-14814519	IDENTICAL
L1HS-Ta-1d	chr8	543	18811913	18812455	Y	GAAAAGTCT	GAAAAGTCT	chr8:18811913-18812455	L1HS_8_9	GAAAAGTCT	GAAAAGTCT	GAAAAGTCT	chr8:15133248-15133256	IDENTICAL
L1HS-Ta-1d	chr8	1048	77499938	77500985	Y	TTTT	TTTT	chr8:77499938-77500985	L1HS_8_30c	AAAA	AAAA	AAAA	chr8:74923020-74923023	IDENTICAL
L1HS-Ta-1d	chr9	753	101523531	101524283	Y	GAATATATCCCTATTCTTTT	GAATATATCCCTATTCTTAT	chr9:103483797-103484549	L1HS_9_41c	AAGAATAGGGATATATTC	AAGAATAGGGATATATTC	AAGAATAGAGATATATTC	chr9:100959533-100959550	MATCHING
L1HS-Ta-1d	chr10	141	32969795	32969935	Y	TTTCT	TTTCT	chr10:32969795-32969935	L1HS_10_11c	AGAAA	AGAAA	AGAAA	chr10:22612326-22612330	IDENTICAL
L1HS-Ta-1d	chr12	817	97174604	97175420	Y	AAGATACTCACA	AAGATACTCACA	chr12:97196267-97197083	L1HS_12_50	AAGATACTCACA	AAGATACTCACA	AAGATACTCACA	chr12:99321881-99321892	IDENTICAL
L1HS-Ta-1d	chr17	348	26683720	26684067	Y	TTTTT	TTTTT	chr17:26683720-26684067	L1HS_17_5c	AAAAA	AAAAC	AAAAA	chr17:25945669-25945673
L1HS-Ta-1d	chr17	163	29216753	29216915	Y	AAAAAACGTTT	AAAAAACGTTT	chr17:29216753-29216915	L1HS_17_6	TTTTT	TTTTT	TTTTT	chr17:23345336-23345340
L1HS-Ta-1d	chr18	847	70839478	70840324	Y	AAGG	AAGG	chr18:70839478-70840324	L1HS_18_47	AC	AA	CA	chr18:71879565-71879564	MATCHING
L1HS-Ta-1d	chr1	725	74696553	74697277	Y	CCTTACTTTA	CCTTACTTTA	chr1:74757120-74757844	L1HS_1_30c	TAAAGTAAGG	TAAAGTAAGG	TAAAGTAAGG	chr1:75815566-75815575	IDENTICAL
L1HS-Ta-1d	chr2	445	88045796	88046240	Y	AAAAGAATTGTGGGTATG	AAAAGAATTGTGGGTATG	chr2:87987649-87988093	L1HS_2_34	AAAAGAATTGTGGGTATG	AAAAGAATTGTGGGTATG	AAAAGAATTGTGGGTATG	chrX:143611286-143611303	IDENTICAL
L1HS-Ta-1d	chr2	3050	88868494	88871543	Y	GAAAATATTAAAACTAAG	GAAAATATTAAAACTAAG	chr2:88810347-88813396	L1HS_2_35	GAAAATATTAAAACTAAG	GAAAATATTAAAACTAAG	GAAAATATTAAAACTAAG	chr2A:89782987-89783004	IDENTICAL
L1HS-Ta-1d	chr2	1821	115960887	115962707	Y	AAAA	AAAA	chr2:115961127-115962947	L1HS_2_44	AAAA	AAAA	AAAA	chr2B:116019208-116019211	IDENTICAL
L1HS-Ta-1d	chr2	6042	176172188	176178229	Y	CAAAATAAATGTTT	CAAAATAAATGTTT	chr2:176054927-176060968	L1HS_2_18c	AAACATTTATTTTG	AAACATTTATTTTG	AAACATTTATTTTG	chr2B:180462284-180462297	IDENTICAL
L1HS-Ta-1d	chr3	1084	138555066	138556149	Y	AAAAC	AAAAC	chr3:138555058-138556141	L1HS_3_93	AAAAC	AAAAC	AAAAC	chr3:141986633-141986637	IDENTICAL
L1HS-Ta-1d	chr4	6035	81245242	81251276	Y	AAGAATAGGGCGTCCG	AAGAATAGGGCGTCCG	chr4:81107087-81113121	L1HS_4_18	AAGAATAGGGCGTCCG	AAGAATAGGGCGTCCG	AAGAATAGGGCATCCG	chr4:50457759-50457774	IDENTICAL
L1HS-Ta-1d	chr4	2490	104230723	104233212	Y	AGGCAAAAATAAAATCTT	AGGCAAAAATAAAATCTT	chr4:104092568-104095057	L1HS_4_77c	AAGATTTTATTTTTGCCT	AAGATTTTATTTTTGCCT	AAGATTTTATTTTTGCCT	chr4:106274560-106274577	IDENTICAL
L1HS-Ta-1d	chr4	6060	137572247	137578306	Y	TGTTCTATTAATTTT	TGTTCTATTAATTTT	chr4:137434092-137440151	L1HS_4_30c	AAAATTAATAGAACA	AAAATTAATAGAACA	AAAATTAATAGAACA	chr4:139977955-139977969	IDENTICAL
L1HS-Ta-1d	chr5	2347	7656899	7659245	Y	GGTAATGCTCTCTTTCTT	GGTAATGCTCTCTTTCTT	chr5:7656899-7659245	L1HS_5_4c	AAGAAAGAGAGCATTACC	AAGAAAGAGAGCATTACC	AAGAAAGAGAGCATTACC	chr5:7737743-7737760	IDENTICAL
L1HS-Ta-1d	chr5	6045	103882189	103888233	Y	AATAAAATTATTAA	AATAAAATTATTAA	chr5:103882189-103888233	L1HS_5_9	A	A	A	chr5:105624493-105624493
L1HS-Ta-1d	chr6	943	17543007	17543949	Y	AACAATATAT	AACAATATAT	chr6:17543007-17543949	L1HS_6_5	AACAATATAT	AACAATATAT	AACAATATAT	chr6:17772154-17772163	IDENTICAL
L1HS-Ta-1d	chr6	1141	74922165	74923305	Y	GAAAACCAAGTTATT	GAAAACCAAGTTATT	chr6:74922165-74923305	L1HS_6_36c	AATAACTTGGTTTTC	AATAACTTGGTTTTC	AATAACTTGGTTTTC	chr6:74997303-74997317	IDENTICAL
L1HS-Ta-1d	chr6	6057	133383523	133389579	Y	AGGTGTGATGTTTT	AGGTGTGATGTTTT	chr6:133383523-133389579	L1HS_6_16c	AAAACATCACACCT	AAAACATCACACCT	AAAACATCACACCT	chr6:135312615-135312628	IDENTICAL
L1HS-Ta-1d	chr7	1473	31297022	31298494	Y	GCACACACATGTTTTT	GCACACACATGTTTAT	chr7:31490307-31491779	L1HS_7_15c	AAACATGTGTGTGC	AAACATGTGTGTGC	AAACATGTGTGTGC	chr7:31835704-31835717	MATCHING
L1HS-Ta-1d	chr7	6037	113010124	113016160	Y	CATAATGGCATTTTT	CATAATGGCATTTTT	chr7:113203409-113209445	L1HS_7_15c	AAAAATGCCATTATG	AAAAATGCCATTATG	AAAAATGTCATTATG	chr7:113910304-113910318	IDENTICAL
L1HS-Ta-1d	chr8	6054	73950326	73956379	Y	TGCAAATCTT	TGCAAATCTT	chr8:73950326-73956379	L1HS_8_3c	AAGATTTGCA	AAGATTTGCA	AAGATTTGCA	chr8:71284576-71284585	IDENTICAL
L1HS-Ta-1d	chr8	6001	126664314	126670314	Y	CACTCACA	CACTCACA	chr8:126664314-126670314	L1HS_8_8	CACTCACA	CACTCACA	CACTCACA	chr8:125173117-125173124	IDENTICAL
L1HS-Ta-1d	chr9	983	1328001	1328983	Y	GAGGCAAAGAATTTTT	GAGGCAAAGAATTTTT	chr9:1328001-1328983	L1HS_9_1c	AAAAATTCTTTGCCTC	AAAAATTCTTTGCCTC	AAAAATTCTTTGCCTC	chr9:1348646-1348661	IDENTICAL
L1HS-Ta-1d	chr9	6056	44992394	44998449	Y	ATGATCATTCTT	ATGATCATTCTT	chr9:46329645-46335700	L1HS_9_2c	AAGAATGATCAT	AAGAATGATCAT	AAGAATGATCAT	chr9:43969914-43969925	IDENTICAL
L1HS-Ta-1d	chr9	1882	99695156	99697037	Y	TGTGTTAGGGAATTTCTTT	TGTGTTAGGGAATTTCTTT	chr9:101655422-101657303	L1HS_9_38c	AAAGAAATTCCCTAACACA	AAAGAAATTCCCTAACACA	AAAGAAATTCCCTAACACA	chr9:99089017-99089035	IDENTICAL
L1HS-Ta-1d	chr12	158	19810854	19811011	Y	AAGATTGATTG	AAGATTGATTG	chr12:19810854-19811011	L1HS_12_5	AAGATTGATTG	AAGATTGATTG	AAGATTGATTG	chr12:20310206-20310216	IDENTICAL
L1HS-Ta-1d	chrX	846	67045419	67046264	Y	AAGGTATCTTG	AAGGTATCTTG	chrX:67179123-67179968	L1HS_X_41	AAGGTATCTTG	AAGGTATCTTG	AAGGTATCTTG	chrX:67376419-67376429	IDENTICAL
L1HS-Ta-1d	chr4	6040	20837284	20843323	Y	AGAAAATTATACTAAAGAT	AGAAAATTATACTAAAAAT	chr4:20770113-20776152	L1HS_4_4	AGAAAATTATACTAAA	AGAAAATTATACTAAA	AGAAAATTGTACTAAA	chr4:21169383-21169398	MATCHING
L1HS-Ta-1d	chr4	6060	91954025	91960084	Y	GTGTTTTTATCTTTT	GTGTTTTTATCTTAT	chr4:91815870-91821929
L1HS-Ta-1d	chr6	3002	110583431	110586432	Y	CTAAAGTGCCTTCTTTTTT	CTAAAGTGCCTTCTTGTTT	chr6:110583431-110586432	L1HS_6_63c	AAGAAGGCACTTTAG	AAGAAGGCACTTTAG	AAGAAGGCACTTTAG	chr6:112034987-112035001	MATCHING
L1HS-Ta-1d	chr8	6063	129534389	129540451	Y	CCAGCTTGTGTTTTT	CCAGCTTGTGTTTTT	chr8:129534389-129540451	L1HS_8_9c	AAAAACACAAGCTGG	AAAAACACAAGCTGG	AAAAACACAAGCTGG	chr8:128068411-128068425	IDENTICAL
L1HS-Ta-1d	chr18	2378	21319040	21321417	Y	AGAAATCTCTAAGTGGG	AGAAATCTCTAAGTGAG	chr18:21319040-21321417	L1HS_18_13	AGAAATCTCTAAGTG	AGAAATCTCTAAGTG	AGAAATCTCTAAGTG	chr18:21319479-21319493	MATCHING
L1HS-Ta-1d	chrY	2993	24441115	24444107	Y	CCATTTTACAGACATTCT	CCATTTTACAGACATTCT	chrY:24512378-24515370	L1HS_Y_33c	NA	NA	NA	chrNA:NA-NA
L1HS-Ta-1d	chr1	984	30709755	30710738	Y	AAAAACAAGCCTCAT	AAAAACAAGCCTCAT	chr1:30813249-30814232	L1HS_1_4	AAACAAGCCTCAT	AAACAAGCCTCAT	AAACAAGCCTCAT	chr1:30917465-30917477	MATCHING
L1HS-Ta-1d	chr2	216	142622630	142622845	Y	TGATT	TGATT	chr2:142505368-142505583	L1HS_2_59c	AAATAAGTAAAATCA	AAATAAGTATAATCA	AAATAAGTAAAATCA	chr2B:146343249-146343263
L1HS-Ta-1d	chr3	2855	134008622	134011476	Y	ATGTTCATATTTTTC	ATGTTCATATTTTTC	chr3:134008614-134011468	L1HS_3_84c	GAAAAATATGAACAT	GAAAAATATGAACAT	GAAAAATATGAACAT	chr3:137364535-137364549	IDENTICAL
L1HS-Ta-1d	chr9	6052	112639944	112645995	Y	AATG	AATG	chr9:114600210-114606261	L1HS_9_9c	AAAAAAAAAAACAAACCTC	AAAAAAAAAAACAAACCTC	AAAAAAAAAAACAAACCTC	chr9:112274083-112274101
L1HS-Ta-1d	chr12	214	17785443	17785656	Y	TGCTATTTA	TGCTATTTA	chr12:17785443-17785656	L1HS_12_3c	TAAATAGCA	TAAATAGCA	TAAATAGCA	chr12:18225806-18225814	IDENTICAL
L1HS-Ta-1d	chr12	791	40524355	40525145	Y	GATGCTACATATTTTCTTTT	GATGCTACATATTTTCTATT	chr12:40524355-40525145	L1HS_12_14c	INDEL	INDEL	REFER_INDEL_FOLDER	chr12:48017477-48017487
L1HS-Ta-1d	chrY	2993	26194565	26197557	Y	TCTGTAAAATGGC	TCTGTAAAATGGC	chrY:26265828-26268820	L1HS_Y_34	NA	NA	NA	chrNA:NA-NA
L1HS-Ta-1d	chr3	571	168404696	168405266	Y	AGAAAAATCAATTTTCTT	AGAAAAATCAATTTTCTT	chr3:168404688-168405258	L1HS_3_111c	AAGAAAATTGATTTTTCT	AAGAAAATTGATTTTTCT	AAGAAAATTGATTTTTCT	chr3:172369950-172369967	IDENTICAL
L1HS-Ta-1d	chr1	1534	82837991	82839524	Y	AAAAAAAATGGTTCATGC	AAAAAAAATGGTTCATGC	chr1:82898558-82900091
L1HS-Ta-1d	chr9	166	102242061	102242226	Y	TCTTGTT	TCTTGTT	chr9:104202327-104202492	L1HS_9_42c	AACAAGA	AACAAGA	AACAAGA	chr9:101693353-101693359	IDENTICAL
L1HS-Ta-1d	chr8	861	17903844	17904704	Y	ACCTTTC	ACCTTTC	chr8:17903844-17904704	L1HS_8_7c	GAAAGGT	GAAAGGT	GAAAGGT	chr8:14203942-14203948	IDENTICAL
L1HS-Ta-1d	chr5	895	165780261	165781155	Y	AAGATACGACTCTGCTT	AAGATACGACTCTGCTT	chr5:165780261-165781155
L1HS-Ta-1d	chr18	3607	50207351	50210957	Y	AGCCA	AGCCA	chr18:50207351-50210957	L1HS_18_27	INDEL	INDEL	REFER_INDEL_FOLDER	chr18:50764449-50764475
L1HS-Ta-1d	chr7	289	7659691	7659979	Y	ATATATTTGATC	ATATATTTGATC	chr7:7852976-7853264	L1HS_7_1	ATATATTTGATC	ATATATTTGATC	ATATATTTGATC	chr7:7858894-7858905	IDENTICAL
L1HS-Ta-1d	chr12	476	82346606	82347081	Y	AGAACAAGCTCTTAAACAT	AGAACAAGCTCTTAAATAT	chr12:82368269-82368744	L1HS_12_34	AGAACAAGCTCTTAAA	AGAACAAGCTCTTAAA	AGAACAAGCTCTTAAA	chr12:84160817-84160832	MATCHING
L1HS-Ta-1d	chr4	1487	167726680	167728166	Y	CTGTAATTACTATT	CTGTAATTACTATT	chr4:167588525-167590011
L1HS-Ta-1d	chr14	1040	46265409	46266448	Y	AAGATTTTCTTTTTT	AAGATTTTCTTTCTT	chr14:46265409-46266448
L1HS-Ta-1d	chr1	799	41989283	41990081	Y	TTCTTGCTGCACTTTT	TTCTTGCTGCACTTTT	chr1:42092777-42093575
L1HS-Ta-1d	chr5	1902	147318267	147320168	Y	TCCAGGCTGGTGTT	TCCAGGCTGGTTTT	chr5:147318267-147320168
L1HS-Ta-1d	chr7	1439	129844048	129845486	Y	TATGGTTGTGTTTTCT	TATGGTTGTGTTTTCT	chr7:130037333-130038771
L1HS-Ta-1d	chr5	1559	44188771	44190329	Y	AAGAATAACAGGTTCCA	AAGAATAACAGGTTCCA	chr5:44188771-44190329
L1HS-Ta-1nd(c)	chr1	690	159963601	159964290	Y	TGAAACTTTTT	TGAAACTTTTT	chr1:161498567-161499256	L1HS_1_77c	AAAAAGTTTCA	AAAAAGTTTCA	AAAAAGTTTCA	chr1:142508408-142508418	IDENTICAL
L1HS-Ta-1nd(c)	chr4	1005	183070307	183071311	Y	GGTGGCTGTGTTTTT	GGTGGCTGTGTTTGT	chr4:182932152-182933156	L1HS_4_137c	AAACACAGCCACC	AAACACAGCCACC	AAACACAGCCACC	chr4:186412934-186412946	MATCHING
L1HS-Ta-1nd(c)	chr2	3575	205457196	205460770	Y	GTTTCTTGTATTTTC	GTTTCTTGTATTTTC	chr2:205339935-205343509	L1HS_2_87c	GAAAATACAAGAAAC	GAAAATACAAGAAAC	GAAAGTACAAGAAAC	chr2B:210315001-210315015	IDENTICAL
L1HS-Ta-1nd(g)	chr1	6038	105098471	105104508	Y	CAGATACATAGTATTCT	CAGATACATAGTATTCT	chr1:105187973-105194010	L1HS_1_10c	AGAATACTATGTATCTG	AGAATACTATGTATCTG	AGAATACTATGTATCTG	chr1:106527646-106527662	IDENTICAL
L1HS-Ta-1nd(g)	chr2	6045	144452259	144458303	Y	ATAAATTCTTTCCT	ATAAATTCTTTCCT	chr2:144334997-144341041	L1HS_2_10	ATAAATTCTTTCCT	ATAAATTCTTTCCT	ATAAATTCTTTCCT	chr2B:148197269-148197282	IDENTICAL
L1HS-Ta-1nd(g)	chr3	6047	134147530	134153576	Y	CCTCC	CCTCC	chr3:134147522-134153568	L1HS_3_14c	AAAATTAAAGTCTTG	AAAAATAAAGTCTTG	AAAATTAAAGTCTTG	chr3:137509188-137509202
L1HS-Ta-1nd(g)	chr4	6071	15519440	15525510	Y	AAAAGCAATCTTGCGG	AAAAGCAATCTTGCAG	chr4:15452269-15458339	L1HS_4_2	AAAAGCAATCTTGC	AAAAGCAATCTTGC	AAAAGAAATCTTGC	chr4:15794522-15794535	MATCHING
L1HS-Ta-1nd(g)	chr4	6060	107849774	107855833	Y	TATACAAGATAAATTTTA	TATACAAGATAAATTTTA	chr4:107711619-107717678	L1HS_4_26c	TAAAATTTATCTTGTATA	TAAAATTTATCTTGTATA	TAAAATTTATCTTGTATA	chr4:109968252-109968269	IDENTICAL
L1HS-Ta-1nd(g)	chr6	6049	24919866	24925914	Y	GTTC	GTTC	chr6:24919866-24925914	L1HS_6_3c	AAGTACTAAACG	AAGTACTAAACG	AAGTACTAAACG	chr6:25290992-25291003
L1HS-Ta-1nd(g)	chr9	6051	89991442	89997492	Y	AATTGCTTCTTATTG	AATTGCTTCTTATTG	chr9:91951708-91957758	L1HS_9_4	AATTGCTTCTTATTG	AATTGCTTCTTATTG	AATTGCTTCTTATTG	chr9:89335272-89335286	IDENTICAL
L1HS-Ta-1nd(g)	chr9	6033	95539424	95545456	Y	GTTTGGTT	GTTTGGTT	chr9:97499690-97505722	L1HS_9_6	AATAACGTTTGGTT	AATAAAGTTTGGTT	AATAACGTTTGGTT	chr9:94888305-94888318
L1HS-Ta-1nd(g)	chr10	6051	6451587	6457637	Y	AGCAAATCATTTTCCT	AGCAAATCATTTTCCT	chr10:6451587-6457637	L1HS_10_2c	AAAATGATTTGCT	AAAATGATTTGCT	AAAATGATTTGCT	chr10:6529624-6529636	MATCHING
L1HS-Ta-1nd(g)	chr11	6030	78066466	78072495	Y	TAGATTCTT	TAGATTCTT	chr11:78066466-78072495	L1HS_11_5c	AAGAATCTA	AAGAATCTA	AAGAATCTA	chr11:77132951-77132959	IDENTICAL
L1HS-Ta-1nd(g)	chr11	6037	124911718	124917754	Y	AAAAGTTCAATATG	AAAAGTTCAATATG	chr11:124911718-124917754	L1HS_11_15	AAAAGTTCAATATG	AAAAGTTCAATATG	AAAAGTTCAATATG	chr11:124533892-124533905	IDENTICAL
L1HS-Ta-1nd(g)	chr12	6062	68453429	68459490	Y	CCCATTTGTCTTTCTTTTTT	CCCATTTGTCTTTCTTTATT	chr12:68453429-68459490	L1HS_12_7c	AAAGAAAGACAAATGGG	AAAGAAAGACAAATGGG	AAAGAAAGACAAATGGG	chr12:70110927-70110943	MATCHING
L1HS-Ta-1nd(g)	chr16	6014	64281417	64287430	Y	AGAATTACATAAGCCTTAGAT	AGAATTACATAAGCCTTGGTT	chr16:64281417-64287430	L1HS_16_6	AGAATTACATAAGCCTT	AGAATTACATAAGCCTT	AGAATTACATAAGCCTT	chr16:65378818-65378834	MATCHING
L1HS-Ta-1nd(g)	chrX	6057	54028143	54034199	Y	TAATTTGTATTTTTCT	TAATTTGTATTTTTCT	chrX:54161847-54167903	L1HS_X_6c	AGAAAAATACAAATTA	AGAAAAATACAAATTA	AGAAAAATACAAATTA	chrX:54556271-54556286	IDENTICAL
L1HS-Ta-1nd(g)	chrY	6062	5517541	5523602	Y	GAGAGCCCGTTATT	GAGAGCCCGTTATT	chrY:5534180-5540241	L1HS_Y_3c	AATAACGGGCTCTC	AATAACGGGCTCTC	AATAACGGGCTCTC	chrX:91899426-91899439	IDENTICAL
L1HS-Ta-1nd(g)	chr4	5432	71375385	71380816	Y	AAAGACCCAAACAGG	AAAGACCCAAACAGG	chr4:71229214-71234645	L1HS_4_53	AAAGACCCAAACAGG	AAAGACCCAAACAGG	AAAGACCCAAACAGG	chr4:60275077-60275091	IDENTICAL
L1HS-Ta-1nd(g)	chr5	6037	15959624	15965660	Y	GACCTAGAAGGATTTT	GACCTAGAAGGATTTT	chr5:15959624-15965660	L1HS_5_2c	AAAATCCTTCTAGGTC	AAAATCCTTCTAGGTC	AAAATCCTTCTAGGTC	chr5:16210803-16210818	IDENTICAL
L1HS	chr2	6059	237074275	237080333	N	U	U	chr2:236957014-236963072
L1HS	chr3	1296	81008002	81009297	N	U	U	chr3:81008002-81009297	L1HS_3_43c	AAA	AAA	AAA	chr3:83041136-83041138
L1HS	chr3	409	81760861	81761269	N	U	U	chr3:81760861-81761269	L1HS_3_44c	AA	AA	AA	chr3:83800687-83800688
L1HS	chr3	4904	165492017	165496920	N	U	U	chr3:165492009-165496912	L1HS_3_108	INDEL	INDEL	REFER_INDEL_FOLDER	chr3:169394250-169399991
L1HS	chr4	571	103144965	103145535	N	U	U	chr4:103006810-103007380	L1HS_4_76	AGGAAT	AAGAAT	AAGAAT	chr4:105165744-105165749
L1HS	chr5	218	85819999	85820216	N	U	U	chr5:85819999-85820216
L1HS	chr5	1627	143429559	143431185	N	U	U	chr5:143429559-143431185
L1HS	chr6	3077	133832725	133835801	N	U	U	chr6:133832725-133835801
L1HS	chr7	1187	146457234	146458420	N	U	U	chr7:146650519-146651705
L1HS	chr8	1940	67099192	67101131	N	U	U	chr8:67099192-67101131	L1HS_8_27c	INDEL	INDEL	REFER_INDEL_FOLDER	chr8:64277632-64277635
[truncated: 91 more rows]
