# Supplementary material for: RISCI - Repeat Induced Sequence Changes Identifier: a comprehensive, comparative genomics-based, in silico subtractive hybridization pipeline to identify repeat induced sequence changes in closely related genomes
Source: BMC Bioinformatics. 2010 Dec 26;11:609. doi: 10.1186/1471-2105-11-609 (PMC3024322; doi:10.1186/1471-2105-11-609)
Supplement: Additional file 14 — RISCI validation by comparison with earlier studies. Comparison of RISCI results with Sen et al data [file 1471-2105-11-609-S14.XLS]

## Sheet: RESULTS_Chimp
Additional file 14 - RISCI predictions for Alu elements recombination mediated deletions (Sen et al, The American Journal of human genetics, 79, 2006, pages 41-53)
Alu	RISC annotation	R-Score	human 5' coordinate(Hg18)	human 3' coordinate(Hg18)	chr(Hg16)	human 5' coordinate(Hg16)	Human 3' coordinate(Hg16)	human (genic/intergenic)	human exon	human intron	Chimp (genic/intergenic)	Chimp exon	Chimp intron	Repeat length	Chimp chromosome	A-score	AT-score	Chimp orientation	Chimp contig	5'Blastn eval	5'QFC	5'QLC	5'SFC	5'SLC	3'Blastn eval	3' flank length	3'QFC	3'QLC	3'SFC	3'SLC	TSD	5'TSDSEQ	3'TSDSEQ	ORTHOLOG SEQUENCE	N-score	N position
AluY_1_1	C_DISRUPTED_M_INTER_RMD	100	1643168	1643376	chr1	1601205	1602213	CDC2L1	5'UTR	1,1,1,1,1	LOC469457	CDS_NA	CDS_NA	209	1	NA	NA	Plus	NC_006468	0	486	1049	1579919	1580480	0	1050	1	1050	1581465	1582556	1083	C_DISRUPTED_M_INTER_RMD	C_DISRUPTED_M_INTER_RMD	REFER_INDEL_FOLDER	0	NA
AluSg_1_2	C_DISRUPTED_M_INTER_RMD	100	1662566	1662853	chr1	1620603	1621690	SLC35E2	5'UTR	NA	LOC457206	CDS_NA	CDS_NA	288	1	NA	NA	Plus	NC_006468	0	377	1047	1612689	1613369	0	1050	1	515	1615380	1615896	2107	C_DISRUPTED_M_INTER_RMD	C_DISRUPTED_M_INTER_RMD	REFER_INDEL_FOLDER	0	NA
AluJo_1_3	C_DISRUPTED_M_INTER_RMD	100	9282423	9282628	chr1	9068982	9069987	SPSB1	CDS_NA	CDS_NA	LOC469790	NA	4	206	1	NA	NA	Plus	NC_006468	0	1	1050	9419986	9421040	0	1050	1	1050	9421486	9422532	545	C_DISRUPTED_M_INTER_RMD	C_DISRUPTED_M_INTER_RMD	REFER_INDEL_FOLDER	0	NA
AluY_1_4c	C_DISRUPTED_M_INTER_RMD	100	9326429	9326733	chr1	9112988	9114092	SPSB1	CDS_NA	CDS_NA	LOC469790	NA	5	305	1	NA	NA	Minus	NC_006468	0	1	1050	9468651	9467607	0	1050	1	1050	9466042	9464993	1664	C_DISRUPTED_M_INTER_RMD	C_DISRUPTED_M_INTER_RMD	REFER_INDEL_FOLDER	0	NA
AluYc2_1_5	INDEL_CAN	100	11652576	11652872	chr1	11439135	11440231	FBXO6	NA	1	FBXO6	NA	5	297	1	NA	NA	Plus	NC_006468	0	1	1000	11868318	11869323	0	1050	1	1050	11871125	11872176	1851	INDEL	INDEL	REFER_INDEL_FOLDER	0	NA
AluSx_1_6c	INDEL_PTS	100	13425494	13425794	chr1	12754497	12755597	Intergenic	NA	NA	Intergenic	NA	NA	301	1	0.3	0.55	Minus	NC_006468	0	4	1048	13589309	13588262	0	1050	618	1050	13584763	13584331	3546	INDEL	INDEL	REFER_INDEL_FOLDER	30.77	2456 3546 ;
AluY_1_7	C_DISRUPTED_M_INTER_RMD	100	17488126	17488427	chr1	16996220	16997321	Intergenic	NA	NA	Intergenic	NA	NA	302	1	NA	NA	Plus	NC_006468	0	1	1050	17290895	17291946	0	1050	1	1050	17294825	17295872	2978	C_DISRUPTED_M_INTER_RMD	C_DISRUPTED_M_INTER_RMD	REFER_INDEL_FOLDER	0	NA
AluSg_1_8	C_DISRUPTED_M_INTER_RMD	100	21346062	21346358	chr1	20942550	20943646	EIF4G3	5'UTR	NA	EIF4G3	NA	4	297	1	NA	NA	Plus	NC_006468	0	1	1050	21272001	21273053	0	1050	1	377	21275416	21275796	2462	C_DISRUPTED_M_INTER_RMD	C_DISRUPTED_M_INTER_RMD	REFER_INDEL_FOLDER	0	NA
AluYe5_1_9c	C_DISRUPTED_M_INTER_RMD	100	21427925	21428215	chr1	21024413	21025503	ECE1	NA	14	ECE1	NA	14,14,14,13,13,13,13,13,13,12	291	1	NA	NA	Minus	NC_006468	e-150	754	1043	21361892	21361603	0	1050	1	1004	21360455	21359446	1240	C_DISRUPTED_M_INTER_RMD	C_DISRUPTED_M_INTER_RMD	REFER_INDEL_FOLDER	0	NA
AluSx_1_10	C_DISRUPTED_M_INTER_RMD	100	23099092	23099394	chr1	22695580	22696682	EPHB2	NA	9,9	EPHB2	NA	10	303	1	NA	NA	Plus	NC_006468	0	1	1050	23074279	23075325	0	1050	1	1050	23075889	23076938	663	C_DISRUPTED_M_INTER_RMD	C_DISRUPTED_M_INTER_RMD	REFER_INDEL_FOLDER	0	NA
AluY_1_11c	C_DISRUPTED_M_INTER_RMD	100	28104784	28105024	chr1	27836485	27837525	RPA2	NA	4	LOC456680	NA	5	241	1	NA	NA	Minus	NC_006468	0	702	1048	28161402	28161055	0	1050	1	1050	28160786	28159737	366	C_DISRUPTED_M_INTER_RMD	C_DISRUPTED_M_INTER_RMD	REFER_INDEL_FOLDER	0	NA
AluSx_1_12c	INDEL_CAN	100	28141751	28142054	chr1	27873452	27874555	SMPDL3B/LOC100128789	NA/NA	1,1/1,15	SMPDL3B	NA	2,1,1	304	1	NA	NA	Minus	NC_006468	0	1	1050	28201896	28200839	0	1050	21	1050	28200333	28199303	585	INDEL	INDEL	REFER_INDEL_FOLDER	0	NA
AluY_1_13c	C_DISRUPTED_M_INTER_RMD	100	35323221	35323534	chr1	34977896	34979009	ZMYM1	5'UTR	NA	LOC456739	5'UTR	NA	314	1	NA	NA	Minus	NC_006468	0	1	1050	35590485	35589439	0	1050	1	1050	35588759	35587719	779	C_DISRUPTED_M_INTER_RMD	C_DISRUPTED_M_INTER_RMD	REFER_INDEL_FOLDER	0	NA
AluSx_1_14	C_DISRUPTED_M_INTER_RMD	100	36316132	36316437	chr1	35970807	35971912	Intergenic	NA	NA	Intergenic	NA	NA	306	1	NA	NA	Plus	NC_006468	0	400	1050	36607653	36608306	0	1050	1	1050	36608781	36609838	574	C_DISRUPTED_M_INTER_RMD	C_DISRUPTED_M_INTER_RMD	REFER_INDEL_FOLDER	0	NA
AluSx_1_15c	C_DISRUPTED_M_INTER_RMD	100	37764059	37764349	chr1	37418734	37419824	Intergenic	NA	NA	Intergenic	NA	NA	291	1	NA	NA	Minus	NC_006468	0	1	1050	38095595	38094549	0	1050	1	1050	38093507	38092464	1141	C_DISRUPTED_M_INTER_RMD	C_DISRUPTED_M_INTER_RMD	REFER_INDEL_FOLDER	0	NA
AluSp_1_16	C_DISRUPTED_M_INTER_RMD	100	39183940	39184251	chr1	38824247	38825358	Intergenic	NA	NA	RHBDL2	5'UTR,5'UTR,5'UTR,5'UTR,5'UTR	NA	312	1	NA	NA	Plus	NC_006468	0	3	1050	39534172	39535219	0	1050	1	1050	39537402	39538461	2282	C_DISRUPTED_M_INTER_RMD	C_DISRUPTED_M_INTER_RMD	REFER_INDEL_FOLDER	0	NA
AluSx_1_17	C_DISRUPTED_M_INTER_RMD	100	39310671	39310978	chr1	38950978	38952085	Intergenic	NA	NA	Intergenic	NA	NA	308	1	NA	NA	Plus	NC_006468	0	1	1050	39677977	39679029	0	1050	1	1050	39679417	39680468	487	C_DISRUPTED_M_INTER_RMD	C_DISRUPTED_M_INTER_RMD	REFER_INDEL_FOLDER	0	NA
AluY_1_18c	C_DISRUPTED_M_INTER_RMD	100	54447712	54448020	chr1	54044642	54045750	MRPL37	NA	3	MRPL37	NA	3,3,3,3,1	309	1	NA	NA	Minus	NC_006468	0	1	1050	55176140	55175092	0	1050	4	773	55174713	55173952	475	C_DISRUPTED_M_INTER_RMD	C_DISRUPTED_M_INTER_RMD	REFER_INDEL_FOLDER	0	NA
AluY_1_19	C_DISRUPTED_M_INTER_RMD	100	54690876	54691171	chr1	54287806	54288901	Intergenic	NA	NA	LOC456874	NA	6	296	1	NA	NA	Plus	NC_006468	0	1	1041	55423450	55424497	0	1050	1	1050	55425002	55426048	595	C_DISRUPTED_M_INTER_RMD	C_DISRUPTED_M_INTER_RMD	REFER_INDEL_FOLDER	0	NA
AluSc_1_20	C_DISRUPTED_M_INTER_RMD	100	58773581	58773875	chr1	58370511	58371605	OMA1	NA	2	LOC742411	NA	2	295	1	NA	NA	Plus	NC_006468	0	1	1050	59583956	59585004	e-138	1050	1	278	59586108	59586383	1203	C_DISRUPTED_M_INTER_RMD	C_DISRUPTED_M_INTER_RMD	REFER_INDEL_FOLDER	0	NA
AluJo_1_21	C_DISRUPTED_M_INTER_RMD	100	63959240	63959550	chr1	63556169	63557279	Intergenic	NA	NA	Intergenic	NA	NA	311	1	NA	NA	Plus	NC_006468	0	1	1050	64858604	64859653	0	1050	1	1050	64859989	64861038	435	C_DISRUPTED_M_INTER_RMD	C_DISRUPTED_M_INTER_RMD	REFER_INDEL_FOLDER	0	NA
AluY_1_22	C_DISRUPTED_M_INTER_RMD	100	78153621	78153934	chr1	77803226	77804351	NEXN	5'UTR	NA	NEXN	5'UTR,5'UTR,5'UTR,5'UTR,5'UTR,5'UTR,5'UTR	NA	314	1	NA	NA	Plus	NC_006468	0	492	1050	79243843	79244403	0	1050	1	1050	79245419	79246468	1115	C_DISRUPTED_M_INTER_RMD	C_DISRUPTED_M_INTER_RMD	REFER_INDEL_FOLDER	0	NA
AluSx_1_23	C_DISRUPTED_M_INTER_RMD	100	107014321	107014619	chr1	106567072	106568170	Intergenic	NA	NA	Intergenic	NA	NA	299	1	NA	NA	Plus	NC_006468	0	1	1050	108340842	108341890	0	1050	1	1050	108342430	108343481	639	C_DISRUPTED_M_INTER_RMD	C_DISRUPTED_M_INTER_RMD	REFER_INDEL_FOLDER	0	NA
AluY_1_24c	C_DISRUPTED_M_INTER_RMD	100	145103254	145103528	chr1	144143307	144144381	PRKAB2	NA	4	PRKAB2	NA	4,4	275	1	NA	NA	Plus	NC_006468	0	1	1050	112937235	112938285	0	1050	1	1050	112938769	112939818	583	C_DISRUPTED_M_INTER_RMD	C_DISRUPTED_M_INTER_RMD	REFER_INDEL_FOLDER	0	NA
AluSx_1_25c	C_DISRUPTED_M_INTER_RMD	100	148706463	148706773	chr1	147656021	147657131	KIAA0460	NA	10	LOC457273	NA	9	311	1	NA	NA	Minus	NC_006468	0	1	1046	129486196	129485149	0	1050	1	1050	129484712	129483657	532	C_DISRUPTED_M_INTER_RMD	C_DISRUPTED_M_INTER_RMD	REFER_INDEL_FOLDER	0	NA
AluJo_1_26c	C_DISRUPTED_M_INTER_RMD	100	148824834	148825090	chr1	147774392	147775448	Intergenic	NA	NA	Intergenic	NA	NA	257	1	NA	NA	Minus	NC_006468	0	1	1050	129614008	129612958	0	1050	1	1046	129611144	129610101	1913	C_DISRUPTED_M_INTER_RMD	C_DISRUPTED_M_INTER_RMD	REFER_INDEL_FOLDER	0	NA
AluSx_1_27c	INDEL_PTS	72	151941686	151941983	chr1	150891454	150892551	LOC100130379	CDS_NA	CDS_NA	Intergenic	NA	NA	298	1	0.3	0.51	Minus	NC_006468	0	694	1050	132834461	132834105	0	1050	468	1045	132833001	132832428	1153	INDEL	INDEL	REFER_INDEL_FOLDER	6.16	1070 1140 ;
AluSg_1_28	INDEL_PTS	100	153359715	153360012	chr1	152309483	152310580	Intergenic	NA	NA	Intergenic	NA	NA	298	1	0.21	0.51	Plus	NC_006468	0	1	1046	134284134	134285177	e-127	1050	803	1050	134286643	134286890	1511	INDEL	INDEL	REFER_INDEL_FOLDER	71.14	379 379 ; 438 1511 ;
AluSx_1_29	C_DISRUPTED_M_INTER_RMD	100	159611818	159612115	chr1	158561586	158562683	Intergenic	NA	NA	LOC457454	NA	1	298	1	NA	NA	Plus	NC_006468	0	1	1050	140667602	140668647	0	1050	1	689	140669520	140670198	972	C_DISRUPTED_M_INTER_RMD	C_DISRUPTED_M_INTER_RMD	REFER_INDEL_FOLDER	0	NA
AluJb_1_30	C_DISRUPTED_M_INTER_RMD	100	179814030	179814337	chr1	178786388	178787495	CACNA1E	NA	4	LOC457564	CDS_NA	CDS_NA	308	1	NA	NA	Plus	NC_006468	0	1	1050	161202231	161203285	0	1050	1	1050	161203632	161204681	446	C_DISRUPTED_M_INTER_RMD	C_DISRUPTED_M_INTER_RMD	REFER_INDEL_FOLDER	0	NA
AluSx_1_31c	C_DISRUPTED_M_INTER_RMD	100	187593954	187594214	chr1	186615190	186616250	Intergenic	NA	NA	Intergenic	NA	NA	261	1	NA	NA	Minus	NC_006468	0	1	1050	169150496	169149450	0	1050	1	1050	169148919	169147870	630	C_DISRUPTED_M_INTER_RMD	C_DISRUPTED_M_INTER_RMD	REFER_INDEL_FOLDER	0	NA
AluSx_1_32c	C_DISRUPTED_M_INTER_RMD	100	198620431	198620715	chr1	197641665	197642749	Intergenic	NA	NA	Intergenic	NA	NA	285	1	NA	NA	Minus	NC_006468	0	1	1047	180363295	180362253	0	1050	1	1050	180361521	180360470	828	C_DISRUPTED_M_INTER_RMD	C_DISRUPTED_M_INTER_RMD	REFER_INDEL_FOLDER	0	NA
AluSx_1_33	C_DISRUPTED_M_INTER_RMD	100	201089241	201089553	chr1	200110475	200111587	LOC730222	CDS_NA	CDS_NA	Intergenic	NA	NA	313	1	NA	NA	Plus	NC_006468	0	1	1047	182904583	182905626	0	1050	1	1050	182906785	182907828	1255	C_DISRUPTED_M_INTER_RMD	C_DISRUPTED_M_INTER_RMD	REFER_INDEL_FOLDER	0	NA
AluSx_1_34c	C_DISRUPTED_M_INTER_RMD	100	202313545	202313865	chr1	201223955	201225075	SOX13	5'UTR	NA	SOX13	5'UTR	NA	321	1	NA	NA	Minus	NC_006468	0	534	1050	184181060	184180544	0	1050	1	1050	184179426	184178381	1217	C_DISRUPTED_M_INTER_RMD	C_DISRUPTED_M_INTER_RMD	REFER_INDEL_FOLDER	0	NA
AluSg_1_35	C_DISRUPTED_M_INTER_RMD	100	203362975	203363269	chr1	202273385	202274479	Intergenic	NA	NA	Intergenic	NA	NA	295	1	NA	NA	Plus	NC_006468	0	1	1047	185256433	185257479	0	1050	1	1050	185258605	185259654	1222	C_DISRUPTED_M_INTER_RMD	C_DISRUPTED_M_INTER_RMD	REFER_INDEL_FOLDER	0	NA
AluJb_1_36c	C_DISRUPTED_M_INTER_RMD	100	208171659	208171963	chr1	207184025	207185129	Intergenic	NA	NA	Intergenic	NA	NA	305	1	NA	NA	Minus	NC_006468	0	1	1050	190370074	190369037	0	1050	1	1050	190368221	190367175	915	C_DISRUPTED_M_INTER_RMD	C_DISRUPTED_M_INTER_RMD	REFER_INDEL_FOLDER	0	NA
AluSq_1_37	INDEL_CAN	100	209490963	209491226	chr1	208503329	208504392	Intergenic	NA	NA	Intergenic	NA	NA	264	1	0	0	Plus	NC_006468	0	1	1047	191711121	191712168	0	1050	51	1050	191713071	191714077	949	INDEL	INDEL	REFER_INDEL_FOLDER	0	NA
AluY_1_38	C_DISRUPTED_M_INTER_RMD	100	210608716	210609020	chr1	209598191	209599295	C1orf75	NA	7	LOC457717	NA	8	305	1	NA	NA	Plus	NC_006468	0	1	1050	192844808	192845859	0	1050	1	1050	192847090	192848138	1330	C_DISRUPTED_M_INTER_RMD	C_DISRUPTED_M_INTER_RMD	REFER_INDEL_FOLDER	0	NA
AluSx_1_39c	C_DISRUPTED_M_INTER_RMD	100	228636757	228636878	chr1	227604739	227605660	Intergenic	NA	NA	Intergenic	NA	NA	122	1	NA	NA	Minus	NC_006468	0	1	1050	211033381	211032328	0	1050	5	1050	211031463	211030416	960	C_DISRUPTED_M_INTER_RMD	C_DISRUPTED_M_INTER_RMD	REFER_INDEL_FOLDER	0	NA
AluY_1_40c	C_DISRUPTED_M_INTER_RMD	100	233669907	233670207	chr1	232644033	232645133	TBCE	NA	12,12	TBCE	NA	12,12,12,12	301	1	NA	NA	Minus	NC_006468	0	1	1045	216259135	216258093	e-176	1050	1	382	216257575	216257186	612	C_DISRUPTED_M_INTER_RMD	C_DISRUPTED_M_INTER_RMD	REFER_INDEL_FOLDER	0	NA
AluJo_1_41c	C_DISRUPTED_M_INTER_RMD	100	234727857	234728158	chr1	233701983	233703084	Intergenic	NA	NA	Intergenic	NA	NA	302	1	NA	NA	Minus	NC_006468	0	1	1050	217346632	217345584	0	1050	1	1050	217344276	217343237	1407	C_DISRUPTED_M_INTER_RMD	C_DISRUPTED_M_INTER_RMD	REFER_INDEL_FOLDER	0	NA
AluJo_1_42	C_DISRUPTED_M_INTER_RMD	100	243691757	243692079	chr1	242571458	242572580	KIF26B	NA	4	KIF26B	NA	4	323	1	NA	NA	Plus	NC_006468	0	1	1050	226518574	226519622	0	1050	1	1050	226519989	226521034	466	C_DISRUPTED_M_INTER_RMD	C_DISRUPTED_M_INTER_RMD	REFER_INDEL_FOLDER	0	NA
AluY_2_43	C_DISRUPTED_M_INTER_RMD	100	9982740	9983032	chr2	10086628	10087720	TAF1B	NA	14	LOC459022	NA	17	293	2A	NA	NA	Plus	NC_006469	0	1	1050	10119099	10120146	e-149	1050	1	286	10121458	10121743	1411	C_DISRUPTED_M_INTER_RMD	C_DISRUPTED_M_INTER_RMD	REFER_INDEL_FOLDER	0	NA
AluSx_2_44	C_DISRUPTED_M_INTER_RMD	100	25235796	25236102	chr2	25356427	25357533	Intergenic	NA	NA	Intergenic	NA	NA	307	2A	NA	NA	Plus	NC_006469	0	1	1050	25690759	25691808	0	1050	1	1050	25692841	25693888	1132	C_DISRUPTED_M_INTER_RMD	C_DISRUPTED_M_INTER_RMD	REFER_INDEL_FOLDER	0	NA
AluSx_2_45	C_DISRUPTED_M_INTER_RMD	100	25785254	25785556	chr2	25905885	25906987	Intergenic	NA	NA	Intergenic	NA	NA	303	2A	NA	NA	Plus	NC_006469	0	1	1050	26254278	26255327	0	1050	1	1050	26255886	26256932	658	C_DISRUPTED_M_INTER_RMD	C_DISRUPTED_M_INTER_RMD	REFER_INDEL_FOLDER	0	NA
AluSg_2_46c	C_DISRUPTED_M_INTER_RMD	100	25977428	25977720	chr2	26098062	26099151	Intergenic	NA	NA	Intergenic	NA	NA	293	2A	NA	NA	Minus	NC_006469	0	1	1047	26453803	26452759	0	1050	1	1050	26451437	26450387	1418	C_DISRUPTED_M_INTER_RMD	C_DISRUPTED_M_INTER_RMD	REFER_INDEL_FOLDER	0	NA
AluY_2_47	C_DISRUPTED_M_INTER_RMD	100	26437306	26437590	chr2	26557937	26559021	SELI	NA	1	Intergenic	NA	NA	285	2A	NA	NA	Plus	NC_006469	0	4	1050	26936076	26937122	0	1050	3	1050	26937957	26939003	932	C_DISRUPTED_M_INTER_RMD	C_DISRUPTED_M_INTER_RMD	REFER_INDEL_FOLDER	0	NA
AluSq_2_48c	INDEL_CAN	100	34208446	34208738	chr2	34329077	34330169	Intergenic	NA	NA	Intergenic	NA	NA	293	2A	NA	NA	Minus	NC_006469	0	1	1001	34915034	34914036	0	1050	33	1050	34913118	34912100	936	INDEL	INDEL	REFER_INDEL_FOLDER	0	NA
AluSp_2_49	C_DISRUPTED_M_INTER_RMD	100	37063899	37064212	chr2	37184530	37185643	HEATR5B	NA	34	LOC459152	NA	34	314	2A	NA	NA	Plus	NC_006469	0	1	1050	37801220	37802254	0	1050	1	500	37802594	37803092	439	C_DISRUPTED_M_INTER_RMD	C_DISRUPTED_M_INTER_RMD	REFER_INDEL_FOLDER	0	NA
AluSq_2_50	C_DISRUPTED_M_INTER_RMD	100	38811285	38811582	chr2	38931916	38933013	GALM	NA	5	LOC459166	NA	2	298	2A	NA	NA	Plus	NC_006469	e-138	783	1050	39595619	39595886	0	1050	1	1046	39597676	39598718	1889	C_DISRUPTED_M_INTER_RMD	C_DISRUPTED_M_INTER_RMD	REFER_INDEL_FOLDER	1.59	938 967 ;
AluSx_2_51c	C_DISRUPTED_M_INTER_RMD	100	38905955	38906248	chr2	39026586	39027679	DHX57	NA	15	DHX57	NA	15,14,14,7,14	294	2A	NA	NA	Minus	NC_006469	0	1	1050	39699367	39698318	0	1050	1	1050	39697469	39696424	948	C_DISRUPTED_M_INTER_RMD	C_DISRUPTED_M_INTER_RMD	REFER_INDEL_FOLDER	0	NA
AluY_2_52c	INDEL_CAN	99	48044434	48044754	chr2	48165064	48166184	Intergenic	NA	NA	Intergenic	NA	NA	321	2A	NA	NA	Minus	NC_006469	0	1	1050	49122727	49121679	0	1050	32	1050	49119809	49118798	1938	INDEL	INDEL	REFER_INDEL_FOLDER	0	NA
AluJb_2_53	C_DISRUPTED_M_INTER_RMD	100	65389858	65390165	chr2	65510488	65511595	Intergenic	NA	NA	Intergenic	NA	NA	308	2A	NA	NA	Plus	NC_006469	0	1	1050	66755296	66756343	0	1050	11	1050	66756764	66757787	510	C_DISRUPTED_M_INTER_RMD	C_DISRUPTED_M_INTER_RMD	REFER_INDEL_FOLDER	0	NA
AluJb_2_54	C_DISRUPTED_M_INTER_RMD	100	73995873	73996172	chr2	74116503	74117602	ACTG2	NA	6	LOC739500	NA	6,6,5	300	2A	NA	NA	Plus	NC_006469	0	1	1047	75503172	75504221	0	1050	1	1050	75504719	75505771	594	C_DISRUPTED_M_INTER_RMD	C_DISRUPTED_M_INTER_RMD	REFER_INDEL_FOLDER	0	NA
AluY_2_55	C_DISRUPTED_M_INTER_RMD	100	88047760	88048054	chr2	88168389	88169483	Intergenic	NA	NA	ZC3H6	NA	1	295	2A	NA	NA	Minus	NC_006469	0	1	1048	113255111	113254071	0	1050	1	1050	113248951	113247904	5217	C_DISRUPTED_M_INTER_RMD	C_DISRUPTED_M_INTER_RMD	REFER_INDEL_FOLDER	0.19	2899 2908 ;
AluSx_2_56c	C_DISRUPTED_M_INTER_RMD	100	88502504	88502798	chr2	88623133	88624227	Intergenic	NA	NA	Intergenic	NA	NA	295	2A	NA	NA	Minus	NC_006469	0	1	1050	89474107	89473063	0	1050	1	1050	89471702	89470648	1460	C_DISRUPTED_M_INTER_RMD	C_DISRUPTED_M_INTER_RMD	REFER_INDEL_FOLDER	0	NA
AluSc_2_57c	INDEL_CAN	100	96595354	96595664	chr2	96715983	96717093	Intergenic	NA	NA	Intergenic	NA	NA	311	2A	NA	NA	Minus	NC_006469	0	1	1047	97514706	97513662	0	1050	33	997	97512358	97511390	1368	INDEL	INDEL	REFER_INDEL_FOLDER	0	NA
AluSx_2_58c	C_DISRUPTED_M_INTER_RMD	100	97686242	97686536	chr2	97940810	97941904	Intergenic	NA	NA	Intergenic	NA	NA	295	2A	NA	NA	Minus	NC_006469	0	1	1048	98592571	98591539	0	1050	1	1050	98591079	98590030	557	C_DISRUPTED_M_INTER_RMD	C_DISRUPTED_M_INTER_RMD	REFER_INDEL_FOLDER	0	NA
AluSq_2_59	C_DISRUPTED_M_INTER_RMD	100	99020462	99020769	chr2	99275030	99276137	TSGA10	NA	11,11	LOC459436	CDS_NA	CDS_NA	308	2A	NA	NA	Plus	NC_006469	0	1	1050	99969524	99970575	0	1050	1	1050	99974779	99975831	4303	C_DISRUPTED_M_INTER_RMD	C_DISRUPTED_M_INTER_RMD	REFER_INDEL_FOLDER	0	NA
AluY_2_60	INDEL_CAN	100	100542796	100543106	chr2	100797364	100798474	Intergenic	NA	NA	Intergenic	NA	NA	311	2A	NA	NA	Plus	NC_006469	0	1	1050	101569373	101570422	0	1050	36	1050	101571374	101572399	1016	INDEL	INDEL	REFER_INDEL_FOLDER	0	NA
AluJo_2_61c	C_DISRUPTED_M_INTER_RMD	100	100558789	100559135	chr2	100813357	100814503	PDCL3	NA	5	PDCL3	NA	5,3'UTR	347	2A	NA	NA	Minus	NC_006469	0	1	1050	101587768	101586721	0	1050	1	1050	101586220	101585172	600	C_DISRUPTED_M_INTER_RMD	C_DISRUPTED_M_INTER_RMD	REFER_INDEL_FOLDER	0	NA
AluSx_2_62	C_DISRUPTED_M_INTER_RMD	100	107890161	107890474	chr2	108144729	108145842	LOC100128964	CDS_NA	CDS_NA	Intergenic	NA	NA	314	2A	NA	NA	Plus	NC_006469	0	1	1050	107371222	107372271	0	1050	1	1050	107372922	107373964	750	C_DISRUPTED_M_INTER_RMD	C_DISRUPTED_M_INTER_RMD	REFER_INDEL_FOLDER	0	NA
AluSx_2_63	C_DISRUPTED_M_INTER_RMD	100	147239390	147239702	chr2	147733289	147734401	Intergenic	NA	NA	Intergenic	NA	NA	313	2B	NA	NA	Plus	NC_006470	0	1	1050	151141323	151142374	0	1050	1	1009	151143036	151144045	761	C_DISRUPTED_M_INTER_RMD	C_DISRUPTED_M_INTER_RMD	REFER_INDEL_FOLDER	0	NA
AluY_2_64	C_DISRUPTED_M_INTER_RMD	100	171081120	171081416	chr2	171575018	171576114	MYO3B	NA	29,28	MYO3B	NA	29	297	2B	NA	NA	Plus	NC_006470	0	1	1043	175414394	175415411	0	1050	1	1050	175415967	175417011	648	C_DISRUPTED_M_INTER_RMD	C_DISRUPTED_M_INTER_RMD	REFER_INDEL_FOLDER	0	NA
AluJo_2_65	C_DISRUPTED_M_INTER_RMD	100	201019025	201019317	chr2	201512923	201514015	LOC26010	NA	6,6,6,5	LOC459860	NA	6,6,6,6,6,6,6,6,6,6,6,6,6,5,5,5,5,4	293	2B	NA	NA	Plus	NC_006470	0	1	1048	205874447	205875491	0	1050	1	1050	205875991	205877041	597	C_DISRUPTED_M_INTER_RMD	C_DISRUPTED_M_INTER_RMD	REFER_INDEL_FOLDER	0	NA
AluJo_2_66c	C_DISRUPTED_M_INTER_RMD	100	202364734	202365038	chr2	202858632	202859736	Intergenic	NA	NA	Intergenic	NA	NA	305	2B	NA	NA	Minus	NC_006470	0	1	1050	207265816	207264771	0	1050	1	1050	207264398	207263348	472	C_DISRUPTED_M_INTER_RMD	C_DISRUPTED_M_INTER_RMD	REFER_INDEL_FOLDER	0	NA
AluSp_2_67	C_DISRUPTED_M_INTER_RMD	100	202923324	202923589	chr2	203417222	203418287	Intergenic	NA	NA	Intergenic	NA	NA	266	2B	NA	NA	Plus	NC_006470	0	1	1047	207835165	207836217	0	1050	1	1050	207838528	207839577	2407	C_DISRUPTED_M_INTER_RMD	C_DISRUPTED_M_INTER_RMD	REFER_INDEL_FOLDER	0	NA
AluSc_2_68c	C_DISRUPTED_M_INTER_RMD	100	202989396	202989687	chr2	203483294	203484385	BMPR2	NA	1	BMPR2	NA	1,1	292	2B	NA	NA	Minus	NC_006470	0	1	1044	207909338	207908296	0	1050	1	1050	207907960	207906916	429	C_DISRUPTED_M_INTER_RMD	C_DISRUPTED_M_INTER_RMD	REFER_INDEL_FOLDER	0	NA
AluSg1_2_69	C_DISRUPTED_M_INTER_RMD	100	217782974	217783284	chr2	218276871	218277981	Intergenic	NA	NA	Intergenic	NA	NA	311	2B	NA	NA	Plus	NC_006470	0	1	1047	223093458	223094504	0	1050	1	1050	223096908	223097953	2500	C_DISRUPTED_M_INTER_RMD	C_DISRUPTED_M_INTER_RMD	REFER_INDEL_FOLDER	0.4	1112 1121 ;
AluY_2_70	INDEL_CAN	100	229678758	229679066	chr2	230172653	230173761	PID1	NA	2,2	LOC470668	NA	2	309	2B	NA	NA	Plus	NC_006470	0	1	1047	235260982	235262041	0	1050	22	1050	235265623	235266651	3657	INDEL	INDEL	REFER_INDEL_FOLDER	0	NA
AluSq_2_71c	C_DISRUPTED_M_INTER_RMD	100	232367874	232368172	chr2	232861769	232862867	COPS7B	NA	3	COPS7B	NA	3,3,3,3,1,1,3,1,1,1,1,1,1	299	2B	NA	NA	Minus	NC_006470	0	1	1050	238023390	238022337	0	1050	1	1050	238021393	238020348	1043	C_DISRUPTED_M_INTER_RMD	C_DISRUPTED_M_INTER_RMD	REFER_INDEL_FOLDER	0	NA
AluY_2_72	C_DISRUPTED_M_INTER_RMD	100	239211209	239211516	chr2	239832820	239833927	Intergenic	NA	NA	Intergenic	NA	NA	308	2B	NA	NA	Plus	NC_006470	0	1	1050	244954572	244955620	0	1050	1	1050	244957216	244958273	1695	C_DISRUPTED_M_INTER_RMD	C_DISRUPTED_M_INTER_RMD	REFER_INDEL_FOLDER	0	NA
AluJo_3_73	C_DISRUPTED_M_INTER_RMD	100	3207232	3207462	chr3	3206832	3207862	Intergenic	NA	NA	Intergenic	NA	NA	231	3	NA	NA	Plus	NC_006490	0	1	1045	3286431	3287475	0	1050	1	1050	3288998	3290042	1617	C_DISRUPTED_M_INTER_RMD	C_DISRUPTED_M_INTER_RMD	REFER_INDEL_FOLDER	0	NA
AluY_3_74	NMF	NA	10257962	10258276	chr3	10257562	10258676	IRAK2	NA	12	NA	NA	NA	315	NA	NA	NA	NA	NA	NA	NA	NA	NA	NA	NA	1050	NA	NA	NA	NA	NA	NA	NA	NA	NA	NA
AluSq_3_75	INDEL_CAN	99.5	10289305	10289433	chr3	10288905	10289833	TATDN2	NA	3	TATDN2	NA	3	129	3	NA	NA	Plus	NC_006490	0	1	1035	10565083	10566107	0	1050	1	1050	10566297	10567356	274	INDEL	INDEL	REFER_INDEL_FOLDER	0	NA
AluSg_3_76	C_DISRUPTED_M_INTER_RMD	100	24551366	24551667	chr3	24550927	24552028	LOC100129045	CDS_NA	CDS_NA	Intergenic	NA	NA	302	3	NA	NA	Plus	NC_006490	0	1	1050	25131157	25132206	0	1050	1	1050	25132779	25133827	672	C_DISRUPTED_M_INTER_RMD	C_DISRUPTED_M_INTER_RMD	REFER_INDEL_FOLDER	0	NA
AluSq_3_77	C_DISRUPTED_M_INTER_RMD	100	47451050	47451340	chr3	47436238	47437328	SCAP	NA	2	SCAP	CDS_NA	CDS_NA	291	3	NA	NA	Plus	NC_006490	0	1	1050	48498001	48499050	0	1050	1	1047	48499949	48500986	998	C_DISRUPTED_M_INTER_RMD	C_DISRUPTED_M_INTER_RMD	REFER_INDEL_FOLDER	0	NA
AluY_3_78c	C_DISRUPTED_M_INTER_RMD	100	49515072	49515373	chr3	49498680	49499781	DAG1	5'UTR	NA	DAG1	5'UTR,5'UTR,5'UTR,5'UTR,5'UTR	NA	302	3	NA	NA	Minus	NC_006490	0	1	1050	50678136	50677087	0	1050	1	1050	50675237	50674202	1949	C_DISRUPTED_M_INTER_RMD	C_DISRUPTED_M_INTER_RMD	REFER_INDEL_FOLDER	0	NA
AluSp_3_79c	C_DISRUPTED_M_INTER_RMD	100	49743151	49743432	chr3	49726759	49727840	IHPK1	NA	3,1	IHPK1	5'UTR	3,3,3	282	3	NA	NA	Minus	NC_006490	0	221	1039	50908667	50907849	0	1050	1	1050	50907528	50906479	409	C_DISRUPTED_M_INTER_RMD	C_DISRUPTED_M_INTER_RMD	REFER_INDEL_FOLDER	0	NA
AluSp_3_80	C_DISRUPTED_M_INTER_RMD	100	49953814	49954107	chr3	49937422	49938515	RBM6	5'UTR	NA	Intergenic	NA	NA	294	3	NA	NA	Plus	NC_006490	0	1	1050	51125355	51126400	e-116	1050	1	237	51126731	51126965	430	C_DISRUPTED_M_INTER_RMD	C_DISRUPTED_M_INTER_RMD	REFER_INDEL_FOLDER	0	NA
AluY_3_81c	C_DISRUPTED_M_INTER_RMD	100	50077116	50077408	chr3	50060724	50061816	RBM6	NA	14	RBM6	NA	14	293	3	NA	NA	Minus	NC_006490	0	1	1050	51251448	51250399	0	1050	4	1050	51249300	51248254	1195	C_DISRUPTED_M_INTER_RMD	C_DISRUPTED_M_INTER_RMD	REFER_INDEL_FOLDER	0	NA
AluSp_3_82c	C_DISRUPTED_M_INTER_RMD	100	50246793	50247088	chr3	50230401	50231496	Intergenic	NA	NA	LOC744916	NA	1	296	3	NA	NA	Minus	NC_006490	0	1	1050	51423812	51422758	0	1050	1	1050	51422425	51421366	432	C_DISRUPTED_M_INTER_RMD	C_DISRUPTED_M_INTER_RMD	REFER_INDEL_FOLDER	0	NA
AluY_3_83c	C_DISRUPTED_M_INTER_RMD	100	71670943	71671261	chr3	71508230	71509348	FOXP1	5'UTR,5'UTR	NA	LOC736525	5'UTR,5'UTR,5'UTR,5'UTR,5'UTR,5'UTR,5'UTR,5'UTR,5'UTR,5'UTR,5'UTR,5'UTR,5'UTR,5'UTR,5'UTR,5'UTR,5'UTR	NA	319	3	NA	NA	Minus	NC_006490	0	1	1050	73397583	73396539	0	1050	1	1050	73395988	73394941	650	C_DISRUPTED_M_INTER_RMD	C_DISRUPTED_M_INTER_RMD	REFER_INDEL_FOLDER	0	NA
AluY_3_84	C_DISRUPTED_M_INTER_RMD	100	109943021	109943328	chr3	109780832	109781939	Intergenic	NA	NA	TRAT1	5'UTR,5'UTR	NA	308	3	NA	NA	Plus	NC_006490	0	1	1050	112893915	112894968	0	1050	1	1050	112895764	112896841	895	C_DISRUPTED_M_INTER_RMD	C_DISRUPTED_M_INTER_RMD	REFER_INDEL_FOLDER	0	NA
AluSp_3_85	C_DISRUPTED_M_INTER_RMD	100	110486768	110487059	chr3	110324579	110325670	Intergenic	NA	NA	Intergenic	NA	NA	292	3	NA	NA	Plus	NC_006490	0	1	1050	113443028	113444069	0	1050	1	1048	113446294	113447344	2324	C_DISRUPTED_M_INTER_RMD	C_DISRUPTED_M_INTER_RMD	REFER_INDEL_FOLDER	0	NA
AluSx_3_86	C_DISRUPTED_M_INTER_RMD	100	110540447	110540754	chr3	110378258	110379365	Intergenic	NA	NA	LOC460573	5'UTR	NA	308	3	NA	NA	Plus	NC_006490	0	1	1050	113499271	113500316	0	1050	3	1050	113502711	113503756	2492	C_DISRUPTED_M_INTER_RMD	C_DISRUPTED_M_INTER_RMD	REFER_INDEL_FOLDER	0	NA
AluSq_3_87	C_DISRUPTED_M_INTER_RMD	100	120660150	120660462	chr3	120497961	120499073	TMEM39A	NA	1	TMEM39A	NA	1,1,1,1,1	313	3	NA	NA	Plus	NC_006490	0	1	1050	123761302	123762354	0	1050	1	1050	123765173	123766222	2918	C_DISRUPTED_M_INTER_RMD	C_DISRUPTED_M_INTER_RMD	REFER_INDEL_FOLDER	0	NA
AluY_3_88c	C_DISRUPTED_M_INTER_RMD	100	129920558	129920861	chr3	129758377	129759480	Intergenic	NA	NA	Intergenic	NA	NA	304	3	NA	NA	Minus	NC_006490	0	1	1050	133158906	133157842	0	1050	1	1050	133157136	133156099	805	C_DISRUPTED_M_INTER_RMD	C_DISRUPTED_M_INTER_RMD	REFER_INDEL_FOLDER	0	NA
AluSg_3_89c	C_DISRUPTED_M_INTER_RMD	100	139999687	139999994	chr3	139837506	139838613	Intergenic	NA	NA	PIK3CB	CDS_NA	CDS_NA	308	3	NA	NA	Minus	NC_006490	0	1	1047	143439179	143438130	0	1050	1	1050	143437664	143436616	562	C_DISRUPTED_M_INTER_RMD	C_DISRUPTED_M_INTER_RMD	REFER_INDEL_FOLDER	0	NA
AluSx_3_90	C_DISRUPTED_M_INTER_RMD	100	143345624	143345914	chr3	143183443	143184533	Intergenic	NA	NA	TFDP2	5'UTR,5'UTR,5'UTR,5'UTR,5'UTR,5'UTR,5'UTR	NA	291	3	NA	NA	Plus	NC_006490	0	1	1047	146835540	146836588	0	1050	1	1050	146838795	146839844	2303	C_DISRUPTED_M_INTER_RMD	C_DISRUPTED_M_INTER_RMD	REFER_INDEL_FOLDER	0	NA
AluSx_3_91c	C_DISRUPTED_M_INTER_RMD	100	183131104	183131396	chr3	182968923	182970015	Intergenic	NA	NA	Intergenic	NA	NA	293	3	NA	NA	Minus	NC_006490	0	1	1050	187386903	187385859	0	1050	1	1050	187384178	187383127	1780	C_DISRUPTED_M_INTER_RMD	C_DISRUPTED_M_INTER_RMD	REFER_INDEL_FOLDER	0	NA
AluSq_3_92c	C_DISRUPTED_M_INTER_RMD	100	184515377	184515724	chr3	184353196	184354343	MCF2L2	NA	7	MCF2L2	CDS_NA	CDS_NA	348	3	NA	NA	Minus	NC_006490	e-154	744	1050	188811322	188811020	0	1050	14	1050	188810260	188809225	846	C_DISRUPTED_M_INTER_RMD	C_DISRUPTED_M_INTER_RMD	REFER_INDEL_FOLDER	0	NA
AluSq_3_93c	C_DISRUPTED_M_INTER_RMD	100	184673492	184673785	chr3	184511311	184512404	Intergenic	NA	NA	Intergenic	NA	NA	294	3	NA	NA	Minus	NC_006490	0	1	1050	188974893	188973843	0	1050	5	1050	188972900	188971852	1038	C_DISRUPTED_M_INTER_RMD	C_DISRUPTED_M_INTER_RMD	REFER_INDEL_FOLDER	0	NA
AluSp_3_94	C_DISRUPTED_M_INTER_RMD	100	186777995	186778303	chr3	186615814	186616922	Intergenic	NA	NA	LOC460902	NA	3	309	3	NA	NA	Plus	NC_006490	0	1	1050	191123508	191124530	0	1050	1	1050	191124908	191125968	477	C_DISRUPTED_M_INTER_RMD	C_DISRUPTED_M_INTER_RMD	REFER_INDEL_FOLDER	0	NA
AluSc_3_95	C_DISRUPTED_M_INTER_RMD	100	192812497	192812810	chr3	192650316	192651429	Intergenic	NA	NA	Intergenic	NA	NA	314	3	NA	NA	Plus	NC_006490	0	1	1050	197256850	197257899	0	1050	1	1050	197258437	197259484	637	C_DISRUPTED_M_INTER_RMD	C_DISRUPTED_M_INTER_RMD	REFER_INDEL_FOLDER	0	NA
AluSx_3_96	C_DISRUPTED_M_INTER_RMD	100	197834966	197835272	chr3	197676690	197677796	Intergenic	NA	NA	Intergenic	NA	NA	307	3	NA	NA	Plus	NC_006490	0	1	1050	202263482	202264531	0	1050	1	1050	202265099	202266143	667	C_DISRUPTED_M_INTER_RMD	C_DISRUPTED_M_INTER_RMD	REFER_INDEL_FOLDER	0	NA
AluSx_3_97c	C_DISRUPTED_M_INTER_RMD	100	198816741	198817024	chr3	198658465	198659548	Intergenic	NA	NA	Intergenic	NA	NA	284	3	NA	NA	Minus	NC_006490	0	1	1050	203272137	203271079	0	1050	1	1050	203270591	203269553	587	C_DISRUPTED_M_INTER_RMD	C_DISRUPTED_M_INTER_RMD	REFER_INDEL_FOLDER	0	NA
AluY_4_98c	C_DISRUPTED_M_INTER_RMD	100	67893	68199	chr4	67493	68599	ZNF595	NA	3	ZNF595	NA	3	307	4	NA	NA	Minus	NC_006471	0	1	1048	93101	92058	0	1050	4	1050	90803	89752	1349	C_DISRUPTED_M_INTER_RMD	C_DISRUPTED_M_INTER_RMD	REFER_INDEL_FOLDER	0	NA
AluSx_4_99	C_DISRUPTED_M_INTER_RMD	100	540724	541014	chr4	540324	541414	Intergenic	NA	NA	Intergenic	NA	NA	291	4	NA	NA	Plus	NC_006471	0	3	1050	573502	574550	0	1050	1	1050	577993	579044	3542	C_DISRUPTED_M_INTER_RMD	C_DISRUPTED_M_INTER_RMD	REFER_INDEL_FOLDER	0	NA
AluSq_4_100	C_DISRUPTED_M_INTER_RMD	100	6128523	6128836	chr4	6141764	6142877	JAKMIP1	NA	7,7	JAKMIP1	NA	8	314	4	NA	NA	Plus	NC_006471	0	1	1050	6240287	6241335	0	1050	5	1050	6242859	6243903	1619	C_DISRUPTED_M_INTER_RMD	C_DISRUPTED_M_INTER_RMD	REFER_INDEL_FOLDER	0	NA
AluY_4_101c	C_DISRUPTED_M_INTER_RMD	100	19060101	19060378	chr4	19201486	19202563	Intergenic	NA	NA	Intergenic	NA	NA	278	4	NA	NA	Minus	NC_006471	0	1	1050	19433491	19432442	0	1050	1	1050	19431613	19430570	928	C_DISRUPTED_M_INTER_RMD	C_DISRUPTED_M_INTER_RMD	REFER_INDEL_FOLDER	0.86	259 266 ;
AluY_4_102	C_DISRUPTED_M_INTER_RMD	100	29342270	29342569	chr4	29483655	29484754	Intergenic	NA	NA	Intergenic	NA	NA	300	4	NA	NA	Plus	NC_006471	0	1	1050	29925530	29926570	0	1050	1	1050	29927146	29928197	675	C_DISRUPTED_M_INTER_RMD	C_DISRUPTED_M_INTER_RMD	REFER_INDEL_FOLDER	0	NA
AluSg_4_103	C_DISRUPTED_M_INTER_RMD	100	40086309	40086528	chr4	40306694	40307713	Intergenic	NA	NA	Intergenic	NA	NA	220	4	NA	NA	Plus	NC_006471	0	1	1050	40745366	40746416	0	1050	1	1050	40747067	40748122	750	C_DISRUPTED_M_INTER_RMD	C_DISRUPTED_M_INTER_RMD	REFER_INDEL_FOLDER	0	NA
AluY_4_104c	C_DISRUPTED_M_INTER_RMD	100	53298046	53298350	chr4	53518431	53519535	Intergenic	NA	NA	Intergenic	NA	NA	305	4	NA	NA	Plus	NC_006471	0	1	1048	77902220	77903268	6e-63	1050	4	203	77903650	77903844	476	C_DISRUPTED_M_INTER_RMD	C_DISRUPTED_M_INTER_RMD	REFER_INDEL_FOLDER	0	NA
AluY_4_105	C_DISRUPTED_M_INTER_RMD	100	54632937	54633239	chr4	54853322	54854424	Intergenic	NA	NA	Intergenic	NA	NA	303	4	NA	NA	Minus	NC_006471	0	1	1050	76536831	76535782	0	1050	1	1050	76535308	76534259	573	C_DISRUPTED_M_INTER_RMD	C_DISRUPTED_M_INTER_RMD	REFER_INDEL_FOLDER	0	NA
AluSg_4_106c	C_DISRUPTED_M_INTER_RMD	100	76844624	76844926	chr4	77083595	77084697	Intergenic	NA	NA	Intergenic	NA	NA	303	4	NA	NA	Plus	NC_006471	0	1	1050	54788409	54789458	0	1050	1	1050	54790638	54791689	1279	C_DISRUPTED_M_INTER_RMD	C_DISRUPTED_M_INTER_RMD	REFER_INDEL_FOLDER	0	NA
AluSx_4_107c	C_DISRUPTED_M_INTER_RMD	100	113838502	113838797	chr4	114077473	114078568	Intergenic	NA	NA	LOC738440	NA	1	296	4	NA	NA	Minus	NC_006471	0	1	1036	116178394	116177361	0	1050	1	1050	116176019	116174965	1427	C_DISRUPTED_M_INTER_RMD	C_DISRUPTED_M_INTER_RMD	REFER_INDEL_FOLDER	0	NA
AluSx_4_108	C_DISRUPTED_M_INTER_RMD	100	165970109	165970397	chr4	166327886	166328974	LOC653794	NA	1	Intergenic	NA	NA	289	4	NA	NA	Plus	NC_006471	0	1	1047	169137534	169138576	0	1050	3	1050	169139132	169140179	650	C_DISRUPTED_M_INTER_RMD	C_DISRUPTED_M_INTER_RMD	REFER_INDEL_FOLDER	0	NA
AluY_4_109c	C_DISRUPTED_M_INTER_RMD	100	166977560	166977844	chr4	167335337	167336418	Intergenic	NA	NA	Intergenic	NA	NA	285	4	NA	NA	Minus	NC_006471	0	1	1050	170118096	170117046	0	1050	1	1050	170116310	170115261	835	C_DISRUPTED_M_INTER_RMD	C_DISRUPTED_M_INTER_RMD	REFER_INDEL_FOLDER	0	NA
AluY_4_110	C_DISRUPTED_M_INTER_RMD	100	170225576	170225869	chr4	170684491	170685584	Intergenic	NA	NA	Intergenic	NA	NA	294	4	NA	NA	Plus	NC_006471	0	1	1050	173479379	173480436	0	1050	1	1050	173480812	173481857	475	C_DISRUPTED_M_INTER_RMD	C_DISRUPTED_M_INTER_RMD	REFER_INDEL_FOLDER	0	NA
AluY_4_111	C_DISRUPTED_M_INTER_RMD	100	186290886	186291196	chr4	186749382	186750492	Intergenic	NA	NA	SLC25A4	NA	1	311	4	NA	NA	Plus	NC_006471	0	1	1050	189816679	189817727	0	1050	1	1050	189818230	189819277	602	C_DISRUPTED_M_INTER_RMD	C_DISRUPTED_M_INTER_RMD	REFER_INDEL_FOLDER	0	NA
AluSg_4_112	C_DISRUPTED_M_INTER_RMD	100	190041130	190041426	chr4	190499626	190500722	Intergenic	NA	NA	Intergenic	NA	NA	297	4	NA	NA	Plus	NC_006471	0	1	1048	193612152	193613204	0	1050	1	1050	193613543	193614594	436	C_DISRUPTED_M_INTER_RMD	C_DISRUPTED_M_INTER_RMD	REFER_INDEL_FOLDER	0	NA
AluSx_5_113c	C_DISRUPTED_M_INTER_RMD	100	21499315	21499598	chr5	21508659	21509742	LOC728411	CDS_NA	CDS_NA	LOC736582	NA	3	284	5	NA	NA	Plus	NC_006472	0	1	1050	94591725	94592773	0	1050	1	463	94594195	94594643	1521	C_DISRUPTED_M_INTER_RMD	C_DISRUPTED_M_INTER_RMD	REFER_INDEL_FOLDER	0	NA
AluSq_5_114	C_DISRUPTED_M_INTER_RMD	100	31657625	31657905	chr5	31666969	31668049	Intergenic	NA	NA	Intergenic	NA	NA	281	5	NA	NA	Minus	NC_006472	0	1	1050	84185719	84184670	0	1050	1	1050	84183154	84182108	1615	C_DISRUPTED_M_INTER_RMD	C_DISRUPTED_M_INTER_RMD	REFER_INDEL_FOLDER	0	NA
AluY_5_115c	C_DISRUPTED_M_INTER_RMD	100	31922566	31922861	chr5	31931910	31933005	PDZD2	NA	1	Intergenic	NA	NA	296	5	NA	NA	Plus	NC_006472	0	1	1050	83893361	83894405	0	1050	1	1050	83894879	83895948	573	C_DISRUPTED_M_INTER_RMD	C_DISRUPTED_M_INTER_RMD	REFER_INDEL_FOLDER	0	NA
AluY_5_116c	INDEL_CAN	99	31941874	31942048	chr5	31951218	31952192	PDZD2	NA	1	Intergenic	NA	NA	175	5	NA	NA	Plus	NC_006472	0	3	1015	83874070	83875086	0	1050	2	1050	83875604	83876653	581	INDEL	INDEL	REFER_INDEL_FOLDER	0	NA
AluSp_5_117c	INDEL_CAN	100	36598166	36598498	chr5	36607510	36608642	Intergenic	NA	NA	Intergenic	NA	NA	333	5	NA	NA	Plus	NC_006472	0	1	1050	79109838	79110888	0	1050	27	1050	79113485	79114507	2670	INDEL	INDEL	REFER_INDEL_FOLDER	0.37	1797 1806 ;
AluSx_5_118	INDEL_CAN	100	55281840	55282152	chr5	55261568	55262680	IL6ST	NA	12,3'UTR	IL6ST	NA	12,12,11	313	5	NA	NA	Minus	NC_006472	0	1	1050	59942105	59941061	0	1050	31	1050	59940463	59939443	667	INDEL	INDEL	REFER_INDEL_FOLDER	0	NA
AluY_5_119	C_DISRUPTED_M_INTER_RMD	100	64503716	64504013	chr5	64483444	64484541	ADAMTS6	NA	22	ADAMTS6	NA	22	298	5	NA	NA	Minus	NC_006472	0	1	1050	50505468	50504417	0	1050	1	1050	50502561	50501512	1955	C_DISRUPTED_M_INTER_RMD	C_DISRUPTED_M_INTER_RMD	REFER_INDEL_FOLDER	0	NA
AluSx_5_120c	C_DISRUPTED_M_INTER_RMD	100	68750497	68750806	chr5	68730333	68731442	MARVELD2	5'UTR,5'UTR	NA	MARVELD2	5'UTR,5'UTR	NA	310	5	NA	NA	Plus	NC_006472	0	1	1050	46158416	46159468	0	1050	1	1050	46160105	46161153	736	C_DISRUPTED_M_INTER_RMD	C_DISRUPTED_M_INTER_RMD	REFER_INDEL_FOLDER	0	NA
AluJb_5_121c	C_DISRUPTED_M_INTER_RMD	100	74252972	74253149	chr5	74300889	74301866	Intergenic	NA	NA	Intergenic	NA	NA	178	5	NA	NA	Plus	NC_006472	0	206	1050	40971063	40971902	0	1050	1	1050	40972783	40973829	980	C_DISRUPTED_M_INTER_RMD	C_DISRUPTED_M_INTER_RMD	REFER_INDEL_FOLDER	0	NA
AluSq_5_122c	C_DISRUPTED_M_INTER_RMD	100	74594211	74594506	chr5	74642128	74643223	Intergenic	NA	NA	Intergenic	NA	NA	296	5	NA	NA	Plus	NC_006472	e-145	768	1046	40615614	40615892	0	1050	1	1050	40616311	40617360	514	C_DISRUPTED_M_INTER_RMD	C_DISRUPTED_M_INTER_RMD	REFER_INDEL_FOLDER	0	NA
AluSx_5_123c	C_DISRUPTED_M_INTER_RMD	100	75597783	75598086	chr5	75645700	75646803	SV2C	NA	3	SV2C	NA	3,3	304	5	NA	NA	Plus	NC_006472	0	1	1050	39590039	39591095	0	1050	1	1050	39592119	39593168	1123	C_DISRUPTED_M_INTER_RMD	C_DISRUPTED_M_INTER_RMD	REFER_INDEL_FOLDER	0	NA
AluSq_5_124c	INDEL_CAN	100	76146126	76146442	chr5	76194043	76195159	Intergenic	NA	NA	Intergenic	NA	NA	317	5	NA	NA	Plus	NC_006472	0	1	1050	39027991	39029046	0	1050	20	906	39029837	39030717	871	INDEL	INDEL	REFER_INDEL_FOLDER	0	NA
AluSc_5_125c	C_DISRUPTED_M_INTER_RMD	100	76918303	76918598	chr5	76966220	76967315	Intergenic	NA	NA	WDR41	5'UTR,5'UTR,5'UTR	2,1	296	5	NA	NA	Plus	NC_006472	0	1	1046	38259938	38260983	0	1050	1	1048	38261561	38262608	673	C_DISRUPTED_M_INTER_RMD	C_DISRUPTED_M_INTER_RMD	REFER_INDEL_FOLDER	0	NA
AluSx_5_126c	C_DISRUPTED_M_INTER_RMD	100	86385411	86385697	chr5	86433328	86434414	Intergenic	NA	NA	Intergenic	NA	NA	287	5	NA	NA	Plus	NC_006472	0	1	1050	28636279	28637328	0	1050	1	1050	28639204	28640253	1975	C_DISRUPTED_M_INTER_RMD	C_DISRUPTED_M_INTER_RMD	REFER_INDEL_FOLDER	0	NA
AluSq_5_127c	C_DISRUPTED_M_INTER_RMD	100	98899006	98899140	chr5	98946923	98947857	LOC728104	NA	1	Intergenic	NA	NA	135	5	NA	NA	Plus	NC_006472	0	254	1050	101373185	101373985	0	1050	1	1050	101377054	101378109	3168	C_DISRUPTED_M_INTER_RMD	C_DISRUPTED_M_INTER_RMD	REFER_INDEL_FOLDER	0	NA
AluSg_5_128	INDEL_CAN	90.5	125947971	125948270	chr5	125995888	125996987	ALDH7A1	NA	3	ALDH7A1	NA	3,3,1,3,3	300	5	NA	NA	Plus	NC_006472	0	1	1050	128128291	128129336	0	1050	21	677	128130528	128131184	1271	INDEL	INDEL	REFER_INDEL_FOLDER	0	NA
AluSq_5_129	C_DISRUPTED_M_INTER_RMD	100	133881726	133882023	chr5	133929643	133930740	Intergenic	NA	NA	Intergenic	NA	NA	298	5	NA	NA	Plus	NC_006472	0	1	1046	136173660	136174710	e-118	1050	1	237	136175334	136175570	719	C_DISRUPTED_M_INTER_RMD	C_DISRUPTED_M_INTER_RMD	REFER_INDEL_FOLDER	0	NA
AluSg_5_130c	C_DISRUPTED_M_INTER_RMD	100	141327868	141328153	chr5	141375785	141376870	RNF14	5'UTR,5'UTR,5'UTR,5'UTR,5'UTR	NA	RNF14	5'UTR,5'UTR,5'UTR,5'UTR,5'UTR,5'UTR,5'UTR,5'UTR,5'UTR,5'UTR	1	286	5	NA	NA	Minus	NC_006472	0	1	1050	143772701	143771647	0	1050	1	1050	143769687	143768644	2059	C_DISRUPTED_M_INTER_RMD	C_DISRUPTED_M_INTER_RMD	REFER_INDEL_FOLDER	0	NA
AluSq_5_131c	C_DISRUPTED_M_INTER_RMD	100	159504349	159504523	chr5	159552266	159553240	Intergenic	NA	NA	Intergenic	NA	NA	175	5	NA	NA	Minus	NC_006472	0	1	1050	162223018	162221968	0	1050	1	1050	162221398	162220352	669	C_DISRUPTED_M_INTER_RMD	C_DISRUPTED_M_INTER_RMD	REFER_INDEL_FOLDER	0	NA
AluSx_5_132c	C_DISRUPTED_M_INTER_RMD	100	159595602	159595900	chr5	159643519	159644617	FABP6	NA	5,3	FABP6	NA	5,3,3	299	5	NA	NA	Minus	NC_006472	0	1	1050	162319206	162318158	0	1050	1	1050	162317664	162316616	593	C_DISRUPTED_M_INTER_RMD	C_DISRUPTED_M_INTER_RMD	REFER_INDEL_FOLDER	0	NA
AluY_5_133	C_DISRUPTED_M_INTER_RMD	100	172357137	172357437	chr5	172405054	172406154	ATP6V0E1	NA	2	ATP6V0E	NA	2	301	5	NA	NA	Plus	NC_006472	0	1	1048	175296041	175297085	0	1050	1	1050	175297555	175298596	567	C_DISRUPTED_M_INTER_RMD	C_DISRUPTED_M_INTER_RMD	REFER_INDEL_FOLDER	0	NA
AluSx_5_134c	C_DISRUPTED_M_INTER_RMD	100	175882124	175882414	chr5	175930041	175931131	Intergenic	NA	NA	Intergenic	NA	NA	291	5	NA	NA	Minus	NC_006472	0	317	1050	178883029	178882287	0	1050	1	1050	178881924	178880879	462	C_DISRUPTED_M_INTER_RMD	C_DISRUPTED_M_INTER_RMD	REFER_INDEL_FOLDER	0	NA
AluY_5_135	C_DISRUPTED_M_INTER_RMD	100	176331726	176332022	chr5	176379643	176380739	UIMC1	NA	2	LOC462299	5'UTR,5'UTR	2,2,2,2,2,2,2	297	5	NA	NA	Plus	NC_006472	0	1	1050	179335658	179336706	0	1050	1	1050	179338468	179339511	1861	C_DISRUPTED_M_INTER_RMD	C_DISRUPTED_M_INTER_RMD	REFER_INDEL_FOLDER	0	NA
AluY_5_136c	C_DISRUPTED_M_INTER_RMD	100	178515967	178516260	chr5	178696562	178697655	ADAMTS2	NA	6,6	ADAMTS2	NA	6	294	5	NA	NA	Minus	NC_006472	0	1	1050	181608010	181606971	0	1050	1	1050	181606642	181605594	428	C_DISRUPTED_M_INTER_RMD	C_DISRUPTED_M_INTER_RMD	REFER_INDEL_FOLDER	0	NA
AluSx_5_137c	C_DISRUPTED_M_INTER_RMD	100	179448835	179449133	chr5	179625491	179626589	Intergenic	NA	NA	Intergenic	NA	NA	299	5	NA	NA	Minus	NC_006472	0	1	1050	182594189	182593163	0	1050	1	911	182592662	182591750	600	C_DISRUPTED_M_INTER_RMD	C_DISRUPTED_M_INTER_RMD	REFER_INDEL_FOLDER	0	NA
AluSc_5_138c	C_DISRUPTED_M_INTER_RMD	100	179905659	179905799	chr5	180082315	180083255	CNOT6	NA	1	CNOT6	NA	1,1	141	5	NA	NA	Minus	NC_006472	0	1	1050	183071956	183070910	0	1050	1	1050	183070082	183069044	927	C_DISRUPTED_M_INTER_RMD	C_DISRUPTED_M_INTER_RMD	REFER_INDEL_FOLDER	0	NA
AluSg_6_139c	INDEL_CAN	100	1126760	1126982	chr6	1126360	1127382	Intergenic	NA	NA	Intergenic	NA	NA	223	6	NA	NA	Minus	NC_006473	0	1	1050	1150142	1149094	0	1050	37	1050	1148078	1147067	1079	INDEL	INDEL	REFER_INDEL_FOLDER	0	NA
AluSq_6_140c	C_DISRUPTED_M_INTER_RMD	100	3831332	3831538	chr6	3830932	3831938	Intergenic	NA	NA	Intergenic	NA	NA	207	6	NA	NA	Minus	NC_006473	0	1	1050	3929852	3928805	0	1050	1	1050	3928355	3927312	549	C_DISRUPTED_M_INTER_RMD	C_DISRUPTED_M_INTER_RMD	REFER_INDEL_FOLDER	0	NA
AluY_6_141c	C_DISRUPTED_M_INTER_RMD	100	7425793	7426094	chr6	7425393	7426494	Intergenic	NA	NA	Intergenic	NA	NA	302	6	NA	NA	Minus	NC_006473	0	1	1050	7599266	7598217	0	1050	1	1050	7597718	7596673	598	C_DISRUPTED_M_INTER_RMD	C_DISRUPTED_M_INTER_RMD	REFER_INDEL_FOLDER	0	NA
AluSx_6_142c	C_DISRUPTED_M_INTER_RMD	100	13460085	13460395	chr6	13459685	13460795	Intergenic	NA	NA	Intergenic	NA	NA	311	6	NA	NA	Minus	NC_006473	e-122	773	1050	13574641	13574372	0	1050	1	1050	13573769	13572720	702	C_DISRUPTED_M_INTER_RMD	C_DISRUPTED_M_INTER_RMD	REFER_INDEL_FOLDER	0	NA
AluSx_6_143	C_DISRUPTED_M_INTER_RMD	100	15049795	15050088	chr6	15049395	15050488	Intergenic	NA	NA	LOC462449	NA	2	294	6	NA	NA	Plus	NC_006473	0	1	1050	15222655	15223699	0	1050	1	1050	15224067	15225118	467	C_DISRUPTED_M_INTER_RMD	C_DISRUPTED_M_INTER_RMD	REFER_INDEL_FOLDER	0	NA
AluSg_6_144c	C_DISRUPTED_M_INTER_RMD	100	17282287	17282596	chr6	17281887	17282996	Intergenic	NA	NA	Intergenic	NA	NA	310	6	NA	NA	Minus	NC_006473	0	1	1050	17512045	17511011	0	1050	1	1050	17509704	17508609	1406	C_DISRUPTED_M_INTER_RMD	C_DISRUPTED_M_INTER_RMD	REFER_INDEL_FOLDER	0	NA
AluSx_6_145c	C_DISRUPTED_M_INTER_RMD	100	24757050	24757337	chr6	24756650	24757737	Intergenic	NA	NA	Intergenic	NA	NA	288	6	NA	NA	Minus	NC_006473	0	1	1050	25123875	25122831	0	1050	1	1050	25122203	25121150	727	C_DISRUPTED_M_INTER_RMD	C_DISRUPTED_M_INTER_RMD	REFER_INDEL_FOLDER	0	NA
AluY_6_146c	INDEL_CAN	100	35547210	35547497	chr6	35485687	35486774	Intergenic	NA	NA	Intergenic	NA	NA	288	6	NA	NA	Minus	NC_006473	0	14	1050	36233601	36232571	0	1050	38	1050	36231711	36230682	922	INDEL	INDEL	REFER_INDEL_FOLDER	0	NA
AluSq_6_147	INDEL_CAN	93.5	35789925	35790236	chr6	35728402	35729513	Intergenic	NA	NA	FKBP5	5'UTR,5'UTR,5'UTR,5'UTR,5'UTR,5'UTR,5'UTR	NA	312	6	NA	NA	Plus	NC_006473	0	1	1050	36479283	36480332	0	1050	28	806	36481240	36482016	980	INDEL	INDEL	REFER_INDEL_FOLDER	0	NA
AluJb_6_148	INDEL_CAN	84.5	36504751	36505041	chr6	36443228	36444318	Intergenic	NA	NA	LOC747882	5'UTR	NA	291	6	NA	NA	Plus	NC_006473	0	1	1050	37213651	37214713	0	1050	18	435	37215320	37215728	689	INDEL	INDEL	REFER_INDEL_FOLDER	0	NA
AluSx_6_149c	C_DISRUPTED_M_INTER_RMD	100	37490825	37491127	chr6	37429302	37430404	Intergenic	NA	NA	LOC471998	NA	10	303	6	NA	NA	Minus	NC_006473	0	1	1050	38249109	38248072	0	1050	1	1046	38246627	38245582	1544	C_DISRUPTED_M_INTER_RMD	C_DISRUPTED_M_INTER_RMD	REFER_INDEL_FOLDER	0	NA
AluY_6_150c	C_DISRUPTED_M_INTER_RMD	100	55674185	55674492	chr6	55612662	55613769	Intergenic	NA	NA	Intergenic	NA	NA	308	6	NA	NA	Minus	NC_006473	0	1	1050	56957468	56956468	0	1050	1	1050	56954181	56953136	2386	C_DISRUPTED_M_INTER_RMD	C_DISRUPTED_M_INTER_RMD	REFER_INDEL_FOLDER	0	NA
AluSx_6_151	C_DISRUPTED_M_INTER_RMD	100	74245657	74245963	chr6	74184134	74185240	MTO1	NA	4,4	MTO1	NA	4	307	6	NA	NA	Plus	NC_006473	e-109	812	1050	74294268	74294506	0	1050	1	1046	74296252	74297301	1845	C_DISRUPTED_M_INTER_RMD	C_DISRUPTED_M_INTER_RMD	REFER_INDEL_FOLDER	0	NA
AluSq_6_152c	C_DISRUPTED_M_INTER_RMD	100	74273127	74273444	chr6	74211604	74212721	LOC100129409	CDS_NA	CDS_NA	Intergenic	NA	NA	318	6	NA	NA	Minus	NC_006473	0	14	1050	74327385	74326351	0	1050	1	1050	74325428	74324384	1022	C_DISRUPTED_M_INTER_RMD	C_DISRUPTED_M_INTER_RMD	REFER_INDEL_FOLDER	0	NA
AluSc_6_153	C_DISRUPTED_M_INTER_RMD	100	89555713	89556000	chr6	89494210	89495277	RNGTT	NA	12	RNGTT	NA	13	288	6	NA	NA	Plus	NC_006473	0	1	1050	90043041	90044090	0	1050	6	1050	90044456	90045501	460	C_DISRUPTED_M_INTER_RMD	C_DISRUPTED_M_INTER_RMD	REFER_INDEL_FOLDER	0	NA
AluSg_6_154c	C_DISRUPTED_M_INTER_RMD	100	106119742	106120040	chr6	106058219	106059317	Intergenic	NA	NA	Intergenic	NA	NA	299	6	NA	NA	Minus	NC_006473	0	1	1050	107339729	107338680	0	1050	1	1050	107337839	107336785	940	C_DISRUPTED_M_INTER_RMD	C_DISRUPTED_M_INTER_RMD	REFER_INDEL_FOLDER	0	NA
AluSx_6_155	C_DISRUPTED_M_INTER_RMD	100	132079520	132079828	chr6	132017997	132019105	ENPP3	NA	15	ENPP3	NA	15,15,14	309	6	NA	NA	Plus	NC_006473	0	321	1050	133988331	133989063	0	1050	5	1050	133989723	133990761	755	C_DISRUPTED_M_INTER_RMD	C_DISRUPTED_M_INTER_RMD	REFER_INDEL_FOLDER	0	NA
AluSx_6_156	C_DISRUPTED_M_INTER_RMD	100	139034005	139034295	chr6	138972482	138973572	Intergenic	NA	NA	Intergenic	NA	NA	291	6	NA	NA	Plus	NC_006473	0	495	1050	141060314	141060869	0	1050	1	1050	141061942	141062999	1172	C_DISRUPTED_M_INTER_RMD	C_DISRUPTED_M_INTER_RMD	REFER_INDEL_FOLDER	0	NA
AluSp_6_157c	C_DISRUPTED_M_INTER_RMD	100	148750735	148751043	chr6	148689212	148690320	SASH1	NA	1	SASH1	NA	3	309	6	NA	NA	Minus	NC_006473	0	1	1047	151042848	151041800	e-152	1050	1	369	151040524	151040168	1372	C_DISRUPTED_M_INTER_RMD	C_DISRUPTED_M_INTER_RMD	REFER_INDEL_FOLDER	0	NA
AluSx_6_158	C_DISRUPTED_M_INTER_RMD	100	149893911	149894214	chr6	149832388	149833491	PPIL4	NA	7	PPIL4	NA	8	304	6	NA	NA	Plus	NC_006473	0	1	1050	152197431	152198480	0	1050	2	999	152198832	152199832	450	C_DISRUPTED_M_INTER_RMD	C_DISRUPTED_M_INTER_RMD	REFER_INDEL_FOLDER	0	NA
AluSp_6_159	C_DISRUPTED_M_INTER_RMD	100	155073117	155073441	chr6	155062015	155063139	Intergenic	NA	NA	Intergenic	NA	NA	325	6	NA	NA	Plus	NC_006473	0	1	1048	157561098	157562145	0	1050	1	1050	157562807	157563855	759	C_DISRUPTED_M_INTER_RMD	C_DISRUPTED_M_INTER_RMD	REFER_INDEL_FOLDER	0	NA
AluSq_7_160	INDEL_PTS	100	678749	679047	chr7	456922	458020	PRKAR1B	NA	3	LOC472258	NA	5	299	7	0.3	0.52	Plus	NC_006474	0	139	1047	530006	530925	e-174	1050	653	1049	532927	533318	2048	INDEL	INDEL	REFER_INDEL_FOLDER	38.28	1154 1155 ; 1175 1176 ; 1269 2048 ;
AluY_7_161c	C_DISRUPTED_M_INTER_RMD	100	9963899	9964208	chr7	9741311	9742420	LOC340268	CDS_NA	CDS_NA	LOC472291	NA	4	310	7	NA	NA	Minus	NC_006474	0	1	1050	9975719	9974670	0	1050	1	1050	9972865	9971812	1904	C_DISRUPTED_M_INTER_RMD	C_DISRUPTED_M_INTER_RMD	REFER_INDEL_FOLDER	0	NA
AluSx_7_162c	C_DISRUPTED_M_INTER_RMD	100	16714129	16714428	chr7	16491541	16492640	Intergenic	NA	NA	Intergenic	NA	NA	300	7	NA	NA	Minus	NC_006474	0	5	1050	16861869	16860824	0	1050	1	1050	16860053	16859006	870	C_DISRUPTED_M_INTER_RMD	C_DISRUPTED_M_INTER_RMD	REFER_INDEL_FOLDER	0	NA
AluSq_7_163	INDEL_CAN	99	47596519	47596825	chr7	47370374	47371480	Intergenic	NA	NA	TNS3	5'UTR	2	307	7	NA	NA	Plus	NC_006474	0	1	1050	48368857	48369910	0	1050	42	1050	48370942	48371950	1090	INDEL	INDEL	REFER_INDEL_FOLDER	0	NA
AluSq_7_164c	OCCUPIED	100	62575196	62575500	chr7	62349051	62350155	Intergenic	NA	NA	Intergenic	NA	NA	305	7	NA	NA	Plus	NC_006474	0	1	1050	58279947	58280978	0	1050	1	1050	58281184	58282234	305	OCCUPIED	OCCUPIED	REFER_INDEL_FOLDER	0	NA
AluY_7_165	C_DISRUPTED_M_INTER_RMD	100	67165326	67165640	chr7	66939107	66940221	Intergenic	NA	NA	Intergenic	NA	NA	315	7	NA	NA	Plus	NC_006474	0	1	1050	67752742	67753791	0	1050	1	1050	67760370	67761428	6678	C_DISRUPTED_M_INTER_RMD	C_DISRUPTED_M_INTER_RMD	REFER_INDEL_FOLDER	0	NA
AluY_7_166c	C_DISRUPTED_M_INTER_RMD	100	67544279	67544579	chr7	67318060	67319160	Intergenic	NA	NA	Intergenic	NA	NA	301	7	NA	NA	Minus	NC_006474	0	1	1050	68165282	68164233	0	1050	1	735	68163897	68163171	435	C_DISRUPTED_M_INTER_RMD	C_DISRUPTED_M_INTER_RMD	REFER_INDEL_FOLDER	0	NA
AluSx_7_167c	C_DISRUPTED_M_INTER_RMD	100	67893595	67893891	chr7	67667376	67668472	Intergenic	NA	NA	Intergenic	NA	NA	297	7	NA	NA	Minus	NC_006474	0	1	1048	68518634	68517596	0	1050	1	1050	68517009	68515963	684	C_DISRUPTED_M_INTER_RMD	C_DISRUPTED_M_INTER_RMD	REFER_INDEL_FOLDER	0	NA
AluSx_7_168	C_DISRUPTED_M_INTER_RMD	100	71947650	71947954	chr7	71721431	71722535	Intergenic	NA	NA	Intergenic	NA	NA	305	7	NA	NA	Plus	NC_006474	0	1	1050	72721254	72722300	0	1050	1	1050	72724407	72725460	2206	C_DISRUPTED_M_INTER_RMD	C_DISRUPTED_M_INTER_RMD	REFER_INDEL_FOLDER	0	NA
AluSg_7_169c	C_DISRUPTED_M_INTER_RMD	100	73287306	73287602	chr7	73061067	73062067	RFC2	NA	9,10	RFC2	NA	9,10,10,9,10	297	7	NA	NA	Minus	NC_006474	0	1	1050	73828601	73827554	0	1050	1	1050	73827187	73826137	466	C_DISRUPTED_M_INTER_RMD	C_DISRUPTED_M_INTER_RMD	REFER_INDEL_FOLDER	0	NA
AluY_7_170c	C_DISRUPTED_M_INTER_RMD	100	80533232	80533530	chr7	80306947	80308045	Intergenic	NA	NA	Intergenic	NA	NA	299	7	NA	NA	Minus	NC_006474	0	1	1050	80489925	80488876	0	1050	2	1050	80482884	80481832	6090	C_DISRUPTED_M_INTER_RMD	C_DISRUPTED_M_INTER_RMD	REFER_INDEL_FOLDER	18.16	1368 1377 ; 3511 4606 ;
AluSx_7_171c	C_DISRUPTED_M_INTER_RMD	100	87911228	87911527	chr7	87684921	87686020	Intergenic	NA	NA	Intergenic	NA	NA	300	7	NA	NA	Minus	NC_006474	0	1	1045	88059768	88058724	0	1050	1	1041	88058010	88056971	808	C_DISRUPTED_M_INTER_RMD	C_DISRUPTED_M_INTER_RMD	REFER_INDEL_FOLDER	0	NA
AluY_7_172	C_DISRUPTED_M_INTER_RMD	100	97492518	97492808	chr7	97265579	97266669	Intergenic	NA	NA	Intergenic	NA	NA	291	7	NA	NA	Plus	NC_006474	0	1	1050	97757434	97758460	0	1050	1	962	97759221	97760184	860	C_DISRUPTED_M_INTER_RMD	C_DISRUPTED_M_INTER_RMD	REFER_INDEL_FOLDER	0	NA
AluSg1_7_173c	C_DISRUPTED_M_INTER_RMD	100	100097252	100097559	chr7	99870313	99871420	Intergenic	NA	NA	Intergenic	NA	NA	308	7	NA	NA	Minus	NC_006474	0	1	1047	100531649	100530605	0	1050	1	1050	100529937	100528883	764	C_DISRUPTED_M_INTER_RMD	C_DISRUPTED_M_INTER_RMD	REFER_INDEL_FOLDER	0	NA
AluSg_7_174	C_DISRUPTED_M_INTER_RMD	100	100205782	100206080	chr7	99978843	99979941	ZAN	NA	27,27	Intergenic	NA	NA	299	7	NA	NA	Plus	NC_006474	0	1	1050	100644359	100645420	0	1050	1	1050	100646293	100647359	972	C_DISRUPTED_M_INTER_RMD	C_DISRUPTED_M_INTER_RMD	REFER_INDEL_FOLDER	47.06	344 800 ;
AluSg_7_175c	C_DISRUPTED_M_INTER_RMD	100	104582365	104582655	chr7	104355260	104356350	SRPK2	NA	7,6	LOC463641	NA	6,6,6,6,6,6,6,6,6	291	7	NA	NA	Minus	NC_006474	0	1	1050	105079430	105078374	0	1050	1	1050	105076609	105075560	1864	C_DISRUPTED_M_INTER_RMD	C_DISRUPTED_M_INTER_RMD	REFER_INDEL_FOLDER	0	NA
AluSx_7_176c	C_DISRUPTED_M_INTER_RMD	100	127235451	127235754	chr7	127002296	127003399	SND1	NA	11	LOC472504	NA	12	304	7	NA	NA	Minus	NC_006474	0	1	1047	128248590	128247544	0	1050	1	1050	128246587	128245544	1053	C_DISRUPTED_M_INTER_RMD	C_DISRUPTED_M_INTER_RMD	REFER_INDEL_FOLDER	0	NA
AluSx_7_177c	C_DISRUPTED_M_INTER_RMD	100	137844236	137844533	chr7	137607921	137609018	TRIM24	NA	2,2	TRIM24	NA	2,2,4,4,2	298	7	NA	NA	Minus	NC_006474	0	1	1050	139111713	139110687	0	1050	1	1045	139109859	139108866	927	C_DISRUPTED_M_INTER_RMD	C_DISRUPTED_M_INTER_RMD	REFER_INDEL_FOLDER	0	NA
AluJo_7_178	C_DISRUPTED_M_INTER_RMD	100	137985814	137986113	chr7	137749290	137750384	SVOPL	NA	2	LOC463763	CDS_NA	CDS_NA	300	7	NA	NA	Plus	NC_006474	0	1	1050	139253119	139254172	0	1050	1	1050	139255644	139256698	1571	C_DISRUPTED_M_INTER_RMD	C_DISRUPTED_M_INTER_RMD	REFER_INDEL_FOLDER	0	NA
AluSx_7_179	C_DISRUPTED_M_INTER_RMD	100	138124974	138125275	chr7	137888433	137889534	ATP6V0A4	5'UTR,5'UTR,5'UTR	NA	Intergenic	NA	NA	302	7	NA	NA	Plus	NC_006474	0	1	1050	139406756	139407808	0	1050	1	1050	139408185	139409226	476	C_DISRUPTED_M_INTER_RMD	C_DISRUPTED_M_INTER_RMD	REFER_INDEL_FOLDER	0	NA
AluSq_7_180	OCCUPIED	100	148347589	148347842	chr7	148107997	148109050	PDIA4	NA	2	PDIA4	CDS_NA	CDS_NA	254	7	NA	NA	Plus	NC_006474	8e-47	946	1050	149658164	149658269	0	1050	1	1050	149658424	149659471	254	OCCUPIED	OCCUPIED	REFER_INDEL_FOLDER	0	NA
AluSg_7_181	C_DISRUPTED_M_INTER_RMD	100	151707276	151707576	chr7	151467684	151468784	MLL3/LOC100130590	NA/NA	2010-01-01	Intergenic	NA	NA	301	7	NA	NA	Plus	NC_006474	0	1	1050	152933270	152934317	0	1050	1	1050	152934906	152935976	688	C_DISRUPTED_M_INTER_RMD	C_DISRUPTED_M_INTER_RMD	REFER_INDEL_FOLDER	0	NA
AluSc_7_182c	C_DISRUPTED_M_INTER_RMD	100	151902024	151902333	chr7	151662432	151663541	Intergenic	NA	NA	Intergenic	NA	NA	310	7	NA	NA	Minus	NC_006474	0	1	1050	153138206	153137158	0	1050	1	729	153136772	153136044	485	C_DISRUPTED_M_INTER_RMD	C_DISRUPTED_M_INTER_RMD	REFER_INDEL_FOLDER	0	NA
AluSg_7_183c	C_DISRUPTED_M_INTER_RMD	100	158460171	158460298	chr7	158183865	158184792	Intergenic	NA	NA	Intergenic	NA	NA	128	7	NA	NA	Minus	NC_006474	0	332	1039	159879246	159878541	0	1050	1	642	159873610	159872969	5019	C_DISRUPTED_M_INTER_RMD	C_DISRUPTED_M_INTER_RMD	REFER_INDEL_FOLDER	0	NA
AluSx_8_184	C_DISRUPTED_M_INTER_RMD	100	5790259	5790543	chr8	5789859	5790943	Intergenic	NA	NA	Intergenic	NA	NA	285	8	NA	NA	Plus	NC_006475	0	1	1047	5963175	5964220	0	1050	1	1050	5965342	5966391	1218	C_DISRUPTED_M_INTER_RMD	C_DISRUPTED_M_INTER_RMD	REFER_INDEL_FOLDER	0	NA
AluSx_8_185	NC	NA	8224037	8224316	chr8	8223637	8224716	PRAGMIN	NA	3	NA	NA	NA	280	NA	NA	NA	NA	NA	NA	NA	NA	NA	NA	NA	1050	NA	NA	NA	NA	NA	NA	NA	NA	NA	NA
AluJo_8_186	NC	NA	8278209	8278517	chr8	8277809	8278917	Intergenic	NA	NA	NA	NA	NA	309	NA	NA	NA	NA	NA	NA	NA	NA	NA	NA	NA	1050	NA	NA	NA	NA	NA	NA	NA	NA	NA	NA
AluSx_8_187	NMF	NA	9298030	9298331	chr8	9297630	9298731	Intergenic	NA	NA	NA	NA	NA	302	NA	NA	NA	NA	NA	NA	NA	NA	NA	NA	NA	1050	NA	NA	NA	NA	NA	NA	NA	NA	NA	NA
AluY_8_188	INDEL_CAN	100	12960787	12961098	chr8	12926382	12927493	Intergenic	NA	NA	Intergenic	NA	NA	312	8	NA	NA	Plus	NC_006475	0	1	1050	9019219	9020265	0	1050	34	1050	9020665	9021683	466	INDEL	INDEL	REFER_INDEL_FOLDER	0	NA
AluSq_8_189	C_DISRUPTED_M_INTER_RMD	100	30339805	30340080	chr8	30277531	30278606	Intergenic	NA	NA	Intergenic	NA	NA	276	8	NA	NA	Plus	NC_006475	0	1	1050	26951399	26952448	0	1050	1	1050	26954070	26955118	1721	C_DISRUPTED_M_INTER_RMD	C_DISRUPTED_M_INTER_RMD	REFER_INDEL_FOLDER	0	NA
AluY_8_190	C_DISRUPTED_M_INTER_RMD	100	38461926	38462236	chr8	38359737	38360847	Intergenic	NA	NA	Intergenic	NA	NA	311	8	NA	NA	Plus	NC_006475	0	1	1050	35284306	35285372	0	1050	1	1050	35285784	35286832	511	C_DISRUPTED_M_INTER_RMD	C_DISRUPTED_M_INTER_RMD	REFER_INDEL_FOLDER	0	NA
AluY_8_191c	C_DISRUPTED_M_INTER_RMD	100	38494630	38494948	chr8	38392441	38393559	FLJ43582	NA	1	LOC746930	NA	1	319	8	NA	NA	Minus	NC_006475	0	1	1050	35320404	35319354	0	1050	1	1050	35318771	35317723	682	C_DISRUPTED_M_INTER_RMD	C_DISRUPTED_M_INTER_RMD	REFER_INDEL_FOLDER	0	NA
AluY_8_192	C_DISRUPTED_M_INTER_RMD	100	63228086	63228394	chr8	63115093	63116201	Intergenic	NA	NA	Intergenic	NA	NA	309	8	NA	NA	Plus	NC_006475	0	1	1050	60357671	60358712	0	1050	3	1050	60359225	60360269	610	C_DISRUPTED_M_INTER_RMD	C_DISRUPTED_M_INTER_RMD	REFER_INDEL_FOLDER	0	NA
AluSx_8_193c	C_DISRUPTED_M_INTER_RMD	100	66601806	66602113	chr8	66488813	66489920	Intergenic	NA	NA	Intergenic	NA	NA	308	8	NA	NA	Minus	NC_006475	0	1	1050	63765732	63764684	0	1050	1	1050	63764194	63763157	589	C_DISRUPTED_M_INTER_RMD	C_DISRUPTED_M_INTER_RMD	REFER_INDEL_FOLDER	0	NA
AluJo_8_194c	C_DISRUPTED_M_INTER_RMD	100	67846883	67847175	chr8	67733890	67734982	SGK3	5'UTR,5'UTR,5'UTR	NA	SGK3	5'UTR,5'UTR,5'UTR,5'UTR,5'UTR,5'UTR,5'UTR	NA	293	8	NA	NA	Minus	NC_006475	0	1	1046	65047269	65046224	0	1050	1	1050	65045326	65044280	993	C_DISRUPTED_M_INTER_RMD	C_DISRUPTED_M_INTER_RMD	REFER_INDEL_FOLDER	0	NA
AluSp_8_195	C_DISRUPTED_M_INTER_RMD	100	71020584	71020882	chr8	70907591	70908689	Intergenic	NA	NA	LOC748098	NA	2	299	8	NA	NA	Plus	NC_006475	0	1	1048	68264555	68265590	0	1050	1	1050	68267120	68268169	1627	C_DISRUPTED_M_INTER_RMD	C_DISRUPTED_M_INTER_RMD	REFER_INDEL_FOLDER	0	NA
AluSx_8_196c	C_DISRUPTED_M_INTER_RMD	100	96203487	96203784	chr8	96090494	96091591	Intergenic	NA	NA	Intergenic	NA	NA	298	8	NA	NA	Minus	NC_006475	0	1	1050	93960533	93959484	0	1050	1	1047	93958966	93957918	617	C_DISRUPTED_M_INTER_RMD	C_DISRUPTED_M_INTER_RMD	REFER_INDEL_FOLDER	0	NA
AluSc_8_197	C_DISRUPTED_M_INTER_RMD	100	103315974	103316278	chr8	103202981	103204085	RRM2B	NA	1	RRM2B	5'UTR	1,1	305	8	0.38	0.66	Plus	NC_006475	0	1	1050	101231361	101232408	0	1050	5	1050	101234280	101235314	1967	C_DISRUPTED_M_INTER_RMD	C_DISRUPTED_M_INTER_RMD	REFER_INDEL_FOLDER	0	NA
AluSg_8_198c	C_DISRUPTED_M_INTER_RMD	100	128923155	128923451	chr8	128810162	128811258	PVT1	CDS_NA	CDS_NA	LOC464395	NA	4	297	8	NA	NA	Minus	NC_006475	0	1	1050	127454147	127453093	0	1050	1	1050	127452546	127451497	646	C_DISRUPTED_M_INTER_RMD	C_DISRUPTED_M_INTER_RMD	REFER_INDEL_FOLDER	0	NA
AluSx_8_199	C_DISRUPTED_M_INTER_RMD	100	145601542	145601843	chr8	145635135	145636236	CPSF1	NA	1	Intergenic	NA	NA	302	8	NA	NA	Plus	NC_006475	0	436	1050	144396131	144396763	0	1050	1	1050	144397576	144398629	912	C_DISRUPTED_M_INTER_RMD	C_DISRUPTED_M_INTER_RMD	REFER_INDEL_FOLDER	0	NA
AluSg_9_200	C_DISRUPTED_M_INTER_RMD	100	799468	799770	chr9	799068	800170	Intergenic	NA	NA	Intergenic	NA	NA	303	9	NA	NA	Plus	NC_006476	0	671	1048	811185	811562	0	1050	1	1042	812181	813219	716	C_DISRUPTED_M_INTER_RMD	C_DISRUPTED_M_INTER_RMD	REFER_INDEL_FOLDER	0	NA
AluSx_9_201c	C_DISRUPTED_M_INTER_RMD	100	891912	892204	chr9	891512	892604	DMRT1	NA	3	LOC473158	NA	4	293	9	NA	NA	Minus	NC_006476	0	1	1050	910423	909376	0	1050	1	1050	908197	907140	1278	C_DISRUPTED_M_INTER_RMD	C_DISRUPTED_M_INTER_RMD	REFER_INDEL_FOLDER	0	NA
AluSg_9_202c	INDEL_CAN	100	1082540	1082850	chr9	1082140	1083250	Intergenic	NA	NA	Intergenic	NA	NA	311	9	NA	NA	Minus	NC_006476	0	2	1050	1108443	1107400	0	1050	29	1050	1106734	1105709	737	INDEL	INDEL	REFER_INDEL_FOLDER	0	NA
AluSx_9_203	INDEL_CAN	100	16802925	16803207	chr9	16802525	16803607	BNC2	NA	1	LOC465005	NA	1	283	9	NA	NA	Plus	NC_006476	0	1	1040	17215674	17216709	0	1050	48	1050	17217678	17218681	1011	INDEL	INDEL	REFER_INDEL_FOLDER	40.3	602 1008 ;
AluY_9_204c	C_DISRUPTED_M_INTER_RMD	100	25224997	25225294	chr9	25224597	25225694	Intergenic	NA	NA	Intergenic	NA	NA	298	9	0.43	0.66	Minus	NC_006476	0	666	1050	25796522	25796136	0	1050	1	1050	25794951	25793910	1284	C_DISRUPTED_M_INTER_RMD	C_DISRUPTED_M_INTER_RMD	REFER_INDEL_FOLDER	0	NA
AluSg_9_205	C_DISRUPTED_M_INTER_RMD	100	34266119	34266429	chr9	34265719	34266829	KIF24	NA	5	Intergenic	NA	NA	311	9	NA	NA	Plus	NC_006476	0	1	1050	34943478	34944536	0	1050	1	1050	34945043	34946096	606	C_DISRUPTED_M_INTER_RMD	C_DISRUPTED_M_INTER_RMD	REFER_INDEL_FOLDER	0	NA
AluY_9_206	NMF	NA	38961029	38961232	chr9	38960629	38961632	Intergenic	NA	NA	NA	NA	NA	204	NA	NA	NA	NA	NA	NA	NA	NA	NA	NA	NA	1050	NA	NA	NA	NA	NA	NA	NA	NA	NA	NA
AluSx_9_207	C_DISRUPTED_M_INTER_RMD	100	76858245	76858536	chr9	73125144	73126235	Intergenic	NA	NA	Intergenic	NA	NA	292	9	NA	NA	Plus	NC_006476	0	1	1050	73897102	73898154	0	1050	1	1050	73899002	73900056	947	C_DISRUPTED_M_INTER_RMD	C_DISRUPTED_M_INTER_RMD	REFER_INDEL_FOLDER	0	NA
AluSq_9_208c	C_DISRUPTED_M_INTER_RMD	100	76960917	76961219	chr9	73227816	73228918	Intergenic	NA	NA	Intergenic	NA	NA	303	9	NA	NA	Minus	NC_006476	0	1	1050	74003130	74002079	0	1050	1	1050	74001536	74000487	642	C_DISRUPTED_M_INTER_RMD	C_DISRUPTED_M_INTER_RMD	REFER_INDEL_FOLDER	0	NA
AluY_9_209	C_DISRUPTED_M_INTER_RMD	100	90083321	90083617	chr9	86350220	86351316	Intergenic	NA	NA	Intergenic	NA	NA	297	9	NA	NA	Plus	NC_006476	0	1	1050	87405065	87406114	0	1050	1	909	87406640	87407548	625	C_DISRUPTED_M_INTER_RMD	C_DISRUPTED_M_INTER_RMD	REFER_INDEL_FOLDER	0	NA
AluY_9_210c	C_DISRUPTED_M_INTER_RMD	100	92196442	92196747	chr9	88497630	88498735	Intergenic	NA	NA	LOC738577	5'UTR	NA	306	9	NA	NA	Minus	NC_006476	0	1	1050	89579840	89578798	0	1050	1	1050	89578393	89577347	504	C_DISRUPTED_M_INTER_RMD	C_DISRUPTED_M_INTER_RMD	REFER_INDEL_FOLDER	0	NA
AluSx_9_211c	INDEL_PTS	100	99892664	99892966	chr9	96232281	96233383	TRIM14	NA	4,5,5,5	TRIM14	NA	5	303	9	0.41	0.69	Minus	NC_006476	0	1	1050	97304165	97303110	0	1050	134	1050	97301843	97300927	1316	INDEL	INDEL	REFER_INDEL_FOLDER	12.69	1150 1316 ;
AluSp_9_212c	C_DISRUPTED_M_INTER_RMD	100	115469833	115470133	chr9	111805657	111806757	Intergenic	NA	NA	LOC741891	NA	2	301	9	NA	NA	Minus	NC_006476	0	95	1047	113136007	113135051	0	1050	1	1050	113133779	113132722	1368	C_DISRUPTED_M_INTER_RMD	C_DISRUPTED_M_INTER_RMD	REFER_INDEL_FOLDER	0	NA
AluY_9_213	C_DISRUPTED_M_INTER_RMD	100	118669475	118669732	chr9	115005299	115006301	ASTN2	5'UTR	9,10,10	ASTN2	NA	11	258	9	NA	NA	Plus	NC_006476	0	1	1050	116396750	116397800	0	1050	1	1050	116398303	116399360	602	C_DISRUPTED_M_INTER_RMD	C_DISRUPTED_M_INTER_RMD	REFER_INDEL_FOLDER	0	NA
AluSx_9_214	C_DISRUPTED_M_INTER_RMD	100	127466543	127466852	chr9	123802367	123803476	MAPKAP1	5'UTR,5'UTR	2,2,2,2	LOC464736	CDS_NA	CDS_NA	310	9	NA	NA	Plus	NC_006476	0	1	1047	125406805	125407851	0	1050	1	1050	125409363	125410410	1608	C_DISRUPTED_M_INTER_RMD	C_DISRUPTED_M_INTER_RMD	REFER_INDEL_FOLDER	0	NA
AluSx_9_215	INDEL_CAN	100	131093731	131094006	chr9	127429555	127430630	Intergenic	NA	NA	Intergenic	NA	NA	276	9	NA	NA	Plus	NC_006476	0	1	1034	129146319	129147344	0	1050	1	1050	129147820	129148854	559	INDEL	INDEL	REFER_INDEL_FOLDER	0	NA
AluSc_9_216c	C_DISRUPTED_M_INTER_RMD	100	131491843	131492150	chr9	127827667	127828774	PRRX2	NA	1	PRRX2	NA	1	308	9	NA	NA	Minus	NC_006476	0	1	1050	129559828	129558782	0	1050	1	1050	129558265	129557216	616	C_DISRUPTED_M_INTER_RMD	C_DISRUPTED_M_INTER_RMD	REFER_INDEL_FOLDER	0	NA
AluY_9_217	C_DISRUPTED_M_INTER_RMD	100	132534239	132534559	chr9	128820068	128821205	PRDM12	NA	3	PRDM12	NA	3	321	9	NA	NA	Plus	NC_006476	0	1	1050	130664969	130666017	0	1050	1	1050	130666359	130667411	441	C_DISRUPTED_M_INTER_RMD	C_DISRUPTED_M_INTER_RMD	REFER_INDEL_FOLDER	0	NA
AluY_9_218	C_DISRUPTED_M_INTER_RMD	100	133224354	133224657	chr9	129510178	129511281	Intergenic	NA	NA	Intergenic	NA	NA	304	9	NA	NA	Plus	NC_006476	0	1	1050	131367674	131368725	0	1050	1	1050	131370079	131371119	1453	C_DISRUPTED_M_INTER_RMD	C_DISRUPTED_M_INTER_RMD	REFER_INDEL_FOLDER	0	NA
AluSq_9_219	INDEL_CAN	100	134225813	134225988	chr9	130511637	130512612	Intergenic	NA	NA	Intergenic	NA	NA	176	9	NA	NA	Plus	NC_006476	0	1	1050	132408787	132409851	0	1050	16	1050	132410261	132411288	494	INDEL	INDEL	REFER_INDEL_FOLDER	0	NA
AluY_9_220	C_DISRUPTED_M_INTER_RMD	100	138105836	138106149	chr9	134404940	134406053	BTBD14A	5'UTR	NA	BTBD14A	5'UTR,5'UTR	NA	314	9	NA	NA	Plus	NC_006476	0	1	1050	136176912	136177955	0	1050	1	1050	136178648	136179701	792	C_DISRUPTED_M_INTER_RMD	C_DISRUPTED_M_INTER_RMD	REFER_INDEL_FOLDER	0	NA
AluSq_9_221	C_DISRUPTED_M_INTER_RMD	100	138725191	138725492	chr9	134962263	134963364	Intergenic	NA	NA	Intergenic	NA	NA	302	9	NA	NA	Plus	NC_006476	0	680	1050	136953379	136953748	0	1050	1	1050	136954497	136955541	848	C_DISRUPTED_M_INTER_RMD	C_DISRUPTED_M_INTER_RMD	REFER_INDEL_FOLDER	0	NA
AluSq_9_222c	C_DISRUPTED_M_INTER_RMD	100	138808415	138808704	chr9	135045487	135046576	Intergenic	NA	NA	Intergenic	NA	NA	290	9	NA	NA	Minus	NC_006476	0	1	1050	137025445	137024391	0	1050	1	1048	137024066	137023019	424	C_DISRUPTED_M_INTER_RMD	C_DISRUPTED_M_INTER_RMD	REFER_INDEL_FOLDER	0	NA
AluSq_9_223c	C_DISRUPTED_M_INTER_RMD	100	139638579	139638890	chr9	135736972	135738083	Intergenic	NA	NA	Intergenic	NA	NA	312	9	NA	NA	Minus	NC_006476	0	1	1050	137886896	137885845	0	1050	5	935	137885465	137884538	475	C_DISRUPTED_M_INTER_RMD	C_DISRUPTED_M_INTER_RMD	REFER_INDEL_FOLDER	0	NA
AluSq_10_224c	OCCUPIED	100	15125472	15125767	chr10	15089072	15090167	Intergenic	NA	NA	Intergenic	NA	NA	296	10	NA	NA	Minus	NC_006477	0	1	1050	15636746	15635697	0	1050	1	1050	15635500	15634430	296	OCCUPIED	OCCUPIED	REFER_INDEL_FOLDER	0	NA
AluSp_10_225	C_DISRUPTED_M_INTER_RMD	100	21509915	21510212	chr10	21473515	21474612	Intergenic	NA	NA	Intergenic	NA	NA	298	10	NA	NA	Plus	NC_006477	0	1	1050	21708528	21709578	0	1050	5	1050	21711649	21712696	2166	C_DISRUPTED_M_INTER_RMD	C_DISRUPTED_M_INTER_RMD	REFER_INDEL_FOLDER	0	NA
AluSx_10_226c	C_DISRUPTED_M_INTER_RMD	100	29029330	29029611	chr10	28992930	28994011	Intergenic	NA	NA	Intergenic	NA	NA	282	10	NA	NA	Minus	NC_006477	0	1	1046	29381973	29380927	0	1050	1	606	29378792	29378181	2230	C_DISRUPTED_M_INTER_RMD	C_DISRUPTED_M_INTER_RMD	REFER_INDEL_FOLDER	0	NA
AluSc_10_227	C_DISRUPTED_M_INTER_RMD	100	32246061	32246361	chr10	32209661	32210761	ARHGAP12	5'UTR	NA	ARHGAP12	5'UTR,5'UTR,5'UTR,5'UTR,5'UTR,5'UTR,5'UTR	NA	301	10	NA	NA	Plus	NC_006477	0	1	1050	32645387	32646436	0	1050	6	1048	32652764	32653795	6422	C_DISRUPTED_M_INTER_RMD	C_DISRUPTED_M_INTER_RMD	REFER_INDEL_FOLDER	0	NA
AluSq_10_228c	C_DISRUPTED_M_INTER_RMD	100	35289503	35289808	chr10	35253103	35254208	Intergenic	NA	NA	Intergenic	NA	NA	306	10	NA	NA	Minus	NC_006477	0	1	1041	35741265	35740236	0	1050	1	1050	35739722	35738638	604	C_DISRUPTED_M_INTER_RMD	C_DISRUPTED_M_INTER_RMD	REFER_INDEL_FOLDER	0	NA
AluSg_10_229c	INDEL_CAN	100	37101729	37102038	chr10	37065329	37066438	Intergenic	NA	NA	Intergenic	NA	NA	310	10	NA	NA	Minus	NC_006477	0	1	1050	37596492	37595448	0	1050	37	1050	37595044	37594032	467	INDEL	INDEL	REFER_INDEL_FOLDER	0	NA
AluSx_10_230	C_DISRUPTED_M_INTER_RMD	100	37139945	37140257	chr10	37103545	37104657	Intergenic	NA	NA	Intergenic	NA	NA	313	10	NA	NA	Plus	NC_006477	0	1	1050	37633833	37634883	0	1050	1	1050	37635663	37636713	879	C_DISRUPTED_M_INTER_RMD	C_DISRUPTED_M_INTER_RMD	REFER_INDEL_FOLDER	0	NA
AluY_10_231	C_DISRUPTED_M_INTER_RMD	100	37886898	37887186	chr10	37850498	37851586	Intergenic	NA	NA	LOC741403	NA	5	289	10	NA	NA	Plus	NC_006477	0	1	1046	38408742	38409787	0	1050	1	1050	38411478	38412528	1786	C_DISRUPTED_M_INTER_RMD	C_DISRUPTED_M_INTER_RMD	REFER_INDEL_FOLDER	0	NA
AluSx_10_232c	C_DISRUPTED_M_INTER_RMD	100	66632336	66632646	chr10	66306533	66307641	LOC100129561	CDS_NA	CDS_NA	LOC748685	CDS_NA	CDS_NA	311	10	NA	NA	Minus	NC_006477	0	1	1048	64124137	64123097	0	1050	1	1050	64122587	64121539	607	C_DISRUPTED_M_INTER_RMD	C_DISRUPTED_M_INTER_RMD	REFER_INDEL_FOLDER	0	NA
AluJb_10_233c	C_DISRUPTED_M_INTER_RMD	100	70178475	70178740	chr10	69852672	69853737	CCAR1	NA	7	CCAR1	5'UTR,5'UTR,5'UTR,5'UTR,5'UTR,5'UTR	3'UTR,3'UTR,3'UTR,3'UTR,3'UTR,3'UTR	266	10	NA	NA	Minus	NC_006477	0	1	1050	67775482	67774447	0	1050	1	500	67770772	67770267	3774	C_DISRUPTED_M_INTER_RMD	C_DISRUPTED_M_INTER_RMD	REFER_INDEL_FOLDER	0	NA
AluSg_10_234c	C_DISRUPTED_M_INTER_RMD	100	70240525	70240780	chr10	69914722	69915777	Intergenic	NA	NA	Intergenic	NA	NA	256	10	NA	NA	Minus	NC_006477	0	1	1050	67840763	67839709	0	1050	1	1050	67838145	67837093	1663	C_DISRUPTED_M_INTER_RMD	C_DISRUPTED_M_INTER_RMD	REFER_INDEL_FOLDER	0	NA
AluY_10_235c	C_DISRUPTED_M_INTER_RMD	100	80732625	80732922	chr10	80406822	80407919	ZMIZ1	NA	14	RAI17	NA	14	298	10	NA	NA	Minus	NC_006477	0	1	1050	78611378	78610331	0	1050	1	1049	78609987	78608947	443	C_DISRUPTED_M_INTER_RMD	C_DISRUPTED_M_INTER_RMD	REFER_INDEL_FOLDER	0	NA
AluSx_10_236c	C_DISRUPTED_M_INTER_RMD	100	93291763	93292050	chr10	92965960	92967047	Intergenic	NA	NA	Intergenic	NA	NA	288	10	NA	NA	Minus	NC_006477	0	1	1046	91847515	91846470	0	1050	1	983	91845331	91844349	1234	C_DISRUPTED_M_INTER_RMD	C_DISRUPTED_M_INTER_RMD	REFER_INDEL_FOLDER	0	NA
AluJb_10_237c	C_DISRUPTED_M_INTER_RMD	100	98227100	98227239	chr10	97901285	97902236	TLL2	NA	2	TLL2	NA	3	140	10	NA	NA	Minus	NC_006477	0	1	1050	96752246	96751197	0	1050	1	1050	96750846	96749820	450	C_DISRUPTED_M_INTER_RMD	C_DISRUPTED_M_INTER_RMD	REFER_INDEL_FOLDER	0	NA
AluSx_10_238c	C_DISRUPTED_M_INTER_RMD	100	115222263	115222559	chr10	114896460	114897556	Intergenic	NA	NA	Intergenic	NA	NA	297	10	NA	NA	Minus	NC_006477	0	1	1047	114151109	114150067	0	1050	1	1050	114149318	114148268	845	C_DISRUPTED_M_INTER_RMD	C_DISRUPTED_M_INTER_RMD	REFER_INDEL_FOLDER	0	NA
AluSx_10_239	OCCUPIED	100	126511122	126511422	chr10	126095132	126096232	KIAA0157	NA	8	ZRANB1	NA	7	301	10	NA	NA	Plus	NC_006477	0	4	1050	125766956	125767998	0	1050	1	1050	125768200	125769252	301	OCCUPIED	OCCUPIED	REFER_INDEL_FOLDER	0	NA
AluSx_11_240c	C_DISRUPTED_M_INTER_RMD	100	502237	502530	chr11	501837	502930	LOC100128703	NA	1	LOC744251	NA	3	294	11	NA	NA	Minus	NC_006478	e-154	757	1050	550566	550273	0	1050	1	1050	549607	548558	765	C_DISRUPTED_M_INTER_RMD	C_DISRUPTED_M_INTER_RMD	REFER_INDEL_FOLDER	0	NA
AluJb_11_241	C_DISRUPTED_M_INTER_RMD	100	686497	686784	chr11	687908	688995	TMEM80	NA	1,1	LOC450931	NA	1	288	11	NA	NA	Plus	NC_006478	0	1	1050	752791	753840	0	1050	1	1050	754166	755217	425	C_DISRUPTED_M_INTER_RMD	C_DISRUPTED_M_INTER_RMD	REFER_INDEL_FOLDER	0	NA
AluSq_11_242	C_DISRUPTED_M_INTER_RMD	100	864180	864476	chr11	865573	866669	CHID1	NA	9	CHID1	NA	10,10,10,10,10,10	297	11	NA	NA	Plus	NC_006478	0	1	1046	944499	945545	0	1050	1	1050	946950	947998	1500	C_DISRUPTED_M_INTER_RMD	C_DISRUPTED_M_INTER_RMD	REFER_INDEL_FOLDER	0	NA
AluSg_11_243c	C_DISRUPTED_M_INTER_RMD	100	6300708	6301003	chr11	6308041	6309136	Intergenic	NA	NA	Intergenic	NA	NA	296	11	NA	NA	Minus	NC_006478	0	8	1050	6172952	6171909	0	1050	1	1050	6171611	6170563	397	C_DISRUPTED_M_INTER_RMD	C_DISRUPTED_M_INTER_RMD	REFER_INDEL_FOLDER	0	NA
AluSq_11_244c	C_DISRUPTED_M_INTER_RMD	100	7296130	7296420	chr11	7303463	7304553	SYT9	NA	3	SYT9	NA	3,3,4,3,3	291	11	NA	NA	Minus	NC_006478	0	1	1044	7155012	7153972	0	1050	2	1050	7153188	7152139	876	C_DISRUPTED_M_INTER_RMD	C_DISRUPTED_M_INTER_RMD	REFER_INDEL_FOLDER	0	NA
AluJo_11_245	C_DISRUPTED_M_INTER_RMD	100	27642620	27642892	chr11	27649953	27651025	BDNFOS/BDNF	CDS_NA/CDS_NA5'UTR,5'UTR,5'UTR,5'UTR	CDS_NA/CDS_NA1,1	Intergenic	NA	NA	273	11	NA	NA	Plus	NC_006478	0	1	1047	27779450	27780503	0	1050	1	1050	27782875	27783911	2468	C_DISRUPTED_M_INTER_RMD	C_DISRUPTED_M_INTER_RMD	REFER_INDEL_FOLDER	0	NA
AluSq_11_246c	C_DISRUPTED_M_INTER_RMD	100	34033453	34033749	chr11	34040786	34041882	CAPRIN1	NA	1,1	GPIAP1	5'UTR	1,1,1,1,1	297	11	NA	NA	Minus	NC_006478	0	1	1046	34313580	34312538	0	1050	1	1050	34312189	34311138	444	C_DISRUPTED_M_INTER_RMD	C_DISRUPTED_M_INTER_RMD	REFER_INDEL_FOLDER	0	NA
AluY_11_247	C_DISRUPTED_M_INTER_RMD	100	34136256	34136550	chr11	34143589	34144683	ABTB2	NA	14	LOC451115	NA	14	295	11	NA	NA	Plus	NC_006478	0	3	1047	34418915	34419960	0	1050	1	1050	34421059	34422107	1195	C_DISRUPTED_M_INTER_RMD	C_DISRUPTED_M_INTER_RMD	REFER_INDEL_FOLDER	0	NA
AluJo_11_248c	C_DISRUPTED_M_INTER_RMD	100	47819810	47820124	chr11	47827143	47828257	NUP160/LOC100132562	NA/NA	2010-02-02	NUP160	5'UTR	2	315	11	NA	NA	Minus	NC_006478	0	6	1047	48418512	48417471	0	1050	1	1050	48414348	48413303	3219	C_DISRUPTED_M_INTER_RMD	C_DISRUPTED_M_INTER_RMD	REFER_INDEL_FOLDER	0	NA
AluSq_11_249c	C_DISRUPTED_M_INTER_RMD	100	61951519	61951649	chr11	61969903	61970833	Intergenic	NA	NA	Intergenic	NA	NA	131	11	NA	NA	Minus	NC_006478	0	1	1050	60807246	60806182	0	1050	1	1048	60804851	60803800	1430	C_DISRUPTED_M_INTER_RMD	C_DISRUPTED_M_INTER_RMD	REFER_INDEL_FOLDER	0	NA
AluY_11_250	C_DISRUPTED_M_INTER_RMD	100	62384268	62384481	chr11	62402652	62403665	SLC3A2	5'UTR	1,1,1,1,1	SLC3A2	5'UTR,5'UTR,5'UTR,5'UTR	1,1,1,1	214	11	0.53	0.64	Plus	NC_006478	0	1	1046	61244639	61245682	0	1050	1	837	61246112	61246951	525	C_DISRUPTED_M_INTER_RMD	C_DISRUPTED_M_INTER_RMD	REFER_INDEL_FOLDER	0	NA
AluSq_11_251c	C_DISRUPTED_M_INTER_RMD	100	64888324	64888612	chr11	64906719	64907796	Intergenic	NA	NA	Intergenic	NA	NA	289	11	NA	NA	Minus	NC_006478	0	501	1050	63802618	63802067	0	1050	1	1047	63801577	63800531	589	C_DISRUPTED_M_INTER_RMD	C_DISRUPTED_M_INTER_RMD	REFER_INDEL_FOLDER	0	NA
AluSx_11_252c	C_DISRUPTED_M_INTER_RMD	100	65703887	65704187	chr11	65722271	65723371	PACS1	NA	1	PACS1	5'UTR	1,1,1,1	301	11	NA	NA	Minus	NC_006478	0	3	1050	64639653	64638595	0	1050	1	1042	64638264	64637223	430	C_DISRUPTED_M_INTER_RMD	C_DISRUPTED_M_INTER_RMD	REFER_INDEL_FOLDER	0	NA
AluY_11_253	C_DISRUPTED_M_INTER_RMD	100	66452153	66452455	chr11	66470537	66471639	PC	5'UTR,5'UTR,5'UTR	NA	LOC451356	CDS_NA	CDS_NA	303	11	NA	NA	Plus	NC_006478	0	1	1046	65406397	65407444	0	1050	1	1050	65408309	65409373	960	C_DISRUPTED_M_INTER_RMD	C_DISRUPTED_M_INTER_RMD	REFER_INDEL_FOLDER	0	NA
AluSg_11_254	C_DISRUPTED_M_INTER_RMD	100	66757419	66757717	chr11	66775803	66776901	FBXL11	NA	11	FBXL11	5'UTR	12,11,11,11,11,10	299	11	NA	NA	Plus	NC_006478	0	1	1050	65716073	65717121	0	1050	1	1050	65719023	65720072	2001	C_DISRUPTED_M_INTER_RMD	C_DISRUPTED_M_INTER_RMD	REFER_INDEL_FOLDER	0	NA
AluY_11_255	C_DISRUPTED_M_INTER_RMD	100	74847085	74847406	chr11	74895345	74896466	GDPD5	NA	2	LOC451427	NA	2	322	11	0.26	0.58	Plus	NC_006478	0	1	1050	73829759	73830809	0	1050	11	1050	73831383	73832423	663	C_DISRUPTED_M_INTER_RMD	C_DISRUPTED_M_INTER_RMD	REFER_INDEL_FOLDER	0	NA
AluJb_11_256c	C_DISRUPTED_M_INTER_RMD	100	75839487	75839788	chr11	75887747	75888848	C11orf30	NA	1	LOC466716	CDS_NA	CDS_NA	302	11	NA	NA	Minus	NC_006478	0	1	1050	74838739	74837689	0	1050	1	1050	74836448	74835402	1340	C_DISRUPTED_M_INTER_RMD	C_DISRUPTED_M_INTER_RMD	REFER_INDEL_FOLDER	0	NA
AluSx_11_257	C_DISRUPTED_M_INTER_RMD	100	79519715	79520037	chr11	79567975	79569097	Intergenic	NA	NA	Intergenic	NA	NA	323	11	NA	NA	Plus	NC_006478	0	1	1045	78607053	78608094	0	1050	1	1050	78612022	78613069	4022	C_DISRUPTED_M_INTER_RMD	C_DISRUPTED_M_INTER_RMD	REFER_INDEL_FOLDER	0	NA
AluY_11_258c	C_DISRUPTED_M_INTER_RMD	100	89834673	89834976	chr11	89882778	89883881	Intergenic	NA	NA	Intergenic	NA	NA	304	11	NA	NA	Minus	NC_006478	0	1	1050	88980577	88979519	0	1050	1	1050	88978376	88977342	1242	C_DISRUPTED_M_INTER_RMD	C_DISRUPTED_M_INTER_RMD	REFER_INDEL_FOLDER	0	NA
AluYc2_11_259	C_DISRUPTED_M_INTER_RMD	100	91806543	91806850	chr11	91854648	91855755	FAT3	NA	1	LOC466745	NA	2	308	11	NA	NA	Plus	NC_006478	0	1	1050	90954586	90955636	0	1050	2	1050	90956073	90957125	535	C_DISRUPTED_M_INTER_RMD	C_DISRUPTED_M_INTER_RMD	REFER_INDEL_FOLDER	0	NA
AluSx_11_260c	C_DISRUPTED_M_INTER_RMD	100	93125802	93126080	chr11	93173907	93174985	C11orf54	NA	2	LOC451485	NA	2,2,2,2,2,2,2,2,2,2,2,2,1,1	279	11	NA	NA	Minus	NC_006478	0	1	1050	92291710	92290659	0	1050	1	1050	92290185	92289135	573	C_DISRUPTED_M_INTER_RMD	C_DISRUPTED_M_INTER_RMD	REFER_INDEL_FOLDER	0	NA
AluJb_11_261	INDEL_CAN	100	107489002	107489297	chr11	107521041	107522136	Intergenic	NA	NA	Intergenic	NA	NA	296	11	NA	NA	Plus	NC_006478	0	1	1050	106820531	106821565	0	1050	31	1050	106822315	106823362	819	INDEL	INDEL	REFER_INDEL_FOLDER	0	NA
AluSc_11_262c	C_DISRUPTED_M_INTER_RMD	100	110905303	110905595	chr11	110937342	110938434	FLJ46266	NA	4,3	LOC738081	NA	3,4	293	11	NA	NA	Minus	NC_006478	0	1	1050	110306491	110305442	0	1050	1	1050	110302350	110301280	3191	C_DISRUPTED_M_INTER_RMD	C_DISRUPTED_M_INTER_RMD	REFER_INDEL_FOLDER	0	NA
AluSx_11_263	C_DISRUPTED_M_INTER_RMD	100	118342610	118342906	chr11	118374652	118375748	Intergenic	NA	NA	Intergenic	NA	NA	297	11	NA	NA	Plus	NC_006478	0	1	1048	117840180	117841225	0	1050	1	1050	117841748	117842793	620	C_DISRUPTED_M_INTER_RMD	C_DISRUPTED_M_INTER_RMD	REFER_INDEL_FOLDER	0	NA
AluSp_11_264	INDEL_CAN	99.5	118629440	118629585	chr11	118661482	118662427	CBL	NA	2	CBL	NA	2,2	146	11	NA	NA	Plus	NC_006478	0	1	1029	118137735	118138761	0	1050	1	1050	118139095	118140145	412	INDEL	INDEL	REFER_INDEL_FOLDER	0	NA
AluY_11_265	C_DISRUPTED_M_INTER_RMD	100	123966082	123966378	chr11	123998124	123999220	Intergenic	NA	NA	Intergenic	NA	NA	297	11	NA	NA	Plus	NC_006478	0	1	1050	123562031	123563079	0	1050	1	1050	123565998	123567047	3018	C_DISRUPTED_M_INTER_RMD	C_DISRUPTED_M_INTER_RMD	REFER_INDEL_FOLDER	0	NA
AluSg_11_266	INDEL_CAN	88	133430562	133430859	chr11	133462604	133463701	Intergenic	NA	NA	Intergenic	NA	NA	298	11	NA	NA	Plus	NC_006478	0	1	1035	133218140	133219171	0	1050	1	566	133219552	133220119	465	INDEL	INDEL	REFER_INDEL_FOLDER	0	NA
AluY_12_267	INDEL_CAN	100	6701854	6702159	chr12	6701454	6702559	Intergenic	NA	NA	Intergenic	NA	NA	306	12	NA	NA	Plus	NC_006479	0	1	1050	6943693	6944729	0	1050	30	1050	6945167	6946188	508	INDEL	INDEL	REFER_INDEL_FOLDER	0	NA
AluY_12_268c	C_DISRUPTED_M_INTER_RMD	100	38269454	38269755	chr12	38269054	38270155	ABCD2	NA	6	ABCD2	NA	7,6	302	12	NA	NA	Plus	NC_006479	0	1	1048	50289945	50290988	0	1050	1	1050	50293552	50294600	2661	C_DISRUPTED_M_INTER_RMD	C_DISRUPTED_M_INTER_RMD	REFER_INDEL_FOLDER	0	NA
AluY_12_269c	C_DISRUPTED_M_INTER_RMD	100	55991290	55991575	chr12	55990890	55991975	Intergenic	NA	NA	Intergenic	NA	NA	286	12	NA	NA	Plus	NC_006479	0	1	1050	32304520	32305571	0	1050	6	1050	32305923	32306970	446	C_DISRUPTED_M_INTER_RMD	C_DISRUPTED_M_INTER_RMD	REFER_INDEL_FOLDER	0	NA
AluSp_12_270	C_INTER_RMD_M_DISRUPTED	100	56514891	56515203	chr12	56514491	56515603	CTDSP2	NA	1	CTDSP2	NA	1	313	12	NA	NA	Minus	NC_006479	0	1	1050	31768634	31767578	1e-48	1050	46	237	31767409	31767217	223	C_INTER_RMD_M_DISRUPTED	C_INTER_RMD_M_DISRUPTED	REFER_INDEL_FOLDER	0	NA
AluY_12_271c	C_DISRUPTED_M_INTER_RMD	100	57346665	57346970	chr12	57346265	57347370	Intergenic	NA	NA	Intergenic	NA	NA	306	12	NA	NA	Plus	NC_006479	0	1	1050	30925561	30926603	0	1050	8	1050	30927865	30928901	1354	C_DISRUPTED_M_INTER_RMD	C_DISRUPTED_M_INTER_RMD	REFER_INDEL_FOLDER	0	NA
AluSx_12_272c	INDEL_CAN	79.5	92284735	92285052	chr12	92262672	92263789	LOC643339	NA	1	LOC736394	NA	3	318	12	NA	NA	Minus	NC_006479	e-108	833	1050	94314716	94314497	0	1050	19	1050	94313606	94312574	972	INDEL	INDEL	REFER_INDEL_FOLDER	0	NA
AluJo_12_273c	C_DISRUPTED_M_INTER_RMD	100	93177970	93178264	chr12	93155907	93157001	PLXNC1	NA	19	PLXNC1	NA	19	295	12	NA	NA	Minus	NC_006479	0	1	1050	95225915	95224857	0	1050	1	1050	95224179	95223126	777	C_DISRUPTED_M_INTER_RMD	C_DISRUPTED_M_INTER_RMD	REFER_INDEL_FOLDER	0	NA
AluY_12_274c	C_DISRUPTED_M_INTER_RMD	100	109399899	109400194	chr12	109327001	109328096	C12orf24	NA	2	LOC452236	NA	2	296	12	NA	NA	Minus	NC_006479	0	1	1050	111757976	111756928	0	1050	1	1050	111756363	111755307	664	C_DISRUPTED_M_INTER_RMD	C_DISRUPTED_M_INTER_RMD	REFER_INDEL_FOLDER	0	NA
AluSx_12_275	C_DISRUPTED_M_INTER_RMD	100	111775735	111776026	chr12	111702905	111703996	RPH3A	NA	2	RPH3A	CDS_NA	CDS_NA	292	12	NA	NA	Plus	NC_006479	0	1	1050	114220936	114221985	0	1050	1	1050	114222408	114223459	522	C_DISRUPTED_M_INTER_RMD	C_DISRUPTED_M_INTER_RMD	REFER_INDEL_FOLDER	0	NA
AluY_12_276	C_DISRUPTED_M_INTER_RMD	100	116044800	116045105	chr12	115971970	115973075	Intergenic	NA	NA	Intergenic	NA	NA	306	12	NA	NA	Plus	NC_006479	0	1	1050	118589420	118590466	0	1050	4	1050	118591066	118592111	696	C_DISRUPTED_M_INTER_RMD	C_DISRUPTED_M_INTER_RMD	REFER_INDEL_FOLDER	0	NA
AluSc_12_277c	C_DISRUPTED_M_INTER_RMD	100	117217245	117217526	chr12	117144415	117145496	TAOK3	5'UTR	NA	TAOK3	5'UTR	NA	282	12	NA	NA	Minus	NC_006479	0	1	1050	119796874	119795823	0	1050	1	1050	119794662	119793601	1260	C_DISRUPTED_M_INTER_RMD	C_DISRUPTED_M_INTER_RMD	REFER_INDEL_FOLDER	0	NA
AluY_12_278c	C_DISRUPTED_M_INTER_RMD	100	119350152	119350450	chr12	119277322	119278420	Intergenic	NA	NA	Intergenic	NA	NA	299	12	NA	NA	Minus	NC_006479	0	1	1050	121999614	121998565	0	1050	1	1050	121998202	121997153	462	C_DISRUPTED_M_INTER_RMD	C_DISRUPTED_M_INTER_RMD	REFER_INDEL_FOLDER	0	NA
AluY_12_279	C_DISRUPTED_M_INTER_RMD	100	121686612	121686919	chr12	121557785	121558892	Intergenic	NA	NA	Intergenic	NA	NA	308	12	NA	NA	Plus	NC_006479	0	1	1047	124467847	124468892	e-152	1050	1	375	124471013	124471387	2217	C_DISRUPTED_M_INTER_RMD	C_DISRUPTED_M_INTER_RMD	REFER_INDEL_FOLDER	0	NA
AluSg_12_280c	C_DISRUPTED_M_INTER_RMD	100	124086553	124086861	chr12	123873299	123874407	Intergenic	NA	NA	Intergenic	NA	NA	309	12	NA	NA	Minus	NC_006479	0	1	1050	126964650	126963599	0	1050	1	1050	126963226	126962153	472	C_DISRUPTED_M_INTER_RMD	C_DISRUPTED_M_INTER_RMD	REFER_INDEL_FOLDER	0	NA
AluY_13_281c	INDEL_CAN	100	30412460	30412769	chr13	29312060	29313169	C13orf26	NA	2	LOC452521	NA	2	310	13	NA	NA	Minus	NC_006480	0	1	1042	30669251	30668204	0	1050	34	1050	30667618	30666600	644	INDEL	INDEL	REFER_INDEL_FOLDER	0	NA
AluSx_13_282c	NMF	NA	40150368	40150680	chr13	39049968	39051080	Intergenic	NA	NA	NA	NA	NA	313	NA	NA	NA	NA	NA	NA	NA	NA	NA	NA	NA	1050	NA	NA	NA	NA	NA	NA	NA	NA	NA	NA
AluSx_13_283	C_DISRUPTED_M_INTER_RMD	100	51681842	51682144	chr13	50581442	50582544	Intergenic	NA	NA	Intergenic	NA	NA	303	13	NA	NA	Minus	NC_006480	0	1	1048	52446456	52445414	0	1050	1	1050	52440595	52439544	4916	C_DISRUPTED_M_INTER_RMD	C_DISRUPTED_M_INTER_RMD	REFER_INDEL_FOLDER	0	NA
AluSx_13_284c	C_DISRUPTED_M_INTER_RMD	100	72590895	72591212	chr13	71490500	71491612	Intergenic	NA	NA	Intergenic	NA	NA	318	13	NA	NA	Minus	NC_006480	0	9	1050	73341458	73340434	0	1050	1	1050	73339123	73338077	1410	C_DISRUPTED_M_INTER_RMD	C_DISRUPTED_M_INTER_RMD	REFER_INDEL_FOLDER	0	NA
AluY_13_285c	C_DISRUPTED_M_INTER_RMD	100	92260974	92261273	chr13	91160574	91161673	GPC5	NA	7	GPC5	NA	7	300	13	NA	NA	Minus	NC_006480	0	1	1050	93497691	93496642	0	1050	1	1050	93496123	93495074	618	C_DISRUPTED_M_INTER_RMD	C_DISRUPTED_M_INTER_RMD	REFER_INDEL_FOLDER	0	NA
AluSx_13_286c	C_DISRUPTED_M_INTER_RMD	100	112873236	112873537	chr13	111772836	111773937	PROZ	NA	7	PROZ	NA	7,7	302	13	NA	NA	Minus	NC_006480	0	1	1048	114633643	114632594	0	1050	1	1050	114631950	114630903	741	C_DISRUPTED_M_INTER_RMD	C_DISRUPTED_M_INTER_RMD	REFER_INDEL_FOLDER	0	NA
AluJo_14_287	C_DISRUPTED_M_INTER_RMD	100	22162512	22162843	chr14	21082400	21083531	Intergenic	NA	NA	Intergenic	NA	NA	332	14	NA	NA	Plus	NC_006481	0	1	1050	21571723	21572774	0	1050	1	1050	21573189	21574233	514	C_DISRUPTED_M_INTER_RMD	C_DISRUPTED_M_INTER_RMD	REFER_INDEL_FOLDER	0	NA
AluSp_14_288	INDEL_CAN	85	22731859	22732170	chr14	21651747	21652858	LOC100131781	CDS_NA	CDS_NA	LOC745093	CDS_NA	CDS_NA	312	14	NA	NA	Plus	NC_006481	0	1	1048	22145588	22146633	0	1050	24	452	22148264	22148692	1705	INDEL	INDEL	REFER_INDEL_FOLDER	0	NA
AluSp_14_289	C_DISRUPTED_M_INTER_RMD	100	52214452	52214696	chr14	51134340	51135384	ERO1L	NA	4	ERO1L	NA	4	245	14	NA	NA	Plus	NC_006481	0	1	1050	51910913	51911955	0	1050	1	1050	51912491	51913544	635	C_DISRUPTED_M_INTER_RMD	C_DISRUPTED_M_INTER_RMD	REFER_INDEL_FOLDER	0	NA
AluSx_14_290	C_DISRUPTED_M_INTER_RMD	100	56073844	56074151	chr14	54993732	54994839	Intergenic	NA	NA	Intergenic	NA	NA	308	14	NA	NA	Plus	NC_006481	0	1	1050	55824378	55825430	0	1050	1	1050	55826128	55827176	797	C_DISRUPTED_M_INTER_RMD	C_DISRUPTED_M_INTER_RMD	REFER_INDEL_FOLDER	0	NA
AluY_14_291	C_DISRUPTED_M_INTER_RMD	100	68564505	68564815	chr14	67484393	67485503	Intergenic	NA	NA	Intergenic	NA	NA	311	14	NA	NA	Plus	NC_006481	0	1	1050	68615855	68616904	0	1050	1	1050	68620070	68621127	3265	C_DISRUPTED_M_INTER_RMD	C_DISRUPTED_M_INTER_RMD	REFER_INDEL_FOLDER	0	NA
AluJb_14_292c	C_DISRUPTED_M_INTER_RMD	100	68585259	68585569	chr14	67505147	67506257	Intergenic	NA	NA	Intergenic	NA	NA	311	14	NA	NA	Minus	NC_006481	0	1	1050	68642190	68641140	0	1050	1	1050	68640619	68639563	620	C_DISRUPTED_M_INTER_RMD	C_DISRUPTED_M_INTER_RMD	REFER_INDEL_FOLDER	0	NA
AluSp_14_293	C_DISRUPTED_M_INTER_RMD	100	73288073	73288371	chr14	72207961	72209059	C14orf43	5'UTR,5'UTR	NA	LOC453022	5'UTR	NA	299	14	NA	NA	Plus	NC_006481	0	1	1050	73451366	73452412	0	1050	1	1050	73452997	73454044	684	C_DISRUPTED_M_INTER_RMD	C_DISRUPTED_M_INTER_RMD	REFER_INDEL_FOLDER	0	NA
AluSx_14_294c	C_DISRUPTED_M_INTER_RMD	100	73626475	73626774	chr14	72546363	72547462	LIN52	NA	1	LOC453030	NA	1	300	14	NA	NA	Minus	NC_006481	0	1	1050	73805559	73804511	0	1050	1	1050	73802492	73801440	2118	C_DISRUPTED_M_INTER_RMD	C_DISRUPTED_M_INTER_RMD	REFER_INDEL_FOLDER	19.41	787 1196 ; 1204 1204 ;
AluSc_14_295	C_DISRUPTED_M_INTER_RMD	100	73736591	73736898	chr14	72656479	72657586	Intergenic	NA	NA	Intergenic	NA	NA	308	14	NA	NA	Plus	NC_006481	0	1	1050	73915937	73916983	0	1050	8	438	73917505	73917926	614	C_DISRUPTED_M_INTER_RMD	C_DISRUPTED_M_INTER_RMD	REFER_INDEL_FOLDER	0	NA
AluSq_14_296c	C_DISRUPTED_M_INTER_RMD	100	76030404	76030702	chr14	74950292	74951390	ESRRB	NA	5	ESRRB	NA	6,6,5,5,5	299	14	NA	NA	Minus	NC_006481	0	1	1050	76261087	76260043	0	1050	1	1050	76259354	76258304	788	C_DISRUPTED_M_INTER_RMD	C_DISRUPTED_M_INTER_RMD	REFER_INDEL_FOLDER	0	NA
AluSg_14_297	C_DISRUPTED_M_INTER_RMD	100	76583187	76583494	chr14	75503075	75504182	Intergenic	NA	NA	Intergenic	NA	NA	308	14	0.24	0.59	Plus	NC_006481	0	1	1050	76836336	76837385	0	1050	1	1050	76838654	76839710	1368	C_DISRUPTED_M_INTER_RMD	C_DISRUPTED_M_INTER_RMD	REFER_INDEL_FOLDER	0	NA
AluSq_14_298	C_DISRUPTED_M_INTER_RMD	100	91167479	91167778	chr14	90087367	90088466	CATSPERB	NA	16	LOC453110	NA	16,16,2	300	14	NA	NA	Plus	NC_006481	0	7	1050	91796030	91797073	0	1050	1	1050	91798463	91799511	1489	C_DISRUPTED_M_INTER_RMD	C_DISRUPTED_M_INTER_RMD	REFER_INDEL_FOLDER	0	NA
AluSx_14_299	C_DISRUPTED_M_INTER_RMD	100	101567763	101568050	chr14	100487651	100488738	DYNC1H1	NA	51	DNCH1	CDS_NA	CDS_NA	288	14	NA	NA	Plus	NC_006481	0	2	1049	102476744	102477769	0	1050	1	699	102478093	102478790	422	C_DISRUPTED_M_INTER_RMD	C_DISRUPTED_M_INTER_RMD	REFER_INDEL_FOLDER	0	NA
AluJo_14_300	C_DISRUPTED_M_INTER_RMD	100	102882806	102883101	chr14	101802694	101803789	Intergenic	NA	NA	Intergenic	NA	NA	296	14	NA	NA	Plus	NC_006481	0	16	1050	103824800	103825861	0	1050	1	1050	103827976	103829015	2214	C_DISRUPTED_M_INTER_RMD	C_DISRUPTED_M_INTER_RMD	REFER_INDEL_FOLDER	0	NA
AluY_15_301c	INDEL_CAN	100	21258637	21258953	chr15	21254505	21255621	Intergenic	NA	NA	Intergenic	NA	NA	317	15	NA	NA	Minus	NC_006482	0	1	1050	20960321	20959276	0	1050	36	1050	20958620	20957606	720	INDEL	INDEL	REFER_INDEL_FOLDER	0	NA
AluSx_15_302c	C_DISRUPTED_M_INTER_RMD	100	28581513	28581795	chr15	28509877	28510959	Intergenic	NA	NA	Intergenic	NA	NA	283	15	NA	NA	Plus	NC_006482	0	1	1047	29276460	29277512	0	1050	1	596	29285452	29286047	8036	C_DISRUPTED_M_INTER_RMD	C_DISRUPTED_M_INTER_RMD	REFER_INDEL_FOLDER	5.74	3917 4377 ;
AluY_15_303c	NMF	NA	28981095	28981387	chr15	28909459	28910551	Intergenic	NA	NA	NA	NA	NA	293	NA	NA	NA	NA	NA	NA	NA	NA	NA	NA	NA	1050	NA	NA	NA	NA	NA	NA	NA	NA	NA	NA
AluSp_15_304	C_DISRUPTED_M_INTER_RMD	100	30777681	30777984	chr15	30706045	30707148	Intergenic	NA	NA	Intergenic	NA	NA	304	15	NA	NA	Plus	NC_006482	0	1	1050	29480473	29481517	0	1050	1	1049	29482031	29483083	613	C_DISRUPTED_M_INTER_RMD	C_DISRUPTED_M_INTER_RMD	REFER_INDEL_FOLDER	0	NA
AluY_15_305	C_DISRUPTED_M_INTER_RMD	100	39489540	39489851	chr15	39417904	39419015	Intergenic	NA	NA	Intergenic	NA	NA	312	15	NA	NA	Plus	NC_006482	0	342	1050	38412534	38413239	0	1050	1	1050	38413914	38414963	774	C_DISRUPTED_M_INTER_RMD	C_DISRUPTED_M_INTER_RMD	REFER_INDEL_FOLDER	0	NA
AluSx_15_306c	C_DISRUPTED_M_INTER_RMD	100	43815570	43815860	chr15	43743934	43745024	Intergenic	NA	NA	Intergenic	NA	NA	291	15	NA	NA	Minus	NC_006482	0	1	1047	42920091	42919049	0	1050	1	1050	42918554	42917504	591	C_DISRUPTED_M_INTER_RMD	C_DISRUPTED_M_INTER_RMD	REFER_INDEL_FOLDER	0	NA
AluSp_15_307c	C_DISRUPTED_M_INTER_RMD	100	49009562	49009855	chr15	48937926	48939019	AP4E1	NA	6	AP4E1	NA	6,4	294	15	NA	NA	Minus	NC_006482	0	1	1050	48234713	48233657	0	1050	1	499	48233113	48232615	643	C_DISRUPTED_M_INTER_RMD	C_DISRUPTED_M_INTER_RMD	REFER_INDEL_FOLDER	0	NA
AluSp_15_308c	C_DISRUPTED_M_INTER_RMD	100	53930961	53931266	chr15	53859325	53860430	NEDD4	NA	13,6	NEDD4	NA	13	306	15	NA	NA	Minus	NC_006482	e-155	665	1050	53276656	53276273	0	1050	16	1050	53275530	53274494	827	C_DISRUPTED_M_INTER_RMD	C_DISRUPTED_M_INTER_RMD	REFER_INDEL_FOLDER	0	NA
AluSq_15_309c	C_DISRUPTED_M_INTER_RMD	100	57122649	57122947	chr15	57051013	57052111	RNF111	NA	1	RNF111	NA	1,1,1,1,1,1,1,1	299	15	NA	NA	Minus	NC_006482	0	1	1050	56522246	56521197	0	1050	1	1050	56519991	56518941	1305	C_DISRUPTED_M_INTER_RMD	C_DISRUPTED_M_INTER_RMD	REFER_INDEL_FOLDER	0	NA
AluSx_15_310	C_DISRUPTED_M_INTER_RMD	100	62806260	62806572	chr15	62734624	62735736	Intergenic	NA	NA	Intergenic	NA	NA	313	15	NA	NA	Plus	NC_006482	0	1	1050	62323431	62324461	0	1050	1	1050	62325349	62326400	987	C_DISRUPTED_M_INTER_RMD	C_DISRUPTED_M_INTER_RMD	REFER_INDEL_FOLDER	0	NA
AluSx_15_311c	C_DISRUPTED_M_INTER_RMD	100	63376734	63377033	chr15	63305098	63306197	Intergenic	NA	NA	LOC467707	CDS_NA	CDS_NA	300	15	NA	NA	Minus	NC_006482	0	1	1050	62934468	62933426	0	1050	1	383	62932810	62932430	715	C_DISRUPTED_M_INTER_RMD	C_DISRUPTED_M_INTER_RMD	REFER_INDEL_FOLDER	0	NA
AluSx_15_312c	C_DISRUPTED_M_INTER_RMD	100	68833200	68833498	chr15	68761564	68762662	UACA	5'UTR	1	UACA	5'UTR,5'UTR,5'UTR,5'UTR	1	299	15	NA	NA	Minus	NC_006482	0	1	1050	68537247	68536198	0	1050	1	1050	68534853	68533800	1444	C_DISRUPTED_M_INTER_RMD	C_DISRUPTED_M_INTER_RMD	REFER_INDEL_FOLDER	0	NA
AluSc_15_313c	C_DISRUPTED_M_INTER_RMD	100	68985482	68985787	chr15	68913846	68914951	LRRC49	NA	5	LRRC49	5'UTR,5'UTR,5'UTR,5'UTR,5'UTR	3'UTR,3'UTR,3'UTR,3'UTR,3'UTR	306	15	NA	NA	Minus	NC_006482	0	1	1048	68690776	68689728	0	1050	1	1050	68688556	68687505	1269	C_DISRUPTED_M_INTER_RMD	C_DISRUPTED_M_INTER_RMD	REFER_INDEL_FOLDER	0	NA
AluSx_15_314c	C_DISRUPTED_M_INTER_RMD	100	76211674	76211973	chr15	76140038	76141137	Intergenic	NA	NA	LOC740391	NA	1	300	15	NA	NA	Minus	NC_006482	0	1	1050	76010847	76009762	0	1050	2	1050	76009386	76008326	474	C_DISRUPTED_M_INTER_RMD	C_DISRUPTED_M_INTER_RMD	REFER_INDEL_FOLDER	0	NA
AluSx_15_315	C_DISRUPTED_M_INTER_RMD	100	76679131	76679428	chr15	76607495	76608592	CHRNA3	NA	5	Intergenic	NA	NA	298	15	NA	NA	Plus	NC_006482	0	1	1050	76487939	76488990	0	1050	1	1050	76490302	76491345	1411	C_DISRUPTED_M_INTER_RMD	C_DISRUPTED_M_INTER_RMD	REFER_INDEL_FOLDER	21.49	371 673 ;
AluSq_15_316c	C_DISRUPTED_M_INTER_RMD	100	76865319	76865618	chr15	76793683	76794782	ADAMTS7	NA	8	LOC453571	CDS_NA	CDS_NA	300	15	NA	NA	Minus	NC_006482	0	1	1050	76718007	76716958	0	1050	1	1050	76716396	76715343	661	C_DISRUPTED_M_INTER_RMD	C_DISRUPTED_M_INTER_RMD	REFER_INDEL_FOLDER	0	NA
AluSx_15_317c	C_DISRUPTED_M_INTER_RMD	100	76979660	76979964	chr15	76908024	76909128	Intergenic	NA	NA	Intergenic	NA	NA	305	15	NA	NA	Minus	NC_006482	0	1	1050	76837529	76836486	0	1050	3	1050	76836067	76835016	516	C_DISRUPTED_M_INTER_RMD	C_DISRUPTED_M_INTER_RMD	REFER_INDEL_FOLDER	0	NA
AluY_15_318	C_DISRUPTED_M_INTER_RMD	100	81413348	81413652	chr15	81341712	81342816	Intergenic	NA	NA	Intergenic	NA	NA	305	15	NA	NA	Plus	NC_006482	0	1	1042	80842382	80843441	e-104	1050	1	207	80843792	80843998	442	C_DISRUPTED_M_INTER_RMD	C_DISRUPTED_M_INTER_RMD	REFER_INDEL_FOLDER	0	NA
AluY_15_319	INDEL_CAN	100	81696435	81696678	chr15	81624799	81625842	Intergenic	NA	NA	Intergenic	NA	NA	244	15	NA	NA	Plus	NC_006482	0	1	1050	81132746	81133796	0	1050	42	1050	81137548	81138565	3810	INDEL	INDEL	REFER_INDEL_FOLDER	0	NA
AluSx_15_320	C_DISRUPTED_M_INTER_RMD	100	84120442	84120747	chr15	84048806	84049911	KLHL25	CDS_NA	CDS_NA	LOC453622	CDS_NA	CDS_NA	306	15	NA	NA	Plus	NC_006482	0	1	1050	83421875	83422922	0	1050	1	1050	83423433	83424478	610	C_DISRUPTED_M_INTER_RMD	C_DISRUPTED_M_INTER_RMD	REFER_INDEL_FOLDER	0	NA
AluSg_15_321c	C_DISRUPTED_M_INTER_RMD	100	87686598	87686909	chr15	87614962	87616073	Intergenic	NA	NA	Intergenic	NA	NA	312	15	NA	NA	Minus	NC_006482	0	1	1050	87078363	87077314	0	1050	1	1050	87075864	87074815	1549	C_DISRUPTED_M_INTER_RMD	C_DISRUPTED_M_INTER_RMD	REFER_INDEL_FOLDER	0	NA
AluSc_15_322c	C_DISRUPTED_M_INTER_RMD	100	91460147	91460441	chr15	91388511	91389605	Intergenic	NA	NA	Intergenic	NA	NA	295	15	NA	NA	Minus	NC_006482	0	1	1050	90934301	90933248	0	1050	1	1050	90932431	90931381	916	C_DISRUPTED_M_INTER_RMD	C_DISRUPTED_M_INTER_RMD	REFER_INDEL_FOLDER	0	NA
AluY_16_323c	INDEL_CAN	72.5	224079	224389	chr16	223679	224789	Intergenic	NA	NA	Intergenic	NA	NA	311	16	NA	NA	Minus	NC_006483	3e-77	866	1050	227460	227276	0	1050	29	794	226285	225524	1062	INDEL	INDEL	REFER_INDEL_FOLDER	0	NA
AluSp_16_324c	C_DISRUPTED_M_INTER_RMD	100	244862	245153	chr16	244462	245553	ITFG3	NA	1	ITFG3	NA	1,1,1,1,1,1,1	292	16	NA	NA	Minus	NC_006483	0	1	1050	252938	251891	0	1050	1	1050	250528	249479	1462	C_DISRUPTED_M_INTER_RMD	C_DISRUPTED_M_INTER_RMD	REFER_INDEL_FOLDER	0	NA
AluY_16_325	NMF	NA	381339	381617	chr16	380939	382017	Intergenic	NA	NA	NA	NA	NA	279	NA	NA	NA	NA	NA	NA	NA	NA	NA	NA	NA	1050	NA	NA	NA	NA	NA	NA	NA	NA	NA	NA
AluY_16_326	C_DISRUPTED_M_INTER_RMD	100	1891442	1891754	chr16	1891042	1892154	Intergenic	NA	NA	Intergenic	NA	NA	313	16	0.15	0.35	Plus	NC_006483	0	1	1048	1991758	1992796	0	1050	1	1049	1993180	1994223	481	C_DISRUPTED_M_INTER_RMD	C_DISRUPTED_M_INTER_RMD	REFER_INDEL_FOLDER	0	NA
AluSq_16_327c	C_DISRUPTED_M_INTER_RMD	100	2086522	2086818	chr16	2086045	2087141	PKD1	NA	34,34	PKD1	NA	3'UTR	297	16	NA	NA	Minus	NC_006483	0	1	1047	2195346	2194302	0	1050	1	1050	2193746	2192696	652	C_DISRUPTED_M_INTER_RMD	C_DISRUPTED_M_INTER_RMD	REFER_INDEL_FOLDER	0	NA
AluSc_16_328c	C_DISRUPTED_M_INTER_RMD	100	4633406	4633672	chr16	4693298	4694364	MGRN1	NA	1	MGRN1	NA	2	267	16	NA	NA	Minus	NC_006483	0	1	1050	4795102	4794058	0	1050	1	1050	4793561	4792505	596	C_DISRUPTED_M_INTER_RMD	C_DISRUPTED_M_INTER_RMD	REFER_INDEL_FOLDER	0	NA
AluY_16_329c	C_DISRUPTED_M_INTER_RMD	100	4802966	4803262	chr16	4862858	4863954	MGRN1	NA	1	LOC748328	NA	12,12,10,11,11,9	297	16	NA	NA	Minus	NC_006483	0	1	1050	4968380	4967333	0	1050	3	1050	4966988	4965940	442	C_DISRUPTED_M_INTER_RMD	C_DISRUPTED_M_INTER_RMD	REFER_INDEL_FOLDER	0	NA
AluSx_16_330c	C_DISRUPTED_M_INTER_RMD	100	7136978	7137306	chr16	7196376	7197504	A2BP1	5'UTR,5'UTR,5'UTR	NA	LOC453899	5'UTR,5'UTR,5'UTR,5'UTR,5'UTR	1	329	16	NA	NA	Minus	NC_006483	0	1	1050	7368345	7367295	0	1050	1	1050	7366168	7365113	1226	C_DISRUPTED_M_INTER_RMD	C_DISRUPTED_M_INTER_RMD	REFER_INDEL_FOLDER	0	NA
AluSx_16_331c	INDEL_CAN	100	7156978	7157287	chr16	7216376	7217485	A2BP1	5'UTR,5'UTR,5'UTR	NA	LOC453899	5'UTR,5'UTR,5'UTR,5'UTR,5'UTR	1	310	16	NA	NA	Minus	NC_006483	0	1	1050	7390841	7389791	0	1050	34	1050	7388995	7387979	862	INDEL	INDEL	REFER_INDEL_FOLDER	0	NA
AluY_16_332c	C_DISRUPTED_M_INTER_RMD	100	12055326	12055623	chr16	12113860	12114957	LOC92017	5'UTR	NA	Intergenic	NA	NA	298	16	NA	NA	Minus	NC_006483	0	1	1048	12425097	12424001	0	1050	1	1050	12423500	12422472	598	C_DISRUPTED_M_INTER_RMD	C_DISRUPTED_M_INTER_RMD	REFER_INDEL_FOLDER	0	NA
AluSx_16_333	C_DISRUPTED_M_INTER_RMD	100	16412924	16413227	chr16	16471377	16472480	Intergenic	NA	NA	Intergenic	NA	NA	304	16	NA	NA	Minus	NC_006483	0	1	1050	15650158	15649107	0	1050	1	756	15647865	15647108	1341	C_DISRUPTED_M_INTER_RMD	C_DISRUPTED_M_INTER_RMD	REFER_INDEL_FOLDER	0	NA
AluSx_16_334	C_DISRUPTED_M_INTER_RMD	100	18247330	18247628	chr16	18305982	18307080	Intergenic	NA	NA	Intergenic	NA	NA	299	16	NA	NA	Plus	NC_006483	0	1	1050	15622628	15623680	0	1050	1	1050	15624015	15625063	434	C_DISRUPTED_M_INTER_RMD	C_DISRUPTED_M_INTER_RMD	REFER_INDEL_FOLDER	0	NA
AluY_16_335	C_DISRUPTED_M_INTER_RMD	100	19739192	19739494	chr16	19797844	19798946	IQCK	NA	7	IQCK	NA	7,5,3'UTR	303	16	NA	NA	Plus	NC_006483	0	1	1050	19938425	19939479	0	1050	1	1050	19939848	19940892	468	C_DISRUPTED_M_INTER_RMD	C_DISRUPTED_M_INTER_RMD	REFER_INDEL_FOLDER	0	NA
AluY_16_336	INDEL_CAN	98.5	21952372	21952664	chr16	22011024	22012116	LOC730094	NA	2	LOC743509	NA	1	293	16	NA	NA	Plus	NC_006483	0	1	1003	22287568	22288570	0	1050	1	1050	22289472	22290510	954	INDEL	INDEL	REFER_INDEL_FOLDER	0	NA
AluY_16_337	C_DISRUPTED_M_INTER_RMD	100	24686972	24687275	chr16	24745622	24746725	TNRC6A	NA	4	TNRC6A	NA	4	304	16	NA	NA	Plus	NC_006483	0	1	1050	25057330	25058385	0	1050	1	1050	25061056	25062102	2770	C_DISRUPTED_M_INTER_RMD	C_DISRUPTED_M_INTER_RMD	REFER_INDEL_FOLDER	0	NA
AluY_16_338	NMF	NA	28950399	28950712	chr16	29080135	29081248	Intergenic	NA	NA	NA	NA	NA	314	NA	NA	NA	NA	NA	NA	NA	NA	NA	NA	NA	1050	NA	NA	NA	NA	NA	NA	NA	NA	NA	NA
AluY_16_339	C_DISRUPTED_M_INTER_RMD	100	30566554	30566853	chr16	30694713	30695812	Intergenic	NA	NA	Intergenic	NA	NA	300	16	0.26	0.49	Plus	NC_006483	0	447	1050	31030930	31031528	0	1050	1	1050	31032728	31033777	1299	C_DISRUPTED_M_INTER_RMD	C_DISRUPTED_M_INTER_RMD	REFER_INDEL_FOLDER	0	NA
AluSx_16_340c	C_DISRUPTED_M_INTER_RMD	100	30824715	30825036	chr16	30952874	30953995	CTF2P	CDS_NA	CDS_NA	CTF2	NA	2	322	16	NA	NA	Minus	NC_006483	0	1	1050	31304709	31303661	0	1050	1	1050	31303028	31301979	732	C_DISRUPTED_M_INTER_RMD	C_DISRUPTED_M_INTER_RMD	REFER_INDEL_FOLDER	0	NA
AluJb_16_341	C_DISRUPTED_M_INTER_RMD	100	65268372	65268669	chr16	66486709	66487806	CMTM4	NA	1,1	CMTM4	NA	1,1	298	16	NA	NA	Plus	NC_006483	0	1	1050	66375798	66376854	e-155	1050	1	288	66377169	66377456	414	C_DISRUPTED_M_INTER_RMD	C_DISRUPTED_M_INTER_RMD	REFER_INDEL_FOLDER	0	NA
AluSc_16_342	C_DISRUPTED_M_INTER_RMD	100	66400592	66400877	chr16	67618927	67620012	TSNAXIP1	5'UTR	NA	TSNAXIP1	5'UTR,5'UTR,5'UTR,5'UTR,5'UTR	1,1	286	16	NA	NA	Plus	NC_006483	0	1	1050	67565350	67566396	0	1050	1	1050	67567017	67568074	720	C_DISRUPTED_M_INTER_RMD	C_DISRUPTED_M_INTER_RMD	REFER_INDEL_FOLDER	0	NA
AluSc_16_343c	C_DISRUPTED_M_INTER_RMD	100	68888303	68888617	chr16	70106612	70107726	Intergenic	NA	NA	DDX19	5'UTR,5'UTR,5'UTR,5'UTR,5'UTR,5'UTR,5'UTR,5'UTR,5'UTR,5'UTR,5'UTR,5'UTR,5'UTR,5'UTR,5'UTR,5'UTR,5'UTR,5'UTR,5'UTR,5'UTR	1,1,1	315	16	NA	NA	Minus	NC_006483	0	1	1050	70132453	70131404	0	1050	1	1050	70130880	70129833	623	C_DISRUPTED_M_INTER_RMD	C_DISRUPTED_M_INTER_RMD	REFER_INDEL_FOLDER	0	NA
AluSx_16_344c	C_DISRUPTED_M_INTER_RMD	100	69740922	69741231	chr16	70959203	70960312	HYDIN	NA	6,6	LOC454221	NA	11	310	16	NA	NA	Minus	NC_006483	0	1	1050	70998000	70996954	0	1050	1	1050	70995695	70994655	1358	C_DISRUPTED_M_INTER_RMD	C_DISRUPTED_M_INTER_RMD	REFER_INDEL_FOLDER	0	NA
AluSq_16_345	INDEL_CAN	100	70376699	70377003	chr16	71594980	71596084	AP1G1	NA	1,1	AP1G1	5'UTR,5'UTR,5'UTR	1,1,1,1,1,1,1,1,1	305	16	NA	NA	Plus	NC_006483	0	1	1050	71649504	71650551	0	1050	36	1050	71651242	71652260	755	INDEL	INDEL	REFER_INDEL_FOLDER	0	NA
AluJo_16_346	C_DISRUPTED_M_INTER_RMD	100	72798802	72799113	chr16	74020464	74021575	Intergenic	NA	NA	Intergenic	NA	NA	312	16	NA	NA	Plus	NC_006483	0	1	1050	74102735	74103785	0	1050	1	1050	74106667	74107716	2981	C_DISRUPTED_M_INTER_RMD	C_DISRUPTED_M_INTER_RMD	REFER_INDEL_FOLDER	0	NA
AluSx_16_347	INDEL_CAN	100	72878810	72879115	chr16	74100472	74101577	Intergenic	NA	NA	PSMD7	5'UTR,5'UTR	NA	306	16	NA	NA	Plus	NC_006483	0	1	1047	74186955	74187983	0	1050	44	1050	74188357	74189363	427	INDEL	INDEL	REFER_INDEL_FOLDER	0	NA
AluSx_16_348	C_DISRUPTED_M_INTER_RMD	100	76293506	76293819	chr16	77515132	77516245	Intergenic	NA	NA	Intergenic	NA	NA	314	16	NA	NA	Plus	NC_006483	0	1	1050	77727797	77728847	0	1050	5	1050	77729327	77730375	575	C_DISRUPTED_M_INTER_RMD	C_DISRUPTED_M_INTER_RMD	REFER_INDEL_FOLDER	0	NA
AluSq_16_349	C_DISRUPTED_M_INTER_RMD	100	76407085	76407387	chr16	77628711	77629813	KIAA1576	NA	1	LOC738589	NA	2	303	16	NA	NA	Plus	NC_006483	0	1	1050	77843425	77844474	0	1050	1	1050	77845123	77846167	748	C_DISRUPTED_M_INTER_RMD	C_DISRUPTED_M_INTER_RMD	REFER_INDEL_FOLDER	0	NA
AluSg_16_350	OCCUPIED	100	80017422	80017602	chr16	81239052	81240032	Intergenic	NA	NA	Intergenic	NA	NA	181	16	NA	NA	Plus	NC_006483	0	4	1050	81551269	81552315	0	1050	1	1050	81552397	81553449	181	OCCUPIED	OCCUPIED	REFER_INDEL_FOLDER	0	NA
AluSx_16_351c	C_DISRUPTED_M_INTER_RMD	100	83296823	83297127	chr16	84518613	84519717	USP10	NA	1	USP10	NA	2	305	16	NA	NA	Minus	NC_006483	0	1	1050	84967592	84966547	0	1050	1	1046	84966073	84965044	573	C_DISRUPTED_M_INTER_RMD	C_DISRUPTED_M_INTER_RMD	REFER_INDEL_FOLDER	0	NA
AluSq_17_352	C_DISRUPTED_M_INTER_RMD	100	178982	179273	chr17	216582	217673	RPH3AL	5'UTR	NA	RPH3AL	5'UTR	NA	292	17	NA	NA	Plus	NC_006484	0	527	1047	277323	277846	0	1050	1	451	278355	278806	605	C_DISRUPTED_M_INTER_RMD	C_DISRUPTED_M_INTER_RMD	REFER_INDEL_FOLDER	0	NA
AluSx_17_353	OCCUPIED	100	1255830	1255958	chr17	1515271	1516199	Intergenic	NA	NA	LOC454409	5'UTR,5'UTR,5'UTR,5'UTR,5'UTR,5'UTR	NA	129	17	NA	NA	Plus	NC_006484	0	311	1050	1366802	1367542	3e-77	1050	1	177	1367572	1367748	129	OCCUPIED	OCCUPIED	REFER_INDEL_FOLDER	0	NA
AluSx_17_354c	C_DISRUPTED_M_INTER_RMD	100	2305132	2305430	chr17	2564573	2565671	METT10D	NA	5	METT10D	NA	4,5	299	17	NA	NA	Minus	NC_006484	0	1	1050	2449430	2448381	0	1050	1	1050	2448037	2446981	443	C_DISRUPTED_M_INTER_RMD	C_DISRUPTED_M_INTER_RMD	REFER_INDEL_FOLDER	0	NA
AluSx_17_355	C_DISRUPTED_M_INTER_RMD	100	2329949	2330259	chr17	2589390	2590500	METT10D	NA	1	METT10D	NA	1,1	311	17	NA	NA	Plus	NC_006484	0	1	1047	2472917	2473965	0	1050	1	1050	2474808	2475854	939	C_DISRUPTED_M_INTER_RMD	C_DISRUPTED_M_INTER_RMD	REFER_INDEL_FOLDER	0	NA
AluY_17_356	C_DISRUPTED_M_INTER_RMD	100	4754218	4754515	chr17	5013659	5014756	Intergenic	NA	NA	Intergenic	NA	NA	298	17	NA	NA	Plus	NC_006484	0	1	1044	5006268	5007310	0	1050	1	1049	5007658	5008699	441	C_DISRUPTED_M_INTER_RMD	C_DISRUPTED_M_INTER_RMD	REFER_INDEL_FOLDER	0	NA
AluJo_17_357c	C_DISRUPTED_M_INTER_RMD	100	4903912	4904257	chr17	5163353	5164498	Intergenic	NA	NA	Intergenic	NA	NA	346	17	NA	NA	Minus	NC_006484	0	1	1050	5166735	5165683	0	1050	4	1050	5165233	5164225	546	C_DISRUPTED_M_INTER_RMD	C_DISRUPTED_M_INTER_RMD	REFER_INDEL_FOLDER	0	NA
AluSx_17_358c	C_DISRUPTED_M_INTER_RMD	100	6381291	6381629	chr17	6640732	6641870	PITPNM3	NA	2	PITPNM3	NA	7	339	17	NA	NA	Minus	NC_006484	0	1	1050	6670478	6669429	0	1050	1	1050	6668609	6667560	919	C_DISRUPTED_M_INTER_RMD	C_DISRUPTED_M_INTER_RMD	REFER_INDEL_FOLDER	0	NA
AluSq_17_359c	C_DISRUPTED_M_INTER_RMD	100	6601022	6601345	chr17	6860463	6861586	XAF1	NA	1,1	LOC455244	5'UTR,5'UTR	1,1	324	17	NA	NA	Minus	NC_006484	0	101	1050	6892856	6891811	0	1050	1	1050	6891460	6890407	450	C_DISRUPTED_M_INTER_RMD	C_DISRUPTED_M_INTER_RMD	REFER_INDEL_FOLDER	0	NA
AluSx_17_360c	C_DISRUPTED_M_INTER_RMD	100	7503850	7504146	chr17	7763289	7764387	Intergenic	NA	NA	Intergenic	NA	NA	297	17	NA	NA	Minus	NC_006484	0	3	1050	7842609	7841579	0	1050	1	1050	7841252	7840194	426	C_DISRUPTED_M_INTER_RMD	C_DISRUPTED_M_INTER_RMD	REFER_INDEL_FOLDER	0	NA
AluSx_17_361	C_DISRUPTED_M_INTER_RMD	100	9104384	9104699	chr17	9363825	9364940	STX8	NA	7	STX8	NA	7,7,3'UTR	316	17	NA	NA	Minus	NC_006484	0	1	1050	47215955	47214910	0	1050	1	1050	47213567	47212525	1442	C_DISRUPTED_M_INTER_RMD	C_DISRUPTED_M_INTER_RMD	REFER_INDEL_FOLDER	0	NA
AluSx_17_362	C_DISRUPTED_M_INTER_RMD	100	9873614	9873918	chr17	10133055	10134159	GAS7	5'UTR	1,1	LOC455077	CDS_NA	CDS_NA	305	17	NA	NA	Minus	NC_006484	0	1	1050	46418706	46417655	0	1050	3	1050	46417126	46416078	626	C_DISRUPTED_M_INTER_RMD	C_DISRUPTED_M_INTER_RMD	REFER_INDEL_FOLDER	0	NA
AluY_17_363	INDEL_CAN	100	10009045	10009363	chr17	10268486	10269604	GAS7	5'UTR,5'UTR	1	LOC455077	CDS_NA	CDS_NA	319	17	NA	NA	Minus	NC_006484	0	1	1035	46281168	46280133	0	1050	1	1050	46279739	46278696	478	INDEL	INDEL	REFER_INDEL_FOLDER	0	NA
AluSg_17_364c	C_DISRUPTED_M_INTER_RMD	100	10108739	10109028	chr17	10368180	10369269	Intergenic	NA	NA	Intergenic	NA	NA	290	17	NA	NA	Plus	NC_006484	0	1	1050	46173887	46174937	0	1050	1	1050	46175454	46176502	616	C_DISRUPTED_M_INTER_RMD	C_DISRUPTED_M_INTER_RMD	REFER_INDEL_FOLDER	0	NA
AluY_17_365	C_DISRUPTED_M_INTER_RMD	100	11797572	11797818	chr17	12057013	12058059	DNAH9	NA	67,11	LOC455066	CDS_NA	CDS_NA	247	17	NA	NA	Minus	NC_006484	0	1	1050	44447146	44446095	0	1050	1	422	44444136	44443714	2058	C_DISRUPTED_M_INTER_RMD	C_DISRUPTED_M_INTER_RMD	REFER_INDEL_FOLDER	0	NA
AluJb_17_366	C_DISRUPTED_M_INTER_RMD	100	17519049	17519375	chr17	17778490	17779616	Intergenic	NA	NA	Intergenic	NA	NA	327	17	NA	NA	Minus	NC_006484	0	1	1048	38579729	38578692	0	1050	1	1050	38577933	38576883	856	C_DISRUPTED_M_INTER_RMD	C_DISRUPTED_M_INTER_RMD	REFER_INDEL_FOLDER	0	NA
AluY_17_367c	C_DISRUPTED_M_INTER_RMD	100	18649117	18649421	chr17	18908558	18909662	FAM18B	NA	6	Intergenic	NA	NA	305	17	NA	NA	Minus	NC_006484	0	1	1050	40764958	40763911	0	1050	1	1049	40762693	40761651	1317	C_DISRUPTED_M_INTER_RMD	C_DISRUPTED_M_INTER_RMD	REFER_INDEL_FOLDER	0	NA
AluSg_17_368c	C_DISRUPTED_M_INTER_RMD	100	18743924	18744222	chr17	19003365	19004463	PRPSAP2	NA	6	PRPSAP2	NA	6,6,6,6,6,6,6,6,6,6,5,5,6,6	299	17	NA	NA	Plus	NC_006484	0	1	1050	37273328	37274376	0	1050	1	1048	37274752	37275811	475	C_DISRUPTED_M_INTER_RMD	C_DISRUPTED_M_INTER_RMD	REFER_INDEL_FOLDER	0	NA
AluSq_17_369c	OCCUPIED	100	18996479	18996615	chr17	19255920	19256856	Intergenic	NA	NA	Intergenic	NA	NA	137	17	NA	NA	Minus	NC_006484	0	17	1050	37069585	37068552	8e-84	1050	1	180	37068514	37068335	137	OCCUPIED	OCCUPIED	REFER_INDEL_FOLDER	0	NA
AluSg_17_370c	C_DISRUPTED_M_INTER_RMD	100	24652046	24652354	chr17	27773083	27774191	Intergenic	NA	NA	Intergenic	NA	NA	309	17	NA	NA	Plus	NC_006484	0	1	1050	28030964	28032014	0	1050	1	1050	28032385	28033432	470	C_DISRUPTED_M_INTER_RMD	C_DISRUPTED_M_INTER_RMD	REFER_INDEL_FOLDER	0	NA
AluYd2_17_371c	C_DISRUPTED_M_INTER_RMD	100	25501535	25501813	chr17	28622572	28623650	CCDC55	NA	2	LOC454554	5'UTR,5'UTR,5'UTR,5'UTR,5'UTR,5'UTR,5'UTR,5'UTR,5'UTR	2	279	17	NA	NA	Plus	NC_006484	0	1	1050	27145343	27146395	0	1050	1	1050	27147224	27148283	928	C_DISRUPTED_M_INTER_RMD	C_DISRUPTED_M_INTER_RMD	REFER_INDEL_FOLDER	0	NA
AluSp_17_372c	C_DISRUPTED_M_INTER_RMD	100	25939795	25940036	chr17	29060832	29061873	LRRC37B2	CDS_NA	CDS_NA	Intergenic	NA	NA	242	17	NA	NA	Plus	NC_006484	0	1	1050	26293765	26294822	0	1050	1	834	26295279	26296100	556	C_DISRUPTED_M_INTER_RMD	C_DISRUPTED_M_INTER_RMD	REFER_INDEL_FOLDER	0	NA
AluSc_17_373	INDEL_CAN	100	27033712	27033817	chr17	30154749	30155654	Intergenic	NA	NA	Intergenic	NA	NA	106	17	NA	NA	Minus	NC_006484	0	1	1027	25587921	25586905	0	1050	1	1050	25586563	25585513	418	INDEL	INDEL	REFER_INDEL_FOLDER	0	NA
AluJo_17_374	C_DISRUPTED_M_INTER_RMD	100	33842024	33842166	chr17	36963061	36964003	Intergenic	NA	NA	Intergenic	NA	NA	143	17	NA	NA	Minus	NC_006484	0	1	1048	19139992	19138945	0	1050	1	1050	19137824	19136775	1218	C_DISRUPTED_M_INTER_RMD	C_DISRUPTED_M_INTER_RMD	REFER_INDEL_FOLDER	0	NA
AluYc2_17_375	C_DISRUPTED_M_INTER_RMD	100	34600702	34601001	chr17	37721739	37722838	CACNB1	NA	3,3,3	LOC454624	NA	2	300	17	NA	NA	Minus	NC_006484	e-153	759	1050	18359079	18358787	0	1050	1	1050	18357930	18356881	956	C_DISRUPTED_M_INTER_RMD	C_DISRUPTED_M_INTER_RMD	REFER_INDEL_FOLDER	0	NA
AluSx_17_376	C_DISRUPTED_M_INTER_RMD	100	38005258	38005565	chr17	41124497	41125604	FAM134C	NA	1	LOC741874	NA	1	308	17	NA	NA	Minus	NC_006484	0	1	1050	14929359	14928291	0	1050	1	1050	14927935	14926891	455	C_DISRUPTED_M_INTER_RMD	C_DISRUPTED_M_INTER_RMD	REFER_INDEL_FOLDER	0	NA
AluSq_17_377	C_DISRUPTED_M_INTER_RMD	100	38350186	38350480	chr17	41469425	41470519	Intergenic	NA	NA	Intergenic	NA	NA	295	17	NA	NA	Minus	NC_006484	0	4	1047	14578700	14577658	e-136	1050	1	292	14577025	14576736	729	C_DISRUPTED_M_INTER_RMD	C_DISRUPTED_M_INTER_RMD	REFER_INDEL_FOLDER	0	NA
AluSx_17_378c	C_DISRUPTED_M_INTER_RMD	100	39562051	39562359	chr17	42681290	42682398	Intergenic	NA	NA	LOC454721	NA	1	309	17	NA	NA	Plus	NC_006484	0	1	1050	13429034	13430078	0	1050	1	1047	13430848	13431904	869	C_DISRUPTED_M_INTER_RMD	C_DISRUPTED_M_INTER_RMD	REFER_INDEL_FOLDER	0	NA
AluSx_17_379	C_DISRUPTED_M_INTER_RMD	100	40268504	40268797	chr17	43387743	43388836	Intergenic	NA	NA	Intergenic	NA	NA	294	17	NA	NA	Minus	NC_006484	0	1	1050	12689439	12688386	0	1050	1	1048	12688056	12687012	429	C_DISRUPTED_M_INTER_RMD	C_DISRUPTED_M_INTER_RMD	REFER_INDEL_FOLDER	0	NA
AluSx_17_380c	INDEL_CAN	93.5	40963413	40963730	chr17	44082658	44083769	Intergenic	NA	NA	LRRC37A	CDS_NA	CDS_NA	318	17	NA	NA	Plus	NC_006484	0	1	1050	11973236	11974283	0	1050	25	815	11975537	11976327	1329	INDEL	INDEL	REFER_INDEL_FOLDER	0	NA
AluSq_17_381c	C_DISRUPTED_M_INTER_RMD	100	42927296	42927588	chr17	46046535	46047627	Intergenic	NA	NA	Intergenic	NA	NA	293	17	NA	NA	Plus	NC_006484	0	1	1050	10249878	10250922	0	1050	1	1050	10251495	10252540	672	C_DISRUPTED_M_INTER_RMD	C_DISRUPTED_M_INTER_RMD	REFER_INDEL_FOLDER	0	NA
AluSc_17_382c	C_DISRUPTED_M_INTER_RMD	100	43531468	43531764	chr17	46650707	46651803	CBX1	5'UTR	NA	LOC468431	NA	2	297	17	NA	NA	Plus	NC_006484	0	1	1050	9649752	9650807	0	1050	1	1050	9652013	9653063	1305	C_DISRUPTED_M_INTER_RMD	C_DISRUPTED_M_INTER_RMD	REFER_INDEL_FOLDER	3.53	645 690 ;
AluY_17_383c	C_DISRUPTED_M_INTER_RMD	100	52046339	52046647	chr17	55165578	55166686	Intergenic	NA	NA	Intergenic	NA	NA	309	17	NA	NA	Minus	NC_006484	0	5	1050	55746731	55745689	0	1050	1	1050	55744992	55743950	796	C_DISRUPTED_M_INTER_RMD	C_DISRUPTED_M_INTER_RMD	REFER_INDEL_FOLDER	0	NA
AluY_17_384c	C_DISRUPTED_M_INTER_RMD	100	54177619	54177923	chr17	57296858	57297962	Intergenic	NA	NA	Intergenic	NA	NA	305	17	NA	NA	Minus	NC_006484	e-147	742	1050	57940655	57940345	0	1050	1	1047	57939272	57938232	1172	C_DISRUPTED_M_INTER_RMD	C_DISRUPTED_M_INTER_RMD	REFER_INDEL_FOLDER	0	NA
AluSp_17_385	C_DISRUPTED_M_INTER_RMD	100	54363248	54363536	chr17	57482487	57483575	PPM1E	NA	1	PPM1E	NA	2	289	17	NA	NA	Plus	NC_006484	0	1	1050	58125508	58126565	0	1050	1	1050	58126921	58127970	455	C_DISRUPTED_M_INTER_RMD	C_DISRUPTED_M_INTER_RMD	REFER_INDEL_FOLDER	0	NA
AluSg_17_386	C_DISRUPTED_M_INTER_RMD	100	55269063	55269357	chr17	58388302	58389396	TMEM49	NA	9	TMEM49	NA	10,9,9,9,9,8,9	295	17	NA	NA	Plus	NC_006484	0	1	1050	59040025	59041071	0	1050	1	1050	59041571	59042619	599	C_DISRUPTED_M_INTER_RMD	C_DISRUPTED_M_INTER_RMD	REFER_INDEL_FOLDER	0	NA
AluSx_17_387	C_DISRUPTED_M_INTER_RMD	100	57539258	57539549	chr17	60658497	60659588	Intergenic	NA	NA	Intergenic	NA	NA	292	17	NA	NA	Plus	NC_006484	0	1	1050	61369089	61370121	0	1050	1	1050	61370721	61371781	699	C_DISRUPTED_M_INTER_RMD	C_DISRUPTED_M_INTER_RMD	REFER_INDEL_FOLDER	0	NA
AluSq_17_388c	C_DISRUPTED_M_INTER_RMD	100	67920051	67920372	chr17	71005179	71006300	Intergenic	NA	NA	Intergenic	NA	NA	322	17	NA	NA	Minus	NC_006484	0	1	1050	71847017	71845968	0	1050	1	1050	71845577	71844532	490	C_DISRUPTED_M_INTER_RMD	C_DISRUPTED_M_INTER_RMD	REFER_INDEL_FOLDER	0	NA
AluY_17_389	C_DISRUPTED_M_INTER_RMD	100	69693140	69693382	chr17	72778268	72779310	Intergenic	NA	NA	Intergenic	NA	NA	243	17	NA	NA	Plus	NC_006484	0	8	1050	73709179	73710221	0	1050	1	1043	73711776	73712827	1654	C_DISRUPTED_M_INTER_RMD	C_DISRUPTED_M_INTER_RMD	REFER_INDEL_FOLDER	0	NA
AluSx_17_390c	INDEL_CAN	100	73650641	73650959	chr17	76735769	76736887	Intergenic	NA	NA	Intergenic	NA	NA	319	17	NA	NA	Minus	NC_006484	0	1	1050	77813973	77812924	0	1050	46	1050	77812503	77811497	475	INDEL	INDEL	REFER_INDEL_FOLDER	0	NA
AluY_17_391	C_DISRUPTED_M_INTER_RMD	100	73771986	73772289	chr17	76857114	76858217	Intergenic	NA	NA	LOC454920	NA	2	304	17	NA	NA	Plus	NC_006484	0	1	1050	77936273	77937322	0	1050	1	1050	77937830	77938873	607	C_DISRUPTED_M_INTER_RMD	C_DISRUPTED_M_INTER_RMD	REFER_INDEL_FOLDER	0	NA
AluJo_17_392	C_DISRUPTED_M_INTER_RMD	100	75658707	75659002	chr17	78743831	78744926	CCDC40	NA	10	CCDC40	NA	10,3'UTR,6	296	17	NA	NA	Plus	NC_006484	0	1	1050	79963823	79964866	0	1050	1	1050	79965234	79966283	467	C_DISRUPTED_M_INTER_RMD	C_DISRUPTED_M_INTER_RMD	REFER_INDEL_FOLDER	0	NA
AluSq_17_393c	INDEL_CAN	100	76595100	76595224	chr17	79680224	79681148	Intergenic	NA	NA	LOC746104	NA	7	125	17	NA	NA	Minus	NC_006484	0	1	1050	81184751	81183705	0	1050	22	1050	81182937	81181901	846	INDEL	INDEL	REFER_INDEL_FOLDER	0	NA
AluYc2_17_394	INDEL_CAN	100	76596045	76596256	chr17	79681169	79682180	Intergenic	NA	NA	LOC746104	NA	7	212	17	NA	NA	Plus	NC_006484	0	65	1048	81183639	81184619	0	1050	48	1050	81186415	81187416	1846	INDEL	INDEL	REFER_INDEL_FOLDER	0	NA
AluSc_17_395c	INDEL_CAN	100	76639784	76640086	chr17	79724908	79726010	BAIAP2	NA	1,1,1	BAIAP2	NA	1,1,1	303	17	NA	NA	Minus	NC_006484	0	1	1019	81232665	81231647	0	1050	1	1050	81231088	81230036	627	INDEL	INDEL	REFER_INDEL_FOLDER	0	NA
AluSx_17_396	C_DISRUPTED_M_INTER_RMD	100	77236761	77237060	chr17	80321885	80322984	Intergenic	NA	NA	LOC746726	NA	1	300	17	NA	NA	Plus	NC_006484	0	1	1046	81860900	81861938	0	1050	1	1050	81863563	81864620	1720	C_DISRUPTED_M_INTER_RMD	C_DISRUPTED_M_INTER_RMD	REFER_INDEL_FOLDER	0	NA
AluSc_18_397c	C_DISRUPTED_M_INTER_RMD	100	3561549	3561823	chr18	3561149	3562223	DLGAP1	NA	5,5	DLGAP1	NA	6	275	18	NA	NA	Plus	NC_006485	0	1	1050	13124469	13125505	0	1050	12	1050	13125898	13126944	481	C_DISRUPTED_M_INTER_RMD	C_DISRUPTED_M_INTER_RMD	REFER_INDEL_FOLDER	0	NA
AluY_18_398	C_DISRUPTED_M_INTER_RMD	100	3608656	3608951	chr18	3608256	3609351	DLGAP1	NA	4,4	DLGAP1	NA	5	296	18	NA	NA	Minus	NC_006485	0	1	1050	13080772	13079735	0	1050	1	1050	13078648	13077595	1186	C_DISRUPTED_M_INTER_RMD	C_DISRUPTED_M_INTER_RMD	REFER_INDEL_FOLDER	0	NA
AluSg_18_399	C_DISRUPTED_M_INTER_RMD	100	11864442	11864610	chr18	11864042	11865010	GNAL	NA	10,10	GNAL	NA	10,10,10,9,7	169	18	NA	NA	Minus	NC_006485	0	1	1050	4672455	4671412	0	1050	1	1050	4670872	4669822	639	C_DISRUPTED_M_INTER_RMD	C_DISRUPTED_M_INTER_RMD	REFER_INDEL_FOLDER	0	NA
AluSp_18_400c	C_DISRUPTED_M_INTER_RMD	100	18942707	18943004	chr18	18940296	18941393	Intergenic	NA	NA	Intergenic	NA	NA	298	18	NA	NA	Minus	NC_006485	0	1	1041	18909628	18908589	0	1050	1	1050	18907705	18906654	974	C_DISRUPTED_M_INTER_RMD	C_DISRUPTED_M_INTER_RMD	REFER_INDEL_FOLDER	0	NA
AluSc_18_401	C_DISRUPTED_M_INTER_RMD	100	36815963	36816242	chr18	36813552	36814631	Intergenic	NA	NA	Intergenic	NA	NA	280	18	NA	NA	Plus	NC_006485	0	1	1050	37044485	37045534	0	1050	1	1050	37047099	37048148	1664	C_DISRUPTED_M_INTER_RMD	C_DISRUPTED_M_INTER_RMD	REFER_INDEL_FOLDER	0	NA
AluSp_18_402	INDEL_CAN	100	41881553	41881664	chr18	41879142	41880053	PSTPIP2	NA	1	PSTPIP2	NA	1	112	18	NA	NA	Plus	NC_006485	0	1	1002	42263881	42264882	0	1050	1	1050	42268768	42269820	3937	INDEL	INDEL	REFER_INDEL_FOLDER	0	NA
AluY_19_403c	C_DISRUPTED_M_INTER_RMD	100	1633883	1634176	chr19	1633483	1634576	Intergenic	NA	NA	Intergenic	NA	NA	294	19	NA	NA	Minus	NC_006486	0	1	1050	1651800	1650772	0	1050	1	1050	1650301	1649254	570	C_DISRUPTED_M_INTER_RMD	C_DISRUPTED_M_INTER_RMD	REFER_INDEL_FOLDER	0	NA
AluSx_19_404c	C_DISRUPTED_M_INTER_RMD	100	3096545	3096845	chr19	3096145	3097245	GNA15/LOC100128850	NA/NA	2010-01-01	GNA15	NA	1	301	19	NA	NA	Minus	NC_006486	0	276	1050	3196596	3195822	0	1050	1	1045	3195124	3194081	797	C_DISRUPTED_M_INTER_RMD	C_DISRUPTED_M_INTER_RMD	REFER_INDEL_FOLDER	0	NA
AluSx_19_405	C_DISRUPTED_M_INTER_RMD	100	3637909	3638210	chr19	3637509	3638610	PIP5K1C	NA	1	PIP5K1C	CDS_NA	CDS_NA	302	19	NA	NA	Plus	NC_006486	0	1	1050	3738781	3739822	0	1050	1	1050	3741456	3742447	1733	C_DISRUPTED_M_INTER_RMD	C_DISRUPTED_M_INTER_RMD	REFER_INDEL_FOLDER	0	NA
AluJo_19_406	C_DISRUPTED_M_INTER_RMD	100	4647927	4648122	chr19	4647527	4648522	DPP9	NA	8	Intergenic	NA	NA	196	19	NA	NA	Plus	NC_006486	0	1	1050	4766104	4767168	0	1050	1	1050	4768797	4769850	1728	C_DISRUPTED_M_INTER_RMD	C_DISRUPTED_M_INTER_RMD	REFER_INDEL_FOLDER	0	NA
AluSc_19_407	OCCUPIED	100	4835874	4836158	chr19	4835474	4836558	Intergenic	NA	NA	Intergenic	NA	NA	285	19	NA	NA	Plus	NC_006486	0	1	1050	4969093	4970147	0	1050	1	581	4970337	4970927	289	OCCUPIED	OCCUPIED	REFER_INDEL_FOLDER	0	NA
AluY_19_408	INDEL_CAN	100	5788494	5788807	chr19	5788094	5789207	FUT6	5'UTR,5'UTR	NA	Intergenic	NA	NA	314	19	NA	NA	Plus	NC_006486	0	1	1050	5945556	5946620	0	1050	33	1050	5948445	5949461	1892	INDEL	INDEL	REFER_INDEL_FOLDER	0	NA
AluJo_19_409c	C_DISRUPTED_M_INTER_RMD	100	6488851	6489017	chr19	6488451	6489417	Intergenic	NA	NA	TNFSF7	NA	2	167	19	NA	NA	Minus	NC_006486	0	1	1050	6674126	6673080	0	1050	1	1050	6670806	6669752	2373	C_DISRUPTED_M_INTER_RMD	C_DISRUPTED_M_INTER_RMD	REFER_INDEL_FOLDER	0	NA
AluJo_19_410c	C_DISRUPTED_M_INTER_RMD	100	6840943	6841226	chr19	6840543	6841626	EMR1	NA	1	EMR1	NA	1,1,1	284	19	NA	NA	Minus	NC_006486	0	1	1050	7032160	7031110	0	1050	1	564	7030790	7030230	419	C_DISRUPTED_M_INTER_RMD	C_DISRUPTED_M_INTER_RMD	REFER_INDEL_FOLDER	0	NA
AluSx_19_411c	C_DISRUPTED_M_INTER_RMD	100	7756155	7756462	chr19	7755755	7756862	Intergenic	NA	NA	LOC468699	CDS_NA	CDS_NA	308	19	NA	NA	Minus	NC_006486	0	1	1047	7999291	7998239	0	1050	1	1050	7997036	7995989	1299	C_DISRUPTED_M_INTER_RMD	C_DISRUPTED_M_INTER_RMD	REFER_INDEL_FOLDER	0	NA
AluY_19_412	INDEL_CAN	100	8111795	8112101	chr19	8111395	8112501	FBN3	NA	7	FBN3	CDS_NA	CDS_NA	307	19	NA	NA	Plus	NC_006486	0	1	1050	8367728	8368781	0	1050	46	1050	8369624	8370626	897	INDEL	INDEL	REFER_INDEL_FOLDER	0	NA
AluSx_19_413c	C_DISRUPTED_M_INTER_RMD	100	8203164	8203475	chr19	8202764	8203875	LASS4	5'UTR	NA	LOC456435	5'UTR,5'UTR,5'UTR,5'UTR	NA	312	19	NA	NA	Minus	NC_006486	0	1	1050	8469810	8468769	0	1050	1	1050	8468247	8467192	621	C_DISRUPTED_M_INTER_RMD	C_DISRUPTED_M_INTER_RMD	REFER_INDEL_FOLDER	0	NA
AluY_19_414	C_DISRUPTED_M_INTER_RMD	100	8550561	8550869	chr19	8550161	8551269	Intergenic	NA	NA	Intergenic	NA	NA	309	19	NA	NA	Plus	NC_006486	0	1	1046	8826748	8827798	0	1050	1	586	8828147	8828737	444	C_DISRUPTED_M_INTER_RMD	C_DISRUPTED_M_INTER_RMD	REFER_INDEL_FOLDER	0	NA
AluSx_19_415c	C_DISRUPTED_M_INTER_RMD	100	10455486	10455698	chr19	10455086	10456098	Intergenic	NA	NA	Intergenic	NA	NA	213	19	NA	NA	Minus	NC_006486	0	2	1050	10745679	10744631	0	1050	1	1050	10744213	10743187	517	C_DISRUPTED_M_INTER_RMD	C_DISRUPTED_M_INTER_RMD	REFER_INDEL_FOLDER	0	NA
AluJb_19_416	C_DISRUPTED_M_INTER_RMD	100	10508950	10509081	chr19	10508550	10509481	Intergenic	NA	NA	Intergenic	NA	NA	132	19	NA	NA	Plus	NC_006486	0	1	1050	10799563	10800614	0	1050	15	1050	10801276	10802308	747	C_DISRUPTED_M_INTER_RMD	C_DISRUPTED_M_INTER_RMD	REFER_INDEL_FOLDER	0	NA
AluYd2_19_417c	C_DISRUPTED_M_INTER_RMD	100	11947202	11947497	chr19	11946802	11947897	ZNF763	NA	1	LOC468730	CDS_NA	CDS_NA	296	19	NA	NA	Minus	NC_006486	0	1	1050	12304758	12303713	0	1050	1	1050	12303191	12302148	621	C_DISRUPTED_M_INTER_RMD	C_DISRUPTED_M_INTER_RMD	REFER_INDEL_FOLDER	0	NA
AluSg1_19_418	C_DISRUPTED_M_INTER_RMD	100	12634798	12635048	chr19	12634398	12635448	MAN2B1	NA	6	LOC455745	CDS_NA	CDS_NA	251	19	NA	NA	Plus	NC_006486	0	1	1050	13023472	13024523	0	1050	1	1050	13024975	13026024	551	C_DISRUPTED_M_INTER_RMD	C_DISRUPTED_M_INTER_RMD	REFER_INDEL_FOLDER	0	NA
AluSg_19_419	C_DISRUPTED_M_INTER_RMD	100	13709319	13709616	chr19	13708919	13710016	Intergenic	NA	NA	LOC747288	NA	1	298	19	NA	NA	Plus	NC_006486	0	1	1050	14122302	14123350	0	1050	1	1050	14123857	14124906	606	C_DISRUPTED_M_INTER_RMD	C_DISRUPTED_M_INTER_RMD	REFER_INDEL_FOLDER	0	NA
AluJo_19_420c	C_DISRUPTED_M_INTER_RMD	100	14340806	14341106	chr19	14340406	14341506	Intergenic	NA	NA	Intergenic	NA	NA	301	19	NA	NA	Minus	NC_006486	e-138	787	1050	14781316	14781053	0	1050	1	1050	14780412	14779358	740	C_DISRUPTED_M_INTER_RMD	C_DISRUPTED_M_INTER_RMD	REFER_INDEL_FOLDER	0	NA
AluSx_19_421c	C_DISRUPTED_M_INTER_RMD	100	16146562	16146869	chr19	16146162	16147269	Intergenic	NA	NA	Intergenic	NA	NA	308	19	NA	NA	Minus	NC_006486	0	1	1050	16579154	16578098	0	1050	1	1050	16575666	16574614	2531	C_DISRUPTED_M_INTER_RMD	C_DISRUPTED_M_INTER_RMD	REFER_INDEL_FOLDER	0	NA
AluSq_19_422c	C_DISRUPTED_M_INTER_RMD	100	17220986	17221302	chr19	17220586	17221702	Intergenic	NA	NA	Intergenic	NA	NA	317	19	NA	NA	Minus	NC_006486	0	1	1050	17673584	17672535	0	1050	1	1050	17671714	17670661	920	C_DISRUPTED_M_INTER_RMD	C_DISRUPTED_M_INTER_RMD	REFER_INDEL_FOLDER	0	NA
AluSx_19_423	INDEL_CAN	100	22608329	22608623	chr19	22607929	22609023	Intergenic	NA	NA	Intergenic	NA	NA	295	19	NA	NA	Minus	NC_006486	0	182	886	22712690	22711976	0	1050	5	1039	22710496	22709462	1525	INDEL	INDEL	REFER_INDEL_FOLDER	0	NA
AluSq_19_424c	C_DISRUPTED_M_INTER_RMD	100	41231107	41231406	chr19	41230707	41231806	THAP8	NA	1	LOC748199	CDS_NA	CDS_NA	300	19	NA	NA	Minus	NC_006486	0	1	1050	41569616	41568574	0	1050	1	1050	41568169	41567143	504	C_DISRUPTED_M_INTER_RMD	C_DISRUPTED_M_INTER_RMD	REFER_INDEL_FOLDER	0	NA
AluSg_19_425c	C_DISRUPTED_M_INTER_RMD	100	43507601	43507894	chr19	43507201	43508294	KCNK6	NA	1	KCNK6	NA	1	294	19	NA	NA	Minus	NC_006486	0	1	1044	43882043	43881000	0	1050	1	1050	43878815	43877769	2278	C_DISRUPTED_M_INTER_RMD	C_DISRUPTED_M_INTER_RMD	REFER_INDEL_FOLDER	0	NA
AluY_19_426c	INDEL_PTS	100	43729516	43729830	chr19	43729116	43730230	RYR1	NA	88,87	Intergenic	NA	NA	315	19	0.17	0.52	Minus	NC_006486	0	567	1047	44107462	44106977	0	1050	230	1050	44104796	44103984	2227	INDEL	INDEL	REFER_INDEL_FOLDER	7.54	1071 1238 ;
AluSx_19_427c	C_DISRUPTED_M_INTER_RMD	100	47280222	47280516	chr19	47279822	47280916	Intergenic	NA	NA	Intergenic	NA	NA	295	19	NA	NA	Minus	NC_006486	0	623	1050	47563634	47563206	0	1050	1	1050	47562330	47561282	975	C_DISRUPTED_M_INTER_RMD	C_DISRUPTED_M_INTER_RMD	REFER_INDEL_FOLDER	0	NA
AluSx_19_428	C_DISRUPTED_M_INTER_RMD	100	48713350	48713490	chr19	48712950	48713890	ETHE1	NA	3	LOC456093	NA	2	141	19	NA	NA	Plus	NC_006486	0	1	1047	49068109	49069154	0	1050	1	1050	49070286	49071330	1228	C_DISRUPTED_M_INTER_RMD	C_DISRUPTED_M_INTER_RMD	REFER_INDEL_FOLDER	0	NA
AluSc_19_429	C_DISRUPTED_M_INTER_RMD	100	50006702	50007001	chr19	50006302	50007401	BCAM	NA	2,2	BCAM	NA	2,2	300	19	NA	NA	Plus	NC_006486	0	331	1050	50403679	50404398	0	1050	1	1050	50404947	50405996	648	C_DISRUPTED_M_INTER_RMD	C_DISRUPTED_M_INTER_RMD	REFER_INDEL_FOLDER	0	NA
AluSq_19_430	C_DISRUPTED_M_INTER_RMD	100	50656693	50656993	chr19	50656293	50657393	Intergenic	NA	NA	ERCC1	5'UTR,5'UTR,5'UTR,5'UTR,5'UTR,5'UTR,5'UTR,5'UTR	NA	301	19	NA	NA	Plus	NC_006486	0	1	1047	51072387	51073439	0	1050	1	1050	51073783	51074829	440	C_DISRUPTED_M_INTER_RMD	C_DISRUPTED_M_INTER_RMD	REFER_INDEL_FOLDER	0	NA
AluSg_19_431c	C_DISRUPTED_M_INTER_RMD	100	51260407	51260704	chr19	51260007	51261104	Intergenic	NA	NA	LOC745873	NA	1	298	19	NA	NA	Minus	NC_006486	0	1	1050	51702643	51701594	0	1050	1	1050	51697775	51696725	3918	C_DISRUPTED_M_INTER_RMD	C_DISRUPTED_M_INTER_RMD	REFER_INDEL_FOLDER	0	NA
AluY_19_432	INDEL_CAN	100	51681056	51681359	chr19	51680656	51681759	Intergenic	NA	NA	Intergenic	NA	NA	304	19	NA	NA	Plus	NC_006486	0	3	1050	52092756	52093809	0	1050	30	1050	52097014	52098034	3275	INDEL	INDEL	REFER_INDEL_FOLDER	0	NA
AluSx_19_433c	C_DISRUPTED_M_INTER_RMD	100	52566678	52566927	chr19	52566278	52567327	DHX34	NA	6	DHX34	NA	6,6,6,6,6	250	19	NA	NA	Minus	NC_006486	0	1	1039	53014704	53013654	0	1050	1	538	53013184	53012647	558	C_DISRUPTED_M_INTER_RMD	C_DISRUPTED_M_INTER_RMD	REFER_INDEL_FOLDER	0	NA
AluSx_19_434c	C_DISRUPTED_M_INTER_RMD	100	52610631	52610941	chr19	52610231	52611341	MEIS3	NA	4,4	LOC746106	NA	4	311	19	NA	NA	Minus	NC_006486	0	1	1050	53058743	53057695	0	1050	1	707	53057120	53056411	674	C_DISRUPTED_M_INTER_RMD	C_DISRUPTED_M_INTER_RMD	REFER_INDEL_FOLDER	0	NA
AluSx_19_435	C_DISRUPTED_M_INTER_RMD	100	57296613	57296899	chr19	57296213	57297299	Intergenic	NA	NA	Intergenic	NA	NA	287	19	NA	NA	Plus	NC_006486	0	3	1050	57752536	57753581	0	1050	1	1050	57754382	57755419	900	C_DISRUPTED_M_INTER_RMD	C_DISRUPTED_M_INTER_RMD	REFER_INDEL_FOLDER	34.15	461 767 ;
AluSg_19_436	INDEL_CAN	100	57443800	57444107	chr19	57443400	57444507	Intergenic	NA	NA	Intergenic	NA	NA	308	19	NA	NA	Plus	NC_006486	0	1	1035	57907800	57908834	0	1050	1	1050	57909868	57910877	1118	INDEL	INDEL	REFER_INDEL_FOLDER	0	NA
AluSg_19_437	C_DISRUPTED_M_INTER_RMD	100	58009671	58009964	chr19	58009271	58010364	ZNF28	5'UTR	NA	LOC456267	CDS_NA	CDS_NA	294	19	NA	NA	Plus	NC_006486	0	1	1050	58493670	58494724	0	1050	1	1050	58495106	58496154	481	C_DISRUPTED_M_INTER_RMD	C_DISRUPTED_M_INTER_RMD	REFER_INDEL_FOLDER	0	NA
AluYd2_19_438c	C_DISRUPTED_M_INTER_RMD	100	59601902	59602198	chr19	59601502	59602598	Intergenic	NA	NA	Intergenic	NA	NA	297	19	NA	NA	Minus	NC_006486	0	1	1050	60119351	60118304	0	1050	1	1050	60117782	60116737	621	C_DISRUPTED_M_INTER_RMD	C_DISRUPTED_M_INTER_RMD	REFER_INDEL_FOLDER	0	NA
AluSx_19_439	C_DISRUPTED_M_INTER_RMD	100	59643391	59643702	chr19	59642991	59644102	Intergenic	NA	NA	Intergenic	NA	NA	312	19	NA	NA	Plus	NC_006486	e-180	677	1050	60152436	60152808	0	1050	1	1050	60153167	60154210	458	C_DISRUPTED_M_INTER_RMD	C_DISRUPTED_M_INTER_RMD	REFER_INDEL_FOLDER	0	NA
AluJb_19_440c	C_DISRUPTED_M_INTER_RMD	100	59765797	59766083	chr19	59765397	59766483	Intergenic	NA	NA	Intergenic	NA	NA	287	19	NA	NA	Minus	NC_006486	0	1	1047	60292282	60291221	0	1050	1	1050	60290459	60289423	858	C_DISRUPTED_M_INTER_RMD	C_DISRUPTED_M_INTER_RMD	REFER_INDEL_FOLDER	0	NA
AluSg1_19_441	C_DISRUPTED_M_INTER_RMD	100	61332919	61333227	chr19	61332519	61333627	Intergenic	NA	NA	Intergenic	NA	NA	309	19	NA	NA	Plus	NC_006486	0	1	1050	61955113	61956119	0	1050	1	1050	61957457	61958504	1437	C_DISRUPTED_M_INTER_RMD	C_DISRUPTED_M_INTER_RMD	REFER_INDEL_FOLDER	0	NA
AluSx_20_442c	C_DISRUPTED_M_INTER_RMD	100	2483718	2484026	chr20	2530318	2531426	TMC2	NA	2	TMC2	5'UTR	2	309	20	NA	NA	Minus	NC_006487	0	1	1044	2457688	2456642	0	1050	1	1050	2456200	2455155	535	C_DISRUPTED_M_INTER_RMD	C_DISRUPTED_M_INTER_RMD	REFER_INDEL_FOLDER	0	NA
AluSx_20_443	C_DISRUPTED_M_INTER_RMD	100	2730632	2730959	chr20	2777232	2778359	Intergenic	NA	NA	Intergenic	NA	NA	328	20	NA	NA	Plus	NC_006487	0	1	1050	2687712	2688761	0	1050	9	1050	2689185	2690233	515	C_DISRUPTED_M_INTER_RMD	C_DISRUPTED_M_INTER_RMD	REFER_INDEL_FOLDER	0	NA
AluSg_20_444	C_DISRUPTED_M_INTER_RMD	100	3930618	3930750	chr20	3977218	3978150	RNF24	5'UTR	NA	Intergenic	NA	NA	133	20	NA	NA	Plus	NC_006487	0	1	1050	3906994	3908043	0	1050	2	1050	3911556	3912601	3611	C_DISRUPTED_M_INTER_RMD	C_DISRUPTED_M_INTER_RMD	REFER_INDEL_FOLDER	0	NA
AluSx_20_445	C_DISRUPTED_M_INTER_RMD	100	4727189	4727501	chr20	4773789	4774901	RASSF2	NA	1,1	RASSF2	NA	1,1,1,1,1	313	20	NA	NA	Plus	NC_006487	0	40	1050	4717570	4718581	0	1050	7	1050	4719207	4720249	719	C_DISRUPTED_M_INTER_RMD	C_DISRUPTED_M_INTER_RMD	REFER_INDEL_FOLDER	0	NA
AluJo_20_446	C_DISRUPTED_M_INTER_RMD	100	18618495	18618806	chr20	18665095	18666206	DTD1	NA	4	LOC458119	NA	5	312	20	NA	NA	Plus	NC_006487	0	1	1050	18892857	18893906	0	1050	1	1050	18894294	18895341	487	C_DISRUPTED_M_INTER_RMD	C_DISRUPTED_M_INTER_RMD	REFER_INDEL_FOLDER	0	NA
AluSq_20_447	C_DISRUPTED_M_INTER_RMD	100	25366473	25366773	chr20	25413073	25414173	GINS1	NA	5	LOC458147	NA	5,4	301	20	NA	NA	Plus	NC_006487	0	1	1050	25788621	25789670	0	1050	1	1050	25790293	25791340	722	C_DISRUPTED_M_INTER_RMD	C_DISRUPTED_M_INTER_RMD	REFER_INDEL_FOLDER	0	NA
AluSx_20_448	C_DISRUPTED_M_INTER_RMD	100	29781869	29782164	chr20	31062808	31063903	Intergenic	NA	NA	Intergenic	NA	NA	296	20	NA	NA	Plus	NC_006487	0	1	1050	28662399	28663459	0	1050	1	1050	28665090	28666135	1730	C_DISRUPTED_M_INTER_RMD	C_DISRUPTED_M_INTER_RMD	REFER_INDEL_FOLDER	0	NA
AluSx_20_449	INDEL_CAN	100	34703693	34704014	chr20	35955308	35956429	SLA2	5'UTR,5'UTR	NA	LOC735438	5'UTR,5'UTR,5'UTR	NA	322	20	NA	NA	Plus	NC_006487	0	1	1050	33796117	33797165	0	1050	17	1043	33797872	33798898	790	INDEL	INDEL	REFER_INDEL_FOLDER	0	NA
AluSg1_20_450	NMF	NA	34742022	34742317	chr20	35993637	35994732	NDRG3	NA	6,7	NA	NA	NA	296	NA	NA	NA	NA	NA	NA	NA	NA	NA	NA	NA	1050	NA	NA	NA	NA	NA	NA	NA	NA	NA	NA
AluSx_20_451c	C_DISRUPTED_M_INTER_RMD	100	36606526	36606825	chr20	37858141	37859240	KIAA1219	NA	17	LOC458242	NA	20	300	20	NA	NA	Minus	NC_006487	0	1	1050	35734339	35733284	0	1050	1	1050	35732948	35731902	435	C_DISRUPTED_M_INTER_RMD	C_DISRUPTED_M_INTER_RMD	REFER_INDEL_FOLDER	0	NA
AluSx_20_452	INDEL_CAN	100	39148035	39148339	chr20	40399650	40400754	TOP1	NA	8	TOP1	NA	8	305	20	NA	NA	Plus	NC_006487	0	1	1050	38350904	38351960	0	1050	19	1050	38352483	38353514	604	INDEL	INDEL	REFER_INDEL_FOLDER	0	NA
AluSx_20_453c	C_DISRUPTED_M_INTER_RMD	100	42602008	42602315	chr20	43853623	43854730	PKIG	5'UTR,5'UTR,5'UTR	NA	Intergenic	NA	NA	308	20	NA	NA	Minus	NC_006487	0	1	1047	41876320	41875275	0	1050	1	1050	41874157	41873107	1214	C_DISRUPTED_M_INTER_RMD	C_DISRUPTED_M_INTER_RMD	REFER_INDEL_FOLDER	0	NA
AluSg_20_454c	C_DISRUPTED_M_INTER_RMD	100	47270915	47271200	chr20	48522530	48523615	DDX27	NA	1	DDX27	5'UTR	1,1,1,1,1	286	20	NA	NA	Minus	NC_006487	0	1	1050	46659269	46658220	e-107	1050	1	236	46657224	46656994	1095	C_DISRUPTED_M_INTER_RMD	C_DISRUPTED_M_INTER_RMD	REFER_INDEL_FOLDER	0	NA
AluY_20_455c	C_DISRUPTED_M_INTER_RMD	100	49554948	49555265	chr20	50806563	50807680	NFATC2	NA	3,3	NFATC2	NA	3	318	20	NA	NA	Minus	NC_006487	0	1	1047	49016515	49015474	0	1050	1	1050	49014869	49013824	701	C_DISRUPTED_M_INTER_RMD	C_DISRUPTED_M_INTER_RMD	REFER_INDEL_FOLDER	0	NA
AluSq_20_456c	C_DISRUPTED_M_INTER_RMD	100	49993347	49993645	chr20	51244962	51246060	Intergenic	NA	NA	Intergenic	NA	NA	299	20	NA	NA	Minus	NC_006487	0	1	1047	49467858	49466808	0	1050	1	1050	49466464	49465418	440	C_DISRUPTED_M_INTER_RMD	C_DISRUPTED_M_INTER_RMD	REFER_INDEL_FOLDER	0	NA
AluJo_20_457c	C_DISRUPTED_M_INTER_RMD	100	51845278	51845569	chr20	53096893	53097984	Intergenic	NA	NA	Intergenic	NA	NA	292	20	NA	NA	Minus	NC_006487	0	565	1050	51369446	51368954	0	1050	3	1048	51368421	51367376	630	C_DISRUPTED_M_INTER_RMD	C_DISRUPTED_M_INTER_RMD	REFER_INDEL_FOLDER	0	NA
AluJb_20_458c	OCCUPIED	100	56958335	56958603	chr20	58209950	58211018	Intergenic	NA	NA	Intergenic	NA	NA	269	20	NA	NA	Minus	NC_006487	0	1	1050	56664928	56663880	1e-88	1050	1	237	56663710	56663480	269	OCCUPIED	OCCUPIED	REFER_INDEL_FOLDER	0	NA
AluY_20_459c	C_DISRUPTED_M_INTER_RMD	100	61683659	61683973	chr20	62939163	62940277	Intergenic	NA	NA	Intergenic	NA	NA	315	20	NA	NA	Minus	NC_006487	0	1	1050	61527285	61526235	0	1050	1	1050	61525824	61524772	510	C_DISRUPTED_M_INTER_RMD	C_DISRUPTED_M_INTER_RMD	REFER_INDEL_FOLDER	0	NA
AluSg_21_460c	INDEL_CAN	100	19463381	19463551	chr21	19462981	19463951	Intergenic	NA	NA	Intergenic	NA	NA	171	21	NA	NA	Minus	NC_006488	0	1	1034	19257990	19256958	0	1050	1	1050	19255858	19254805	1183	INDEL	INDEL	REFER_INDEL_FOLDER	0	NA
AluSx_21_461	C_DISRUPTED_M_INTER_RMD	100	33734483	33734775	chr21	33732609	33733701	Intergenic	NA	NA	Intergenic	NA	NA	293	21	0.08	0.24	Plus	NC_006488	0	1	1050	33177585	33178641	0	1050	1	1050	33179404	33180456	862	C_DISRUPTED_M_INTER_RMD	C_DISRUPTED_M_INTER_RMD	REFER_INDEL_FOLDER	0	NA
AluSx_21_462c	C_DISRUPTED_M_INTER_RMD	100	34463690	34463983	chr21	34461816	34462909	Intergenic	NA	NA	Intergenic	NA	NA	294	21	NA	NA	Minus	NC_006488	0	1	1050	33918650	33917601	0	1050	2	1050	33916866	33915805	833	C_DISRUPTED_M_INTER_RMD	C_DISRUPTED_M_INTER_RMD	REFER_INDEL_FOLDER	0	NA
AluSg_22_463	C_DISRUPTED_M_INTER_RMD	100	16120576	16120900	chr22	16114730	16115854	Intergenic	NA	NA	Intergenic	NA	NA	325	22	NA	NA	Plus	NC_006489	0	1	1047	16136007	16137050	0	1050	1	1050	16137644	16138689	690	C_DISRUPTED_M_INTER_RMD	C_DISRUPTED_M_INTER_RMD	REFER_INDEL_FOLDER	0	NA
AluSx_22_464	C_DISRUPTED_M_INTER_RMD	100	19286287	19286587	chr22	19280441	19281541	LOC645280	CDS_NA	CDS_NA	Intergenic	NA	NA	301	22	NA	NA	Plus	NC_006489	0	1	1050	19284192	19285243	0	1050	1	1050	19285850	19286900	706	C_DISRUPTED_M_INTER_RMD	C_DISRUPTED_M_INTER_RMD	REFER_INDEL_FOLDER	0	NA
AluY_22_465	C_DISRUPTED_M_INTER_RMD	100	21694674	21694978	chr22	21688828	21689932	Intergenic	NA	NA	Intergenic	NA	NA	305	22	NA	NA	Plus	NC_006489	0	1	1050	21646015	21647064	0	1050	1	1050	21649338	21650386	2373	C_DISRUPTED_M_INTER_RMD	C_DISRUPTED_M_INTER_RMD	REFER_INDEL_FOLDER	0	NA
AluSx_22_466	C_DISRUPTED_M_INTER_RMD	100	22947866	22948157	chr22	22942020	22943111	GGTLA1	NA	10,11,11	GGTLA1	NA	10,11,11	292	22	NA	NA	Plus	NC_006489	0	1	1050	22834842	22835891	0	1050	1	1050	22837014	22838051	1222	C_DISRUPTED_M_INTER_RMD	C_DISRUPTED_M_INTER_RMD	REFER_INDEL_FOLDER	0	NA
AluSq_22_467c	C_DISRUPTED_M_INTER_RMD	100	23115078	23115380	chr22	23109232	23110334	SPECC1L	NA	12	LOC458713	NA	12	303	22	NA	NA	Minus	NC_006489	0	1	1050	22999898	22998847	0	1050	1	930	22997620	22996685	1326	C_DISRUPTED_M_INTER_RMD	C_DISRUPTED_M_INTER_RMD	REFER_INDEL_FOLDER	0	NA
AluSx_22_468c	NMF	NA	23365470	23365773	chr22	23359624	23360727	LOC644165	NA	5	NA	NA	NA	304	NA	NA	NA	NA	NA	NA	NA	NA	NA	NA	NA	1050	NA	NA	NA	NA	NA	NA	NA	NA	NA	NA
AluY_22_469c	C_DISRUPTED_M_INTER_RMD	100	27496884	27497167	chr22	27490994	27492121	Intergenic	NA	NA	Intergenic	NA	NA	284	22	NA	NA	Minus	NC_006489	0	1	1048	27631246	27630195	0	1050	1	1050	27629876	27628830	416	C_DISRUPTED_M_INTER_RMD	C_DISRUPTED_M_INTER_RMD	REFER_INDEL_FOLDER	0	NA
AluJb_22_470	INDEL_CAN	100	28145512	28145819	chr22	28139666	28140773	Intergenic	NA	NA	LOC458967	CDS_NA	CDS_NA	308	22	NA	NA	Plus	NC_006489	0	320	1050	28272444	28273174	0	1050	44	1050	28273668	28274659	550	INDEL	INDEL	REFER_INDEL_FOLDER	0	NA
AluSp_22_471	C_DISRUPTED_M_INTER_RMD	100	28299477	28299771	chr22	28293631	28294725	NIPSNAP1	NA	1	NIPSNAP1	NA	1	295	22	NA	NA	Plus	NC_006489	0	1	1050	28421165	28422223	0	1050	1	1050	28422587	28423659	463	C_DISRUPTED_M_INTER_RMD	C_DISRUPTED_M_INTER_RMD	REFER_INDEL_FOLDER	0	NA
AluSx_22_472	C_DISRUPTED_M_INTER_RMD	100	29225443	29225758	chr22	29219597	29220712	SEC14L4	NA	2	LOC470176	NA	2	316	22	NA	NA	Plus	NC_006489	e-179	717	1048	29353286	29353617	0	1050	1	1050	29354369	29355420	849	C_DISRUPTED_M_INTER_RMD	C_DISRUPTED_M_INTER_RMD	REFER_INDEL_FOLDER	41.39	340 690 ;
AluSg_22_473	INDEL_CAN	86	32569279	32569459	chr22	32563433	32564422	LARGE	5'UTR,5'UTR	NA	LARGE	5'UTR,5'UTR,5'UTR,5'UTR	NA	181	22	NA	NA	Plus	NC_006489	0	1	1050	32749483	32750511	0	1050	28	508	32751522	32752002	1083	INDEL	INDEL	REFER_INDEL_FOLDER	0	NA
AluSq_22_474c	C_DISRUPTED_M_INTER_RMD	100	35121569	35121827	chr22	35063036	35064094	Intergenic	NA	NA	Intergenic	NA	NA	259	22	NA	NA	Minus	NC_006489	0	1	1048	35270901	35269849	0	1050	1	1050	35268509	35267460	1437	C_DISRUPTED_M_INTER_RMD	C_DISRUPTED_M_INTER_RMD	REFER_INDEL_FOLDER	0.7	1166 1175 ;
AluSg_22_475c	C_DISRUPTED_M_INTER_RMD	100	37820097	37820361	chr22	37732790	37733854	Intergenic	NA	NA	Intergenic	NA	NA	265	22	NA	NA	Minus	NC_006489	0	1	1050	38052562	38051513	0	1050	1	1050	38051243	38050197	369	C_DISRUPTED_M_INTER_RMD	C_DISRUPTED_M_INTER_RMD	REFER_INDEL_FOLDER	0	NA
AluY_22_476	C_DISRUPTED_M_INTER_RMD	100	38033994	38034292	chr22	37946687	37947785	Intergenic	NA	NA	LOC470216	NA	3'UTR	299	22	NA	NA	Plus	NC_006489	0	4	1050	38266763	38267809	0	1050	1	1050	38268179	38269226	469	C_DISRUPTED_M_INTER_RMD	C_DISRUPTED_M_INTER_RMD	REFER_INDEL_FOLDER	0	NA
AluSx_22_477c	C_DISRUPTED_M_INTER_RMD	100	38317498	38317810	chr22	38230191	38231303	CACNA1I	NA	1,1	CACNA1I	NA	1,1	313	22	0.22	0.47	Minus	NC_006489	0	1	1050	38571254	38570205	0	1050	1	1050	38569410	38568361	894	C_DISRUPTED_M_INTER_RMD	C_DISRUPTED_M_INTER_RMD	REFER_INDEL_FOLDER	0	NA
AluSx_22_478	C_DISRUPTED_M_INTER_RMD	100	40284605	40284910	chr22	40197298	40198403	Intergenic	NA	NA	Intergenic	NA	NA	306	22	NA	NA	Plus	NC_006489	0	1	1050	40586863	40587914	0	1050	1	1050	40588894	40589943	1079	C_DISRUPTED_M_INTER_RMD	C_DISRUPTED_M_INTER_RMD	REFER_INDEL_FOLDER	33.95	312 677 ;
AluSx_22_479	C_DISRUPTED_M_INTER_RMD	100	49369380	49369669	chr22	49154520	49155609	Intergenic	NA	NA	CHKB	5'UTR,5'UTR,5'UTR,5'UTR	NA	290	22	NA	NA	Plus	NC_006489	0	1	1050	49939576	49940622	0	1050	1	1047	49940930	49941979	407	C_DISRUPTED_M_INTER_RMD	C_DISRUPTED_M_INTER_RMD	REFER_INDEL_FOLDER	0	NA
AluSp_X_480	INDEL_CAN	85	419516	419818	chrX	441295	442397	Intergenic	NA	NA	Intergenic	NA	NA	303	X	NA	NA	Plus	NC_006491	0	1	901	391469	392370	0	1050	1	589	393390	393976	1069	INDEL	INDEL	REFER_INDEL_FOLDER	53.93	5 580 ;
AluY_X_481c	NC	NA	437575	437953	chrX	459354	460532	Intergenic	NA	NA	NA	NA	NA	379	NA	NA	NA	NA	NA	NA	NA	NA	NA	NA	NA	1050	NA	NA	NA	NA	NA	NA	NA	NA	NA	NA
AluSx_X_482c	C_DISRUPTED_M_INTER_RMD	100	698201	698506	chrX	719980	721085	Intergenic	NA	NA	Intergenic	NA	NA	306	X	NA	NA	Minus	NC_006491	0	474	1050	673003	672434	0	1050	1	1048	671603	670550	930	C_DISRUPTED_M_INTER_RMD	C_DISRUPTED_M_INTER_RMD	REFER_INDEL_FOLDER	0	NA
AluSx_X_483c	NMF	NA	1461910	1462208	chrX	1146965	1148063	Intergenic	NA	NA	NA	NA	NA	299	NA	NA	NA	NA	NA	NA	NA	NA	NA	NA	NA	1050	NA	NA	NA	NA	NA	NA	NA	NA	NA	NA
AluSx_X_484	NMF	NA	1893792	1894056	chrX	1578847	1579911	Intergenic	NA	NA	NA	NA	NA	265	NA	NA	NA	NA	NA	NA	NA	NA	NA	NA	NA	1050	NA	NA	NA	NA	NA	NA	NA	NA	NA	NA
AluSx_X_485c	C_DISRUPTED_M_INTER_RMD	100	47259792	47260050	chrX	46420430	46421488	Intergenic	NA	NA	Intergenic	NA	NA	259	X	NA	NA	Minus	NC_006491	0	1	1050	47847159	47846109	0	1050	1	1050	47843764	47842705	2444	C_DISRUPTED_M_INTER_RMD	C_DISRUPTED_M_INTER_RMD	REFER_INDEL_FOLDER	0	NA
AluSq_X_486	C_DISRUPTED_M_INTER_RMD	100	52772359	52772672	chrX	51722025	51723138	Intergenic	NA	NA	Intergenic	NA	NA	314	X	NA	NA	Plus	NC_006491	0	681	1050	48590688	48591057	0	1050	1	558	48592005	48592561	1047	C_DISRUPTED_M_INTER_RMD	C_DISRUPTED_M_INTER_RMD	REFER_INDEL_FOLDER	0	NA
AluY_Y_487c	NMF	NA	866281	866586	chrY	888060	889165	Intergenic	NA	NA	NA	NA	NA	306	NA	NA	NA	NA	NA	NA	NA	NA	NA	NA	NA	1050	NA	NA	NA	NA	NA	NA	NA	NA	NA	NA
AluSq_Y_488	NMF	NA	1893340	1893467	chrY	1578395	1579322	Intergenic	NA	NA	NA	NA	NA	128	NA	NA	NA	NA	NA	NA	NA	NA	NA	NA	NA	1050	NA	NA	NA	NA	NA	NA	NA	NA	NA	NA
	C_DISRUPTED_M_INTER_RMD 398 (0)	C_INTER_RMD_M_DISRUPTED 1 (0)
	PAC 0 (0)	PTS 0 (0)
	INDEL_PAC 0	INDEL_PTS 6
	TWIN PRIMING 0
