# Supplementary material for: RISCI - Repeat Induced Sequence Changes Identifier: a comprehensive, comparative genomics-based, in silico subtractive hybridization pipeline to identify repeat induced sequence changes in closely related genomes
Source: BMC Bioinformatics. 2010 Dec 26;11:609. doi: 10.1186/1471-2105-11-609 (PMC3024322; doi:10.1186/1471-2105-11-609)
Supplement: Additional file 16 — RISCI results for IS element insertion polymorphism in Mycobacterium tuberculosis strains. RISCI results for IS element 6110 insertion polymorphism in Mycobacterium tuberculosis strains-reference genome Mycobacterium tuberculosis (Mtb) h37rv, comparative genomes - Mtb f11, Mtb cdc1551 and Mtb h37ra [file 1471-2105-11-609-S16.XLS]

## Sheet: Sheet1
Additional file 16 - Insertion polymorphism for IS6110 by RISCI - Reference genome: Mycobacterium tuberculosis h37rv, the other 3 strains serving as comparative genomes
Copmparative genomes	IS6110 (Mtb_h37rv)	Start	End	Length	RISCI annotation	Orientation	5' flank	QFC	QLC	5' SFC	5' SLC	3' flank	3' QFC	3' QLC	3' SFC	3' SLC	TSD/INDEL	5' TSD	3' TSD	R-score
Mtb_f11	IS_1	889021	890375	1354	CAN	Plus	2000	1	2000	890891	892890	2000	52	2051	892887	894886	4	GAGG	GAGG	99
Mtb_cdc1551	IS_1	889021	890375	1354	CAN	Plus	2000	396	2000	888684	890288	2000	52	2051	890285	892284	4	GAGG	GAGG	94.5
Mtb_h37ra	IS_1	889021	890375	1354	OCCUPIED	Plus	2000	1	2051	888327	890377	2000	1	2051	891631	893681	OCCUPIED	NA	NA	100
Mtb_f11	IS_2c	1543306	1541925	1381	CAN	Minus	2000	1	2002	1549647	1547646	2000	52	2051	1547650	1545651	5	GGCTG	GGCTG	100
Mtb_cdc1551	IS_2c	1543306	1541925	1381	CAN	Minus	2000	1	2002	1545164	1543163	2000	52	2051	1543167	1541168	5	GGCTG	GGCTG	100
Mtb_h37ra	IS_2c	1543306	1541925	1381	OCCUPIED	Minus	2000	1	2051	1546616	1544566	2000	1	2051	1543312	1541262	OCCUPIED	NA	NA	100
Mtb_f11	IS_3c	1989057	1987702	1355	INDEL_CAN	Minus	2000	1	1978	1995689	1993712	2051	51	1130	1985526	1984447	8185	INDEL	INDEL	87.5
Mtb_cdc1551	IS_3c	1989057	1987702	1355	INDEL_CAN	Minus	2000	1	2051	1988879	1986829	2051	51	2051	1978716	1976716	8112	INDEL	INDEL	100
Mtb_h37ra	IS_3c	1989057	1987702	1355	INDEL_CAN	Minus	2000	1	2051	2000741	1998691	2051	51	2051	1989220	1987220	9470	INDEL	INDEL	100
Mtb_f11	IS_4	1996101	1997455	1354	INDEL_CAN	Plus	2000	1	2000	2000082	2002081	2051	49	1198	2003035	2004184	953	INDEL	INDEL	88.5
Mtb_cdc1551	IS_4	1996101	1997455	1354	INDEL_CAN	Plus	2000	1	2000	1991922	1993921	2051	49	2051	1994875	1996877	953	INDEL	INDEL	100
Mtb_h37ra	IS_4	1996101	1997455	1354	INDEL_CAN	Plus	2000	1	2051	2003786	2005836	2051	1	2051	2007337	2009387	1500	INDEL	INDEL	100
Mtb_f11	IS_5	2365411	2366771	1360	PTS	Plus	2000	1	1781	2379447	2381227	2000	1115	2051	2381228	2382163	0	NA	NA	100
Mtb_cdc1551	IS_5	2365411	2366771	1360	CAN	Plus	2000	1	2004	2365678	2367681	2000	49	2051	2367678	2369679	4	CGAT	CGAT	100
Mtb_h37ra	IS_5	2365411	2366771	1360	OCCUPIED	Plus	2000	1	2051	2373313	2375363	2000	1	2051	2376623	2378673	OCCUPIED	NA	NA	100
Mtb_f11	IS_6c	2431471	2430116	1355	CAN	Minus	2000	1	2000	2445674	2443675	2000	51	2051	2443677	2441677	3	CCC	CCC	100
Mtb_cdc1551	IS_6c	2431471	2430116	1355	CAN	Minus	2000	1	2000	2430805	2428806	2000	51	2051	2428808	2426808	3	CCC	CCC	100
Mtb_h37ra	IS_6c	2431471	2430116	1355	OCCUPIED	Minus	2000	1	2051	2443373	2441323	2000	1	2051	2440068	2438018	OCCUPIED	NA	NA	100
Mtbf_11	IS_7	2550014	2551369	1355	CAN	Plus	2000	1	2000	2560160	2562159	2000	49	2051	2562155	2564157	5	CACCG	CACCG	100
Mtb_cdc1551	IS_7	2550014	2551369	1355	CAN	Plus	2000	1	2000	2545218	2547217	2000	49	2051	2547213	2549215	5	CACCG	CACCG	100
Mtb_h37ra	IS_7	2550014	2551369	1355	OCCUPIED	Plus	2000	1	2051	2557918	2559968	2000	1	2051	2561223	2563273	OCCUPIED	NA	NA	100
Mtbf_11	IS_8	2635577	2636931	1354	INDEL_CAN	Plus	2000	267	2000	2646334	2648067	2051	50	2051	2650225	2652226	2157	INDEL	INDEL	96
Mtb_cdc1551	IS_8	2635577	2636931	1354	INDEL_CAN	Plus	2000	1	2000	2631465	2633464	2051	50	2051	2634261	2636262	796	INDEL	INDEL	99
Mtb_h37ra	IS_8	2635577	2636931	1354	OCCUPIED	Plus	2000	1	2051	2645545	2647595	2000	1	2051	2648849	2650899	OCCUPIED	NA	NA	100
Mtb_f11	IS_9c	2785969	2784614	1355	INDEL_CAN	Minus	2000	1	1998	2801285	2799288	2051	53	2051	2799286	2797288	1	INDEL	INDEL	100
Mtb_cdc1551	IS_9c	2785969	2784614	1355	CAN	Minus	2000	1	2000	2783457	2781458	2000	49	2051	2781462	2779460	5	CACTG	CACTG	100
Mtb_h37ra	IS_9c	2785969	2784614	1355	OCCUPIED	Minus	2000	1	2051	2799937	2797887	2000	1	2051	2796632	2794582	OCCUPIED	NA	NA	100
Mtb_f11	IS_10	2972109	2973463	1354	CAN	Plus	2000	1	2000	2983426	2985425	2000	52	2051	2985423	2987422	3	TCG	TCG	100
Mtb_cdc1551	IS_10	2972109	2973463	1354	CAN	Plus	2000	1	2000	2966253	2968252	2000	52	2051	2968250	2970249	3	TCG	TCG	100
Mtb_h37ra	IS_10	2972109	2973463	1354	OCCUPIED	Plus	2000	1	2051	2982077	2984127	2000	1	2051	2985381	2987431	OCCUPIED	NA	NA	100
Mtb_f11	IS_11c	3121878	3120523	1355	INDEL_CAN	Minus	2000	1182	1794	3134547	3133935	2051	1	2051	3132528	3130478	1406	INDEL	INDEL	82.5
Mtb_cdc1551	IS_11c	3121878	3120523	1355	OCCUPIED	Minus	2000	1758	2051	3116835	3116617	2000	1	2051	3115362	3113241	OCCUPIED	NA	NA	100
Mtb_h37ra	IS_11c	3121878	3120523	1355	OCCUPIED	Minus	2000	754	2051	3135093	3133796	2000	1	2051	3132541	3130491	OCCUPIED	NA	NA	100
Mtb_f11	IS_12	3551227	3552587	1360	INDEL_CAN	Plus	2000	1	1913	3562350	3564262	2051	49	176	3565708	3565835	1445	INDEL	INDEL	75
Mtb_cdc1551	IS_12	3551227	3552587	1360	CAN	Plus	2000	1	2003	3546861	3548863	2000	49	176	3548861	3548988	3	CGA	CGA	100
Mtb_h37ra	IS_12	3551227	3552587	1360	CAN	Plus	2000	1	2003	3561383	3563385	2000	49	2051	3563383	3565385	3	CGA	CGA	100
Mtb_f11	IS_13	3552713	3554067	1354	CAN	Plus	2000	1873	2000	3565708	3565835	2000	52	2051	3565833	3567832	3	ATT	ATT	100
Mtb_cdc1551	IS_13	3552713	3554067	1354	CAN	Plus	2000	1873	2000	3548861	3548988	2000	52	2051	3548986	3550985	3	ATT	ATT	100
Mtb_h37ra	IS_13	3552713	3554067	1354	OCCUPIED	Plus	2000	1873	2051	3563383	3563561	2000	1	2051	3564815	3566865	OCCUPIED	NA	NA	100
Mtb_f11	IS_14	3710382	3711736	1354	INDEL_CAN	Plus	2000	1	2000	3720039	3722038	2051	52	2051	3724064	3726063	2025	INDEL	INDEL	100
Mtb_cdc1551	IS_14	3710382	3711736	1354	INDEL_CAN	Plus	2000	1	2000	3703270	3705269	2051	52	2051	3709352	3711351	4082	INDEL	INDEL	100
Mtb_h37ra	IS_14	3710382	3711736	1354	OCCUPIED	Plus	2000	1	2051	3719223	3721273	2000	1	2051	3722527	3724577	OCCUPIED	NA	NA	100
Mtb_f11	IS_15c	3796412	3795085	1327	CAN	Minus	2000	1	2000	3809529	3807530	2000	52	2051	3807532	3805533	3	ATT	ATT	100
Mtb_cdc1551	IS_15c	3796412	3795085	1327	CAN	Minus	2000	1	2000	3789287	3787288	2000	52	2051	3787290	3785291	3	ATT	ATT	100
Mtb_h37ra	IS_15c	3796412	3795085	1327	OCCUPIED	Minus	2000	1	2051	3807535	3805485	2000	1	2051	3804231	3802181	OCCUPIED	NA	NA	100
Mtb_f11	IS_16	3890779	3892133	1354	CAN	Plus	2000	1	2000	3902490	3904489	2000	52	2051	3904487	3906486	3	GAC	GAC	100
Mtb_cdc1551	IS_16	3890779	3892133	1354	CAN	Plus	2000	1	2000	3883970	3885969	2000	52	2051	3885967	3887966	3	GAC	GAC	100
Mtb_h37ra	IS_16	3890779	3892133	1354	OCCUPIED	Plus	2000	1	2051	3897456	3899506	2000	1	2051	3900760	3902810	OCCUPIED	NA	NA	100
